# Supplementary material for: Diagnosis value of aberrantly expressed microRNA profiles in lung squamous cell carcinoma: a study based on the Cancer Genome Atlas
Source: PeerJ. 2017 Nov 30;5:e4101. doi: 10.7717/peerj.4101 (PMC5712466; doi:10.7717/peerj.4101)
Supplement: Supplemental Information 2 [file peerj-05-4101-s002.txt]

miRNA	TCGA-18-5592-01A-01T-1634-13	TCGA-18-5595-01A-01T-1634-13	TCGA-21-5782-01A-01T-1634-13	TCGA-21-5783-01A-41H-2186-13	TCGA-21-5784-01A-01T-1634-13	TCGA-21-5786-01A-01T-1634-13	TCGA-21-5787-01A-01T-1634-13	TCGA-21-A5DI-01A-31H-A26V-13	TCGA-22-4593-01A-21H-1819-13	TCGA-22-4605-01A-21H-2124-13	TCGA-22-4609-01A-21H-2124-13	TCGA-22-4609-11A-01H-2124-13	TCGA-22-5471-01A-01T-1634-13	TCGA-22-5472-01A-01T-1634-13	TCGA-22-5472-11A-11H-2124-13	TCGA-22-5473-01A-01T-1634-13	TCGA-22-5474-01A-01T-1634-13	TCGA-22-5477-01A-01T-1634-13	TCGA-22-5478-01A-01T-1634-13	TCGA-22-5478-11A-11H-2124-13	TCGA-22-5479-01A-31H-1948-13	TCGA-22-5480-01A-01T-1634-13	TCGA-22-5481-01A-31H-1948-13	TCGA-22-5482-01A-01T-1634-13	TCGA-22-5483-01A-01T-1819-13	TCGA-22-5483-11A-11H-2124-13	TCGA-22-5485-01A-01T-1634-13	TCGA-22-5489-01A-01T-1634-13	TCGA-22-5491-01A-01T-1634-13	TCGA-22-5492-01A-01T-1634-13	TCGA-22-A5C4-01A-12H-A27R-13	TCGA-33-4587-01A-11H-2124-13	TCGA-33-4587-11A-01H-2124-13	TCGA-33-6737-01A-11H-1819-13	TCGA-33-6737-11A-01H-2124-13	TCGA-33-6738-01A-11H-1948-13	TCGA-33-A4WN-01A-11H-A263-13	TCGA-33-A5GW-01A-11H-A27R-13	TCGA-33-AAS8-01A-11H-A404-13	TCGA-33-AASB-01A-11H-A404-13	TCGA-33-AASD-01A-11H-A404-13	TCGA-33-AASI-01A-22H-A404-13	TCGA-33-AASJ-01A-11H-A404-13	TCGA-33-AASL-01A-11H-A404-13	TCGA-34-5231-01A-21H-1819-13	TCGA-34-5232-01A-21H-1819-13	TCGA-34-5234-01A-01T-1634-13	TCGA-34-5236-01A-21H-1819-13	TCGA-34-5239-01A-21H-1819-13
hsa-let-7a-5p|MIMAT0000062	23520.006525	21399.456525	15336.575176	16286.432364	19961.125413	15740.481532	17210.535776	19513.91394	30248.384536	24032.952399	35795.723936	44416.442082	13729.162835	20279.674384	33401.002464	16069.934417	20122.728538	17513.743911	12317.982348	35048.642936	21296.032066	27126.426903	38363.379106	22445.044768	41630.401058	39603.285738	15711.600436	20073.784725	12924.16918	16645.323574	30793.965914	24293.817532	47897.625662	28005.696929	38973.83288	20296.536637	27202.332603	31797.404708	18951.168238	18290.294905	24725.506193	14323.32378	24620.431223	22647.067584	68188.107904	36391.973974	19960.633514	36300.132257	45083.246337
hsa-let-7a-3p|MIMAT0004481	50.711098	57.409676	41.824764	42.287717	42.841598	32.300436	30.90274	66.01063	54.181094	12.315336	12.561582	20.825382	42.728516	50.285818	15.468597	26.607008	16.363806	24.449834	41.759802	22.806137	56.300743	39.670601	88.026736	68.762118	14.276322	91.726848	39.650725	27.25653	23.711948	24.635406	24.189751	39.256306	19.470388	51.336817	16.993999	43.024966	22.88423	48.664712	44.068558	78.512661	115.089436	50.657071	26.54602	17.084036	60.683461	36.953521	16.410422	30.005436	34.517174
hsa-let-7a-2-3p|MIMAT0010195	5.966011	5.980175	31.425092	19.645475	45.067137	37.683843	14.879097	9.91286	5.111424	14.606564	31.289767	71.693937	8.40561	21.307551	4.91717	14.003688	15.835939	15.326761	20.879902	4.249591	4.967712	28.926481	10.904568	23.147644	4.651836	22.422117	42.128897	17.132676	6.361743	24.635406	4.587711	5.570153	2.611881	6.233756	2.254306	14.817727	9.153692	2.345287	9.910155	16.147994	2.202669	7.365569	5.137939	0.11166	1.159557	6.52121	31.762109	3.141931	4.723403
hsa-let-7b-5p|MIMAT0000063	16739.634303	24243.627528	13843.770272	12537.143266	23459.670612	8184.571872	7925.979933	17177.858547	16287.041213	22891.63562	22665.440655	39497.555236	13233.932324	23538.025027	27551.107061	14502.221333	16049.196986	12684.719401	7615.944357	33499.950349	17582.666876	21259.310194	24966.089158	22385.133219	10879.039757	23866.743891	11814.677459	14795.103587	8179.465913	12343.251514	10896.64722	16136.72865	25488.516747	17020.352849	33953.146151	16016.177388	8598.978569	10843.728819	10608.926307	9889.625673	22147.098985	11890.732251	10162.271805	7786.524133	40996.120902	18121.717656	15739.713742	26504.222602	24792.415522
hsa-let-7b-3p|MIMAT0004482	41.762081	51.429501	30.068614	28.635778	26.150067	20.935468	25.180009	24.331563	51.11424	28.926723	44.079746	79.204729	39.926647	46.024309	27.454198	11.903136	24.281775	15.326761	15.659927	40.371114	33.670052	83.473559	49.939764	44.933661	20.53224	38.437916	37.172556	33.227007	17.928548	28.741308	5.42184	13.660135	22.319711	24.935023	34.161409	36.240947	10.069062	13.192241	15.603221	24.129186	55.984495	18.789714	16.55558	14.739169	97.40275	43.837021	19.057266	54.669586	61.949247
hsa-let-7c-5p|MIMAT0000064	397.734108	3482.853644	1630.487494	1629.908535	2061.40425	796.744115	362.821031	1259.834288	3590.26417	1528.820325	1843.58404	2963.007977	2305.238511	1343.227991	3270.122775	1263.13283	833.498291	1754.914143	1793.931605	1911.74931	1543.302721	1543.847586	653.800012	391.467506	1059.335288	2575.631697	612.108092	1157.753522	1354.472823	2652.412191	3953.355495	1363.22825	4004.844804	858.424813	3010.365819	3004.606528	1430.111864	1634.372063	1296.754318	581.327796	1218.44287	511.380855	633.108222	532.396634	29087.088884	2382.053047	1105.718464	1345.060277	2969.748782
hsa-let-7d-5p|MIMAT0000065	389.779426	374.358926	310.859721	208.441825	359.146136	159.10956	637.512034	178.431464	110.406757	187.021293	270.645077	407.631241	329.219719	380.979005	137.168547	294.777671	274.489621	377.330263	288.258652	212.196239	258.045072	280.173627	1156.832509	383.978561	196.179142	393.115068	515.459444	241.934146	414.091606	342.158432	342.410049	103.445673	222.366062	231.382341	215.372944	573.963754	174.530401	306.93947	356.976431	359.153664	169.054818	253.135027	386.915329	301.817973	164.657027	293.454441	471.137969	136.202673	158.960676
hsa-let-7d-3p|MIMAT0004484	1358.261982	1121.880743	513.879377	524.101334	264.004403	305.059682	753.111164	325.772601	400.735638	466.837228	562.759052	991.766122	475.617423	735.536647	209.389478	645.570107	432.849018	1250.59072	365.978286	368.156227	399.900866	736.385547	1205.666013	904.119735	296.915449	1011.90731	1526.552975	459.467206	520.506207	1161.513834	530.923257	263.786458	220.110346	567.271758	242.598029	648.230916	253.862401	480.197567	583.855725	623.461066	375.004337	234.64595	406.039878	268.654847	359.849041	542.347287	95.683358	314.507205	292.305977
hsa-let-7e-5p|MIMAT0000066	537.935383	670.975582	536.487359	1279.286741	676.563446	823.06299	298.726466	800.238089	1777.753244	920.786313	1284.936054	1403.835556	346.03094	526.722651	870.339048	519.536895	452.907873	510.892037	1484.793052	560.096086	502.566929	729.773779	1431.027099	591.626544	900.050014	1057.625136	986.311826	518.393226	234.227792	599.005366	2591.639524	716.692817	801.728781	610.908046	585.42598	1178.81265	1343.45691	850.166633	1057.434619	1023.819963	611.424105	795.932283	553.898334	1176.11866	980.598304	780.733736	475.505259	1192.833761	1145.970229
hsa-let-7e-3p|MIMAT0004485	14.915029	11.960349	15.825586	27.96983	15.856955	23.328093	2.289092	17.122211	41.913676	22.625854	15.530686	29.701774	8.40561	11.932228	15.77592	18.90498	5.806512	12.042455	31.319853	10.907283	10.763376	12.397064	31.765483	29.274961	6.255916	35.234758	19.825363	5.710892	4.626722	20.985718	17.933779	9.416209	16.027453	6.600448	18.381266	33.741571	9.763938	5.570058	12.018697	15.776776	11.931122	8.718429	3.568013	4.354755	8.889934	10.144103	16.807449	13.667399	11.081829
hsa-let-7f-5p|MIMAT0000067	6045.558451	5245.809096	4182.702322	3687.022929	4391.263983	5399.556404	7153.411492	4358.954544	5795.332453	3631.592677	7176.776685	7959.051155	4332.391436	4385.94622	5506.717927	4113.583924	7815.564088	6463.149176	3575.683264	5884.691881	6084.895999	7584.523179	8291.423176	5276.981982	19451.089797	9901.549425	4085.263929	6460.056985	4353.166928	6688.056889	17257.716737	2173.287411	11882.515689	14072.153156	7777.876619	5548.792366	13263.395055	14593.843153	7909.357928	5526.140633	3511.05382	4475.559544	10110.749702	11644.054882	17961.144038	19226.338151	5261.128881	12063.754796	15605.21507
hsa-let-7f-1-3p|MIMAT0004486	7.954682	3.588105	3.165117	5.66056	3.338306	1.794469	12.590005	3.154091	4.08914	3.436838	2.740708	3.755397	7.004674	10.227624	1.639056	1.400369	2.111458	2.554461	2.319989	2.833061	4.13976	4.958826	6.321489	5.446504	1.604081	4.659142	3.717255	3.634204	2.891701	5.930745	3.336517	0.795736	2.136994	4.4003	3.468163	2.856429	1.830738	3.22477	4.638795	5.197055	3.671114	3.156673	5.280661	1.898225	2.705632	6.883498	1.588105	3.141931	4.541734
hsa-let-7f-2-3p|MIMAT0004487	NA	NA	0.45216	1.664871	NA	0.598156	1.144546	0.901169	NA	1.145613	0.685177	0.3414	1.400934	NA	0.409764	2.800737	0.527865	0.364923	1.159994	1.841489	0.551968	1.652942	0.632149	1.361626	NA	2.620766	1.239085	1.038344	NA	NA	NA	0.795736	0.712331	1.100075	1.040449	1.071161	0.610246	1.172644	2.319398	3.155355	0.917778	1.35286	0.570883	0.669962	3.092151	1.449157	0.66171	0.157097	0.181669
hsa-miR-15a-5p|MIMAT0000068	212.787748	253.5594	89.5276	111.546344	129.359375	100.490248	109.8764	164.463345	116.540467	118.570928	159.417945	146.119071	141.494433	157.675875	123.646331	103.627303	92.376315	113.126096	122.959425	167.717188	198.156536	129.755927	223.148562	83.740004	84.855901	241.692967	111.517669	101.238537	89.642735	111.771754	335.737017	149.730977	176.064531	127.608646	204.101414	141.928831	145.238584	292.281426	189.136361	158.510196	155.288138	145.507545	232.349009	265.974995	104.746605	106.875383	105.211989	62.210219	82.65955
hsa-miR-15a-3p|MIMAT0004488	0.994335	NA	0.22608	NA	NA	NA	NA	0.225292	NA	NA	0.456785	0.3414	1.400935	2.556906	NA	2.100553	NA	1.459692	0.579997	0.283306	NA	0.826471	0.474112	NA	0.320816	0.291196	NA	0.259586	0.57834	0.456211	NA	0.663114	0.118722	NA	0.520225	0.178527	NA	NA	NA	0.371218	0.183556	0.901906	0.142721	0.334981	1.546076	NA	0.397026	NA	NA
hsa-miR-16-5p|MIMAT0000069	1215.077702	3342.917564	901.154074	294.349159	595.887704	479.12315	882.444842	504.42936	602.12574	298.432141	587.425439	558.188507	919.013345	883.837199	182.652368	604.9594	965.992322	1267.742096	559.117381	436.291336	982.227178	1033.915063	1610.873464	702.599068	549.718659	696.54166	582.370045	884.66906	1105.208184	982.222814	457.93695	518.28933	459.09747	478.165727	551.437978	919.770222	485.145692	439.741363	963.604426	594.877262	470.453311	658.391577	1035.437369	820.257063	909.478836	956.444111	613.141069	270.205992	416.931144
hsa-miR-16-1-3p|MIMAT0004489	3.977341	14.352419	4.069436	6.992457	5.285651	2.392624	2.289092	5.407014	2.04457	3.436838	6.623381	8.876393	12.608414	5.966114	2.356144	7.001844	2.111459	3.284306	6.959968	3.399673	3.587792	9.917651	7.269712	4.084878	1.604081	6.697515	6.195426	4.932134	5.205062	8.668013	3.753582	6.365887	4.036544	0.733383	7.803368	2.142322	3.051231	3.517931	3.795377	4.640228	7.525785	4.359213	6.850586	4.913056	6.957339	3.260605	3.970264	1.256773	3.815055
hsa-miR-17-5p|MIMAT0000070	1668.494584	1937.576548	1339.522799	1115.463453	305.733234	930.731111	1657.302376	583.957526	373.133949	353.135153	614.375751	340.375499	825.150702	464.504604	163.905657	413.10885	533.671168	1160.454766	298.698602	213.754423	744.328941	2368.665514	2193.082613	565.074834	369.419922	450.771946	1045.787914	1012.125782	734.492096	343.527065	489.63386	1574.76138	273.179021	659.678018	379.417075	452.386986	535.796123	861.013588	795.553503	1431.78883	532.311588	387.519059	1367.833453	471.988376	480.056401	154.3353	267.463435	143.429112	213.098142
hsa-miR-17-3p|MIMAT0000071	151.138961	431.768601	252.305054	690.588415	119.900839	194.400778	314.750106	245.343267	292.37345	348.2663	530.555714	469.424585	245.163622	126.140699	325.864937	109.928965	133.021894	237.929721	92.219569	387.562693	365.402861	499.188406	628.672094	116.419032	425.723177	476.397224	294.902279	249.98131	153.838501	114.509024	182.257237	1018.541974	456.960476	397.860284	548.663448	193.880136	216.027139	232.183439	551.595005	977.603289	463.294637	360.161238	1051.136622	310.527482	496.676713	192.013401	168.868553	160.081339	239.803536
hsa-miR-18a-5p|MIMAT0000072	16.903699	17.940524	63.528423	66.927804	19.195262	23.926249	36.625468	29.062701	12.267418	10.310515	16.901042	9.90059	25.216829	9.375322	3.175671	9.802582	10.557294	16.056608	4.639978	10.057364	35.60194	22.314714	126.903891	10.212195	12.83265	23.295706	27.259874	19.46895	15.036844	5.930745	11.260745	45.489571	12.10963	17.967884	13.525837	31.063669	18.307385	18.469138	37.321221	82.967281	25.147134	21.194799	51.80755	39.974412	11.209047	10.506392	11.24908	4.5558	10.355152
hsa-miR-18a-3p|MIMAT0002891	0.994335	NA	12.886548	4.994611	1.112768	4.187093	8.011822	2.02763	5.111424	0.286403	2.512317	0.682799	7.705142	0.852302	0.204882	NA	2.111459	5.473845	0.579997	0.708265	6.071648	3.305884	12.326904	2.042439	0.962449	2.32957	7.434511	4.932134	1.73502	4.562111	0.83413	3.846059	0.474888	1.466767	0.693632	3.570537	1.830738	0.879483	4.427941	9.094846	2.386225	2.405085	1.998089	1.898226	3.86519	3.622893	0.66171	0.942581	1.453355
hsa-miR-19a-5p|MIMAT0004490	NA	NA	0.22608	0.332974	NA	NA	NA	NA	NA	NA	NA	NA	NA	NA	NA	NA	NA	NA	NA	NA	NA	NA	0.158037	NA	NA	NA	NA	NA	NA	NA	NA	0.132623	NA	NA	NA	0.178527	NA	NA	0.210854	0.371218	NA	0.150318	NA	NA	NA	NA	NA	0.157097	NA
hsa-miR-19a-3p|MIMAT0000073	119.320231	107.643141	110.326943	66.594832	43.954369	84.340029	94.997305	44.382573	6.133709	12.315338	23.524424	20.142582	64.443006	61.365745	7.887959	60.215865	39.589849	95.974719	27.83987	9.490753	22.354707	140.50005	65.269374	51.741792	10.426528	39.020311	89.214135	114.477423	74.60589	57.938829	34.199298	39.388929	13.415571	14.667661	22.196245	16.960049	32.343046	34.299826	35.423532	70.717078	35.242699	21.946387	63.653353	17.530676	10.822528	8.694946	29.776978	8.326116	9.083467
hsa-miR-19b-1-5p|MIMAT0004491	20.881041	21.528628	15.599506	11.321121	8.345766	11.963124	10.300913	6.98406	8.178279	4.296048	13.01837	12.973189	17.511686	11.932228	3.380554	12.60332	10.557293	10.947687	2.319989	6.09108	10.487393	53.720607	21.493062	8.169757	3.208163	12.230247	8.673596	14.536816	10.410124	6.843169	3.753582	19.495531	5.69865	3.300224	7.629959	11.425717	6.102461	9.381149	13.916388	20.602613	15.235125	6.764297	38.249101	7.034603	7.730377	1.086868	8.469896	0.942579	3.088379
hsa-miR-19b-3p|MIMAT0000074	469.326248	460.473439	309.955403	184.134712	163.855209	382.221838	450.951061	191.498416	63.381657	75.89685	115.338198	102.419911	300.500551	213.927808	42.820354	165.243539	140.939865	314.563526	136.299362	54.394765	123.364863	829.776753	313.229786	198.797411	84.053859	301.097025	314.727643	333.308414	191.430616	171.535428	166.408781	214.318209	72.42034	95.706484	113.062126	100.867659	138.831	209.023727	211.486923	322.959886	142.622795	130.325456	221.502246	72.132598	136.82767	51.807389	116.990439	46.34347	57.225842
hsa-miR-19b-2-5p|MIMAT0004492	NA	NA	NA	NA	NA	NA	NA	NA	NA	NA	NA	NA	0.700467	NA	NA	NA	NA	NA	NA	NA	NA	NA	NA	NA	NA	NA	NA	NA	NA	NA	NA	NA	NA	NA	NA	NA	NA	NA	NA	NA	NA	NA	NA	NA	NA	NA	NA	NA	NA
hsa-miR-20a-5p|MIMAT0000075	659.244286	621.938151	442.438164	917.676799	124.908301	338.556431	494.443803	410.257195	155.387288	293.84969	483.278474	355.397085	325.717383	184.949539	175.174172	189.749996	164.693774	346.67674	114.259465	216.445832	362.643021	911.59737	811.205091	191.98928	168.749352	349.435618	306.054045	390.157746	247.529619	135.494738	421.235263	1164.294271	265.580821	314.621311	397.971749	216.017465	381.098723	897.36554	470.626931	604.528937	311.310503	252.383438	1084.533222	343.243971	253.169842	74.269333	132.474469	80.43341	145.153806
hsa-miR-20a-3p|MIMAT0004493	29.830058	26.312768	24.642699	6.326509	5.00746	18.542843	30.902738	5.632306	6.133709	3.150435	4.567848	4.438197	18.212154	9.375322	0.819528	11.202951	7.91797	20.070759	9.859954	1.841489	17.662978	68.597083	29.394923	13.616261	10.105712	8.153497	19.825363	15.055988	9.831784	6.386957	4.587711	15.118984	0.949776	9.53398	2.774531	8.390762	2.746107	7.329023	10.753572	22.273096	10.829788	5.712074	9.990438	3.34981	18.166386	3.260605	6.352422	4.5558	9.810144
hsa-miR-21-5p|MIMAT0000076	266251.1671	179149.284298	294123.485238	350277.500662	207248.464864	238525.568784	263276.445593	428233.039606	251630.288664	294058.479524	235381.054565	70321.851152	278048.46954	176733.347933	190776.864674	267404.66112	252094.962852	152015.560311	215761.310236	147804.314268	216261.365714	204134.999055	158862.182521	293086.615757	240167.061857	122406.423324	177963.613021	231163.402114	148642.114965	247613.216799	180046.794652	189033.963337	121288.873104	308024.163516	104580.559451	221027.282648	403705.902851	282212.227395	369371.5064	388641.203813	429519.100536	386766.569823	475267.461823	454614.247483	150672.001657	245976.413506	295217.698161	323097.867677	279705.390456
hsa-miR-21-3p|MIMAT0004494	8391.195358	6379.650187	4368.087758	8711.60308	4228.521542	5123.208222	6298.435753	5544.442387	3997.133518	6454.382694	5999.413481	3729.108901	8474.255711	5054.151009	1062.620873	6581.73428	4001.214091	3477.350151	3115.16542	1700.686293	3708.121489	4761.298684	2505.206136	7858.625083	2898.735309	5947.976605	6813.729558	2861.156799	5077.827243	4345.868342	1010.547569	3923.375937	1320.543348	5210.686282	2004.251619	6962.010743	1582.368278	1938.966249	5448.05497	6702.531301	7469.800038	5544.468789	5223.285544	2563.387076	1825.915009	4836.563988	5402.33793	2187.411737	2265.235063
hsa-miR-22-5p|MIMAT0004495	35.796071	21.528628	42.276922	29.301726	79.006585	44.861718	44.637288	67.812968	27.601689	23.198659	31.061375	18.094184	67.945346	45.172008	7.478195	39.210331	20.586723	24.084911	53.35975	18.839853	53.540903	29.752952	43.3022	63.315614	11.549385	56.783288	50.802493	27.25653	16.771866	17.336026	24.189748	8.222605	17.095949	31.902162	12.658795	61.41323	53.091414	17.003333	45.333688	69.232205	44.053372	57.421366	34.681087	37.741204	12.755123	25.722549	46.716772	37.074777	18.530272
hsa-miR-22-3p|MIMAT0000077	98624.138283	84520.198639	78867.710991	99676.815273	119360.591902	87248.265942	88239.905968	92139.575762	81284.930194	151116.643149	144207.464415	139915.496748	107210.051986	116689.522567	141935.539385	88870.217298	93283.186192	61144.288685	97352.544388	124197.411631	90853.116328	73344.330908	45619.500401	90010.293892	42435.64987	139425.102696	115455.481528	90693.894121	70824.123264	81258.978804	62218.950583	30263.428376	98708.329812	97275.922158	122495.010613	87984.805226	105179.281165	53865.678362	103611.513492	127805.621208	148139.561818	93582.395752	73537.460785	89119.378221	51056.433298	54885.762895	118707.446215	116560.265209	66277.700487
hsa-miR-23a-5p|MIMAT0004496	6.960347	9.56828	4.747676	2.996767	1.947346	2.990781	3.433638	1.577046	6.133709	12.028934	13.703547	52.575553	3.502337	5.966114	0.204882	8.402213	1.583594	5.10892	4.639978	4.107938	3.035824	1.652942	3.634856	2.723252	1.604082	19.218958	7.434511	1.29793	1.15668	2.737267	2.919453	0.928358	0.356166	2.566842	1.040449	5.534332	2.746107	2.638448	6.958193	3.712183	6.975117	1.95413	4.281616	2.791508	2.705633	11.593262	1.191079	0.785484	1.090015
hsa-miR-23a-3p|MIMAT0000078	4642.551386	5217.104258	4295.290062	4826.127548	3130.218712	3448.968893	6628.064953	3445.845036	3914.328448	5612.357265	7221.313215	6337.402588	5727.022209	5446.20994	5078.821718	5217.074692	3979.57164	6188.727166	3188.245076	4700.189234	6158.85972	5611.737209	4257.68096	6697.158013	4589.757814	5289.872861	5618.012331	4005.41185	5256.534374	4067.579482	1752.088451	1704.201089	3869.501872	2899.429725	3158.629805	3711.394242	3486.031156	3428.223655	5647.312345	4091.010837	5448.300891	3156.671944	4011.588337	3309.948302	3837.359058	2472.987698	2638.769653	2640.16386	3778.359038
hsa-miR-24-1-5p|MIMAT0000079	31.81873	25.116734	30.972932	10.322198	43.676177	25.12256	19.457281	30.189162	18.401127	10.310514	11.876405	16.728584	55.336926	39.205892	9.629455	42.711252	10.557294	23.719989	38.27982	12.465465	17.938961	31.405893	21.018951	66.038864	10.747343	31.740401	45.846152	24.920256	24.290287	40.602799	24.606812	7.559493	9.260307	6.233759	8.323593	41.596751	19.527875	25.504999	22.561417	17.447259	22.76091	12.47637	11.845805	12.059319	12.368603	11.59326	29.247611	10.682565	13.6252
hsa-miR-24-3p|MIMAT0000080	1972.761178	3199.393372	2412.723591	2445.695239	1861.384056	1641.938884	4416.802394	2705.309396	3709.87149	2630.613465	2829.782742	2066.833773	2861.4097	2254.338855	1759.219922	2019.332086	1714.504404	3034.333772	1741.731848	1684.537848	2429.763442	2317.424322	4168.864041	3559.290645	5402.385397	2619.893542	3143.559172	1596.713436	2444.64416	1768.731001	1081.031488	1134.719418	2069.915783	4696.95148	2752.161054	3886.172007	1912.816572	2223.625486	5064.089177	3238.879322	2839.974104	2139.021039	3479.240806	2729.761023	3887.606507	2394.370889	1657.982153	2108.235097	3473.336206
hsa-miR-24-2-5p|MIMAT0004497	40.767746	44.253292	63.528425	15.31681	60.367708	34.69306	93.85276	63.757708	18.401126	20.907435	17.357826	21.508181	88.258903	70.741067	7.88796	42.011068	30.088286	35.032599	46.97978	16.431751	43.88146	57.02649	49.46565	84.420818	25.825708	42.223469	69.388771	46.72548	53.78564	20.985717	20.436167	7.559493	11.872187	38.13592	10.057674	93.012481	39.360877	39.283562	48.707356	53.641037	40.38226	40.886418	32.54028	30.03664	18.166386	22.099655	49.098927	18.066101	24.162022
hsa-miR-25-5p|MIMAT0004498	NA	2.39207	0.67824	0.665948	0.278192	NA	1.144546	NA	8.178279	0.572806	NA	0.6828	1.400935	1.704604	0.102441	NA	NA	1.459692	1.159995	NA	0.551968	0.826471	1.10626	NA	1.443673	NA	NA	0.519172	0.57834	NA	0.417065	0.265245	NA	NA	NA	1.249688	0.305123	NA	NA	0.185609	0.734223	0.901907	1.712646	1.228263	2.319113	0.724578	0.132342	0.157097	0.545008
hsa-miR-25-3p|MIMAT0000081	8446.878135	10870.761253	7770.362614	12057.993443	5938.012654	12478.137387	8726.017473	10985.700926	27992.202014	9247.959592	6857.48401	6764.493612	14157.148478	6862.735906	4462.638882	13349.01746	5492.431742	24344.735349	11802.364767	7848.002895	9125.412112	12138.37767	24710.701	11173.503843	27708.579493	7844.829618	10566.918653	8926.123905	10858.337869	12456.848119	9966.176061	28107.647156	11236.431278	10170.555556	13769.475689	19807.194595	9744.105479	11344.44765	10650.464617	6654.087316	9166.772671	8330.607573	7022.563116	10885.992641	27470.667086	15283.542203	5785.73307	11302.622227	12945.57586
hsa-miR-26a-5p|MIMAT0000082	1290.647182	1890.931186	1561.533159	1296.934369	2031.359494	1879.406914	1366.587732	2200.204161	2172.355171	1749.350795	2376.880468	3801.485636	2147.633324	2069.389316	3118.817362	1492.093163	1681.776794	1596.172691	1864.691271	4793.821885	4347.300517	1953.777139	2776.081949	1725.861093	1614.0266	5411.592928	968.964631	1625.787065	1238.226437	1547.012339	1620.713098	835.124848	4543.24848	1784.687553	5098.720403	3921.520322	2285.982096	1272.31834	2947.111397	2318.072427	1700.827305	3997.248585	3124.437597	1471.571992	2384.048214	4653.970111	1723.491507	2285.439956	3201.013859
hsa-miR-26a-1-3p|MIMAT0004499	6.960347	23.920698	9.043193	2.330819	5.00746	7.177875	1.144546	0.901169	3.066854	0.286403	0.456785	NA	7.705141	11.079926	0.204882	7.001844	7.390105	17.881222	3.479984	0.424959	2.207872	10.744122	1.106261	5.446504	0.320816	0.873589	7.434511	12.200542	12.723485	17.336027	0.834129	0.397868	0.356166	NA	0.693633	1.606742	0.305123	0.586322	0.843417	1.113655	1.835557	0.601271	1.141765	NA	0.773038	0.724579	3.837921	0.157097	0.908347
hsa-miR-26b-5p|MIMAT0000083	851.150993	1300.089942	921.953413	268.710152	990.642448	967.816801	1034.669439	1007.506964	507.053254	338.814995	446.735676	525.755535	815.34416	1548.63278	312.137838	936.846857	546.339919	645.183658	1446.513231	563.070799	958.216568	884.323832	1161.889702	1228.186749	601.851302	1693.015567	1042.07066	652.858769	672.031348	940.707592	734.450788	278.50757	483.316728	1219.615943	487.103547	1991.466776	683.780816	831.111175	861.761771	1407.474035	753.129121	1309.868538	483.108957	497.22362	563.157951	919.49059	724.970166	507.421712	658.369707
hsa-miR-26b-3p|MIMAT0004500	34.801735	55.017605	47.024599	17.980604	44.788944	40.076468	34.336377	28.837408	15.334272	24.630676	40.197075	60.086347	29.419633	85.230202	11.166073	41.310882	22.69818	48.534744	41.759804	20.822996	40.017684	63.638257	52.626396	40.848783	10.26612	64.063197	64.43243	33.227007	27.18199	72.081376	8.758357	21.087003	3.680378	33.368927	14.392878	95.690382	17.392016	17.296494	33.947551	40.462791	40.74937	29.011317	14.272053	12.617621	13.914678	35.504364	32.95319	11.625142	19.983628
hsa-miR-27a-5p|MIMAT0004501	32.813064	40.665187	11.756149	18.646553	8.067573	5.981562	16.023642	13.968119	38.846822	36.946014	53.900621	171.72405	38.525711	13.636832	8.605047	36.409593	10.029428	32.843059	5.799973	84.566859	19.042898	35.538248	10.272419	28.594148	19.569792	62.898411	17.347192	13.498472	53.785641	7.299379	6.673034	2.785076	30.274077	19.43465	99.883103	24.101123	6.712708	12.605919	30.363027	15.034339	24.0458	14.4305	47.668654	16.079093	32.081064	41.300995	32.688504	6.912246	32.700482
hsa-miR-27a-3p|MIMAT0000084	2258.135401	1581.158145	1586.401932	1720.810485	1451.885124	1583.91773	2258.18894	3220.778074	2388.05726	1784.578389	2433.978585	1358.7708	3436.493511	2291.840144	2033.044815	2097.052567	877.838924	1401.303874	1516.692901	2241.659222	4772.039946	1584.344659	2182.810194	4175.42646	2580.48558	2908.760321	1842.519704	956.314795	1764.516048	889.611933	813.693065	655.42115	1669.823086	2034.771158	1837.259554	2163.745166	2392.164927	2340.596689	5653.42712	4078.760635	4398.912837	3417.172537	3341.515505	2146.223941	2970.010779	1891.150862	916.204538	1614.009493	2720.498441
hsa-miR-28-5p|MIMAT0000085	65.626127	94.486758	142.656353	128.195053	105.713038	114.247841	98.430943	101.156223	117.562751	139.191959	148.455107	120.514095	119.779939	113.356169	109.202145	161.742616	137.244811	89.77103	115.41946	100.856959	140.475874	87.605912	211.611848	154.544562	74.108556	144.433389	146.212053	110.583632	132.439912	101.278895	63.393821	154.107523	91.653283	71.138153	95.547901	249.401981	108.623815	93.811492	230.252961	118.047408	141.154349	90.190628	179.827855	123.273048	69.573392	192.73798	151.399391	134.474611	76.119456
hsa-miR-28-3p|MIMAT0004502	3880.890565	6750.421005	7195.667767	3499.558476	4970.460158	5852.958837	3957.839511	6450.117256	8750.757771	5261.513336	3520.441582	4008.715252	8853.20863	5885.145483	2337.909339	9090.495343	5647.096085	7152.488502	4235.140179	3261.27774	5146.550282	3819.121893	3374.726972	8632.028713	4242.955434	3480.087556	6723.276339	5155.896963	6716.843464	4788.393254	2221.70321	4549.620103	4176.872791	5897.499461	3788.968502	8077.267838	4759.614886	4629.010736	8277.509641	3973.33465	5166.359302	3036.868725	3095.465327	3927.318478	3885.287394	12047.210662	4836.310654	7581.163126	5082.926603
hsa-miR-29a-5p|MIMAT0004503	5.966012	10.764315	7.686714	10.988147	10.571302	8.972343	20.601826	8.561106	NA	5.728064	7.765344	9.559192	12.608414	20.455248	4.507405	15.404056	15.308075	11.312611	15.079929	4.816202	8.555504	11.570593	9.324196	14.297074	0.80204	12.521441	11.151766	14.27723	2.8917	23.266771	24.189749	1.591473	5.936094	6.233757	7.109734	9.997504	6.407584	4.690576	6.32563	10.022893	6.791563	10.522239	6.993308	3.796452	2.705633	6.158918	8.866923	1.256773	3.815055
hsa-miR-29a-3p|MIMAT0000086	3874.924551	3377.602574	4525.213212	4932.013334	6091.852943	5818.265774	7658.156205	9416.990956	8228.370243	7298.699355	8108.389583	11056.570613	5380.290804	7835.212517	8883.481822	3636.75828	6282.117265	3035.428538	6051.691681	14560.940054	19170.954997	4515.010365	7291.047521	4107.345158	3442.51887	23273.285736	3936.573706	5119.035752	2505.948228	6791.616842	9257.166215	1181.137344	13101.076951	11449.942213	15637.255078	16035.101231	8373.187493	2119.260203	8867.690996	15789.583094	4793.924746	23160.502037	9742.245321	6577.577324	8227.053537	20487.105392	5375.472475	5774.396227	11770.720203
hsa-miR-30a-5p|MIMAT0000087	5265.005266	12947.077849	5994.05365	7732.992009	19240.32941	5903.203962	7909.956291	9562.304461	13045.376159	21624.874231	19367.453337	119194.242089	10184.79733	40714.467742	56641.185823	7312.726899	5561.582011	27966.594961	9085.077479	125333.610595	7436.665802	45631.936157	4130.777067	5505.054355	2944.772441	66251.828343	10176.606814	49089.787681	13503.087756	9185.357256	20609.247991	1959.764941	95794.657709	14000.281622	126420.971567	17794.840184	8470.826877	17065.189606	15109.401783	5040.772755	7979.717827	11924.704055	4616.295179	8357.890238	7660.803435	6782.420557	19213.694551	3944.53614	12342.433633
hsa-miR-30a-3p|MIMAT0000088	2268.078754	6355.729486	2002.840919	2031.808356	8560.252398	2642.65428	3216.173806	1933.458128	14165.800281	4652.620114	4346.765551	21924.688593	3726.487055	22513.557995	13251.977394	2472.351461	1975.269542	9807.302472	4306.479844	28533.878376	3843.629652	17465.808902	1443.037929	2317.487635	1852.713895	14391.797112	5036.881369	11740.29564	4704.219454	3117.747664	2728.019654	619.48041	23818.93111	7359.131798	20921.175407	6952.727344	1448.114125	2073.527102	3411.834408	1361.442968	2783.255387	3070.84053	869.310679	1514.896219	7408.793151	8216.36215	8219.504769	4263.284949	10928.501123
hsa-miR-31-5p|MIMAT0000089	NA	118.407456	3.617278	43.95259	5.007459	47.852498	400.591046	101.606807	100.183909	22.625852	17.586218	1.365599	4.202805	118.469981	0.204882	11.903135	16.891669	19.340913	7.539963	NA	35.325956	8.264709	495.92082	61.273174	11.228569	0.291196	27.259875	2.076688	15.036846	44.252489	68.815662	10.477189	0.118722	76.638527	NA	1.606743	3.356353	23.746034	NA	32.110379	126.653448	101.464457	8.420512	8.82117	65.321684	1.086867	131.945099	9.739986	8.901798
hsa-miR-31-3p|MIMAT0004504	NA	75.3502	2.486878	42.28772	1.669152	27.515186	155.658237	57.449525	28.623975	11.456127	10.049267	NA	0.700467	56.251933	0.409764	4.201106	8.445834	10.217841	8.119961	0.283306	24.838562	4.132355	139.072759	44.93366	3.208162	0.582392	47.085236	1.29793	2.31336	25.091618	86.749442	9.681455	0.474888	40.70276	NA	0.357054	2.440984	37.231436	0.210854	17.632867	69.200505	41.036736	5.423382	2.344865	25.510246	1.449158	26.997794	6.598057	3.996725
hsa-miR-32-5p|MIMAT0000090	25.852717	35.881048	23.28622	19.645476	23.368143	18.542843	65.239114	26.133901	17.378842	13.460951	18.49979	12.29039	25.216828	37.501289	23.356555	47.612543	34.839067	86.121803	22.039896	37.113094	59.888535	30.579422	102.882234	38.125531	26.306932	61.44243	28.498959	22.06481	40.483815	27.828885	12.094875	25.861418	25.881368	33.002237	49.247919	38.383269	36.309646	27.850287	96.993007	91.505301	22.577355	72.603455	65.223277	41.202675	25.510243	44.92389	16.675108	10.36837	25.978715
hsa-miR-32-3p|MIMAT0004505	0.994335	NA	0.22608	NA	0.834576	1.196312	3.433638	0.901169	3.066855	0.859209	0.456784	NA	0.700467	3.409208	0.409764	0.700184	1.055729	1.824615	NA	0.566612	1.931888	0.826471	8.692047	2.723252	0.802041	1.747178	6.195426	1.038344	2.313361	0.912422	1.668258	0.928359	0.593609	1.100076	0.173408	3.213483	1.525615	2.931609	3.162815	1.484873	0.367112	1.352859	2.28353	0.669962	0.386519	1.449158	0.529368	0.47129	1.453354
hsa-miR-33a-5p|MIMAT0000091	72.586475	235.618876	48.381077	39.956899	61.202285	61.610092	44.637288	27.260363	58.270233	21.48024	39.511897	12.290389	53.235529	42.615102	3.175672	105.027673	17.947399	219.318654	60.899715	8.074222	328.97297	49.588253	113.154655	86.463258	5.614284	113.275379	61.95426	23.881911	121.451449	11.861492	15.431391	81.032441	1.780828	20.168033	4.335203	136.037444	39.360877	25.79816	169.948614	205.098087	147.028132	27.959094	123.310528	34.503055	48.701375	25.36026	13.763581	13.5103	19.620289
hsa-miR-33a-3p|MIMAT0004506	NA	3.588105	2.712957	4.661637	0.556384	2.990781	NA	1.351754	15.334271	1.718419	3.197494	8.193593	1.400934	NA	0.819528	1.400368	1.583594	5.473843	1.159995	2.124795	6.071648	4.132355	5.215228	1.361626	0.802041	8.153497	3.717256	1.557516	2.891701	0.456211	NA	3.713435	2.255716	1.100075	0.693632	6.962546	3.051231	1.465805	4.849649	5.939492	4.405338	1.503177	3.710735	2.233207	6.957339	7.245788	0.926395	1.728063	1.453354
hsa-miR-92a-1-5p|MIMAT0004507	10.937688	13.156384	8.591032	2.996767	2.50373	1.196312	1.144546	3.154092	2.04457	0.859209	5.709812	3.072598	12.608413	0.852302	0.409764	5.601475	1.055729	2.919383	0.579997	0.849918	4.13976	19.008831	15.329611	4.084878	3.528979	1.747178	7.434511	6.230064	8.096763	1.824844	0.417065	1.724095	0.712332	1.833458	0.867041	5.712858	0.915369	4.983736	0.210854	6.1251	2.019113	1.803813	9.990437	2.009887	14.687716	3.260604	5.690711	1.41387	4.360064
hsa-miR-92a-3p|MIMAT0000092	29840.001512	25809.237218	17670.622988	19125.037124	5895.171056	15209.318793	22446.832985	12308.842337	20575.525892	13822.39163	20497.767691	15232.571715	16295.67573	11503.520433	5503.132491	8756.507331	9823.561242	22544.570768	5157.335865	8599.61388	22453.233123	31658.793155	40054.693524	7938.280211	18507.889993	12257.327883	17306.303101	14979.928812	10863.542934	7898.38533	8583.60686	33619.709852	7683.323188	20347.711557	11712.334576	11034.029176	8299.957953	10956.302608	15351.673443	26857.269919	14946.758746	9665.579171	21512.549204	9459.084792	30962.478295	9472.419628	5491.933549	9455.167331	12666.350077
hsa-miR-92a-2-5p|MIMAT0004508	NA	NA	NA	NA	NA	NA	NA	NA	NA	NA	NA	NA	NA	NA	NA	NA	NA	NA	NA	NA	NA	NA	0.474112	NA	NA	NA	1.239085	NA	NA	0.912422	NA	NA	NA	NA	NA	0.178527	NA	NA	NA	NA	NA	NA	NA	NA	1.159557	NA	NA	NA	NA
hsa-miR-93-5p|MIMAT0000093	6920.573493	13192.265005	5071.874161	14591.593864	2376.039637	7727.580503	9704.604168	9638.227952	9089.134033	6868.235335	5509.740021	3833.918607	9318.319039	4444.75506	2091.845969	9276.744418	3564.142155	16846.66488	7099.166774	2635.596299	3675.831359	7224.181878	12172.027312	5887.671291	9051.349529	4119.263538	7992.099592	6082.618953	8000.180439	5715.87072	16519.929433	25047.24682	3763.95813	5032.840894	4645.951676	6069.019546	7370.553061	20234.25902	8238.079876	4031.430307	4873.771485	5307.568078	6953.77183	9684.973718	6767.171874	2296.55274	2679.531027	1954.28052	2495.95513
hsa-miR-93-3p|MIMAT0004509	25.852716	39.469152	28.712135	29.6347	17.247916	32.898592	19.45728	21.402764	18.401127	15.179368	15.302294	12.290389	37.124774	28.978268	3.073231	32.208485	11.085159	47.075052	45.239788	2.549754	18.766913	34.711777	63.372926	40.167969	8.341222	13.39503	44.607067	24.401084	38.170454	50.639447	20.019102	44.561213	2.255716	12.467513	4.508611	25.35081	14.340783	24.039195	21.296289	13.178247	18.90624	11.574463	12.273967	9.937772	12.368604	7.608077	12.837186	4.08451	4.541734
hsa-miR-95-3p|MIMAT0000094	1.98867	1.196035	2.260799	2.330819	5.563844	4.785249	8.011821	5.407014	1.022285	0.859209	4.567849	2.389798	4.202803	2.556906	1.536615	2.100553	2.639323	1.459692	1.739992	1.983142	4.691728	14.050005	3.002706	35.402278	2.245714	3.203158	1.239085	3.634204	6.940083	3.649689	2.085323	5.570151	3.20549	0.733384	1.90749	6.605492	2.746107	2.345288	NA	4.0834	4.221782	0.901906	5.137939	1.674905	0.386519	2.536026	1.058737	1.88516	6.721766
hsa-miR-96-5p|MIMAT0000095	95.456186	58.60571	34.36413	28.635778	17.526109	17.944688	67.528204	48.437834	18.401127	22.912256	11.648016	5.803795	39.226178	80.968693	1.741497	87.523061	50.147143	150.348229	92.799566	2.549754	23.734626	59.505902	23.863621	40.16797	58.709375	16.015799	102.844072	27.516116	79.810952	101.278896	79.659342	75.462289	3.7991	33.002235	4.508612	43.024966	26.545708	55.114251	87.293706	85.008981	35.60981	28.109412	24.547929	39.52777	27.056318	10.144105	14.160609	6.598054	14.170209
hsa-miR-96-3p|MIMAT0004510	NA	NA	NA	NA	0.556384	0.598156	NA	0.675877	NA	0.286403	0.456784	NA	0.700467	NA	NA	NA	0.527865	NA	0.579997	NA	NA	NA	0.316074	NA	0.320816	0.291196	1.239085	0.519172	NA	0.456211	NA	0.397868	0.118722	1.466767	NA	0.357054	NA	NA	1.475981	0.371218	0.367111	NA	NA	0.223321	NA	0.362289	NA	NA	NA
hsa-miR-98-5p|MIMAT0000096	90.48451	62.193815	79.580089	78.248927	55.082055	40.076468	89.274575	50.916049	38.846822	38.664432	33.345298	41.309364	66.54441	51.990424	37.903183	49.012911	69.150271	90.8658	107.879495	35.271604	50.505078	48.761781	119.950255	57.869109	58.869782	61.442427	177.189183	38.159142	68.822485	41.059011	234.390314	31.829438	57.10522	227.348737	46.820206	94.262165	63.160476	104.658445	79.070385	97.073574	51.946271	57.571685	48.096818	59.626634	99.335345	84.775726	45.525689	47.757341	45.962343
hsa-miR-99a-5p|MIMAT0000097	99.433527	1046.530542	518.853135	422.877188	635.669189	311.041244	133.911863	287.69821	770.802731	506.647274	648.634621	1139.25079	797.832469	581.269981	982.614422	519.536892	262.876599	696.637785	626.977064	592.53463	676.160884	514.891353	266.292729	107.568462	170.674249	847.090176	151.168394	513.720678	584.123634	1241.350802	505.482315	402.642375	737.262805	167.211328	635.887756	1115.971208	330.143168	257.395278	426.558372	210.295144	497.619558	238.403889	291.149859	131.089273	6146.809133	487.641583	427.729752	183.331623	590.60704
hsa-miR-99a-3p|MIMAT0004511	NA	10.764315	3.391197	2.663792	3.616498	2.99078	NA	4.956429	7.155993	1.718419	4.339456	10.241992	10.507012	2.556906	5.019611	2.100552	2.639324	3.649229	2.899986	3.824632	3.035824	2.479413	1.264297	NA	0.641632	5.823926	1.239085	3.115032	2.891701	7.755591	7.924228	2.254586	5.10504	NA	7.109735	8.926342	1.220492	6.742701	2.530252	0.928045	3.487559	0.901907	0.570883	0.44664	49.087893	0.362289	1.720448	0.785484	3.815054
hsa-miR-100-5p|MIMAT0000098	1065.927413	2713.803202	5541.215819	4958.98424	9906.424487	5077.15019	4235.964149	3438.1851	5237.164961	7191.870961	6820.027638	16507.358188	2421.516116	5799.062977	20009.910146	2919.769354	5906.805496	3488.297838	5629.453653	10792.544459	3321.743842	3491.012956	3512.219357	1968.230538	4659.214531	9929.213077	3815.143353	4575.462688	1857.050487	3107.254806	3886.625154	2865.312416	16110.20144	5479.471147	10195.359907	6801.515118	5369.555917	1653.427522	4189.887002	5095.156232	1311.322065	6483.804168	5669.572601	412.696722	4027.912846	4229.004603	8373.286319	5307.505414	7718.585464
hsa-miR-100-3p|MIMAT0004512	NA	NA	0.67824	0.665948	NA	NA	NA	NA	NA	NA	0.228392	1.024199	NA	NA	0.409764	NA	0.527865	NA	NA	0.141653	0.551968	NA	0.316074	NA	0.320816	1.455981	1.239085	0.259586	NA	NA	NA	0.265245	0.712331	NA	0.346816	0.357054	NA	NA	0.210854	0.185609	NA	0.751589	0.428162	NA	NA	NA	0.132342	NA	NA
hsa-miR-101-5p|MIMAT0004513	7.954682	10.764315	6.330235	1.66487	10.849496	8.972344	10.300913	3.379384	NA	4.009644	4.796241	13.997389	8.405608	20.455248	11.063631	7.702028	5.278648	12.042456	12.179943	19.831424	7.727553	14.050006	12.484941	6.80813	2.887347	47.756202	2.47817	7.008822	5.20506	7.29938	4.170647	2.917699	11.159856	3.300224	20.808979	14.10362	6.102461	3.22477	9.277592	6.31071	4.77245	5.411437	7.849629	3.014829	6.570821	1.811446	11.24908	2.356449	1.816693
hsa-miR-101-3p|MIMAT0000099	3529.890214	7245.579458	5420.715285	10499.674349	10890.946707	5252.40997	6702.46043	6294.215013	3872.414772	9754.606865	13989.038983	27115.670997	6365.848565	10652.923012	50877.238448	7851.868961	6081.528698	8880.398351	8091.54213	66714.611498	14921.076844	9751.529798	14734.442927	3440.148362	4700.439419	51437.214136	5463.126681	6357.520518	5975.411286	7463.159797	8753.352161	13290.513901	38093.81117	5519.07383	54167.85668	10762.668396	9975.388769	5316.473065	12044.001084	6329.456947	7284.408758	10712.241393	15568.525052	5661.962302	10796.244273	14813.652805	10150.111705	6024.808055	11191.376663
hsa-miR-29b-1-5p|MIMAT0004514	11.932023	7.17621	6.104154	5.993536	9.180342	8.374187	13.73455	5.407014	6.133709	5.44166	10.049268	8.193593	20.313555	19.602946	1.536615	8.402213	14.78021	8.028304	11.019948	2.266448	4.967712	7.438238	3.002707	10.212195	1.924897	15.724602	18.586278	9.345096	8.096762	16.879816	28.360394	0.795737	1.780827	2.566842	2.427713	6.78402	2.440984	2.931609	3.584524	6.125101	3.487559	6.012709	2.140809	4.578075	5.411264	4.347472	9.793317	1.570966	1.998362
hsa-miR-29b-3p|MIMAT0000100	1090.785791	428.180498	899.345436	367.603477	951.973728	1117.954016	1733.98695	790.099939	173.788413	427.313583	745.929814	751.079335	931.621757	1327.886553	355.9826	566.449253	1356.084302	505.053272	959.895508	567.887002	2153.50342	628.117863	910.610506	630.432889	106.510996	2338.597867	893.380432	1214.083685	539.591435	1032.86226	1681.187468	91.377012	367.91907	441.496576	634.847309	1508.908755	1496.628693	398.112511	1003.877609	1727.092955	600.227205	2340.446769	1280.916658	836.782798	383.813209	894.854908	624.654835	210.038033	403.850951
hsa-miR-29b-2-5p|MIMAT0004515	28.835723	29.900873	27.129576	12.320043	48.683634	26.318872	57.227293	10.138152	8.178279	40.669253	53.672229	158.068058	37.124776	91.196316	37.083653	17.504611	36.950528	38.316904	24.939883	50.99509	24.01061	42.976486	30.02707	31.3174	3.689387	105.995471	78.062367	50.100096	36.435433	48.358391	54.2184	25.86142	43.333483	20.168036	56.184249	87.478146	26.85083	31.95454	15.392368	20.417004	13.216012	15.332404	10.84676	11.947658	24.737207	19.201339	33.08553	5.655477	8.901796
hsa-miR-103a-2-5p|MIMAT0009196	9.943353	4.78414	6.330234	1.664871	4.172883	11.364968	11.445459	3.829969	1.022285	2.577628	2.283924	2.389798	6.304207	11.079926	0.307323	2.800738	5.806512	8.028304	13.919935	0.283306	0.827952	7.438238	4.108967	12.254635	0.481224	1.164785	11.151766	5.19172	9.831784	6.386957	3.753582	2.652455	NA	0.733384	0.693633	1.606742	3.356354	4.690574	2.951961	1.856091	2.202668	1.503177	1.284485	1.563244	NA	0.724579	3.308553	0.785483	0.545008
hsa-miR-103a-3p|MIMAT0000101	12785.162925	18825.589409	13213.007638	28765.971101	11110.440355	20766.190291	15711.180726	23296.570895	27908.37466	19982.924637	21256.25909	19421.204609	15776.629318	11540.169419	13480.523346	11532.038687	9915.409688	19590.884956	25693.299757	14610.235309	7028.7614	15547.570011	27949.990066	18531.050519	25572.905658	17938.277438	24458.302921	12733.212055	19766.512479	13132.953183	72927.084591	25523.096901	29849.7646	32945.031478	24262.0572	21977.723782	21148.080501	69897.768931	21704.293624	10693.684426	16719.907001	14777.132947	20447.140537	23194.091733	23333.369413	16164.630115	12637.349621	13017.016382	13037.682221
hsa-miR-105-5p|MIMAT0000102	0.994335	2.39207	54.033073	474.155207	1.112768	5.383404	121.32186	13.066951	934.368297	111.124443	3.425885	0.3414	5.603739	NA	0.307323	116.930806	11.613023	35.032598	343.938388	0.283306	NA	3.305884	1.106259	80.33594	385.941959	2.620766	431.201652	148.742774	39.327132	58.395036	18.350843	58.353966	1.662105	4.033608	0.520224	51.594254	154.087152	576.94067	396.406198	37.678656	413.734593	0.150318	0.285442	8.374526	300.325144	1.449157	14.292948	26.549313	0.363338
hsa-miR-105-3p|MIMAT0004516	NA	NA	0.45216	NA	NA	NA	NA	NA	1.022285	NA	NA	NA	NA	NA	NA	0.700184	NA	NA	NA	NA	NA	NA	NA	NA	0.481224	NA	1.239085	NA	NA	NA	NA	NA	NA	NA	NA	NA	NA	0.586322	0.843416	0.185609	1.284891	NA	NA	NA	NA	NA	NA	NA	NA
hsa-miR-106a-5p|MIMAT0000103	68.609134	75.3502	54.937393	13.318966	9.458534	23.328092	51.504564	7.434645	4.089139	4.868853	15.073901	7.510795	46.230851	11.932228	3.278112	25.20664	21.642452	61.307045	23.199891	5.524467	18.766913	27.27354	110.784096	16.339513	28.392238	16.015798	16.108107	27.516116	29.495352	45.621123	29.194523	37.930083	9.022863	4.4003	17.514224	24.101123	24.104722	8.794828	12.229552	18.560914	10.462677	20.292891	26.974182	10.496073	17.00683	8.694946	5.823052	2.827739	1.453356
hsa-miR-106a-3p|MIMAT0004517	NA	2.39207	0.45216	0.332974	0.278192	NA	NA	NA	NA	NA	NA	NA	0.700467	NA	NA	NA	NA	0.729846	NA	NA	0.275984	NA	2.21252	NA	0.641633	0.291196	NA	NA	0.57834	0.456211	NA	0.132623	0.118722	NA	NA	0.535581	NA	0.293161	NA	NA	0.183556	0.300636	0.428162	0.11166	1.159557	NA	NA	NA	NA
hsa-miR-107|MIMAT0000104	22.869713	101.662968	41.146526	116.207983	34.21764	55.628529	88.13003	45.95962	108.362188	89.071396	131.097277	120.855495	46.93132	41.762799	93.016461	41.310883	33.78334	75.903961	67.859682	113.464078	70.099945	52.894135	148.713031	44.252848	81.326921	108.033844	58.237004	41.014587	69.400826	52.008082	160.986942	158.218825	107.562015	91.672877	144.275596	113.543064	67.127076	72.410745	106.48145	76.470961	54.516051	89.138402	89.77121	91.449841	87.739779	85.138017	29.512293	32.833172	44.327322
hsa-miR-16-2-3p|MIMAT0004518	10.937688	39.469152	12.208309	5.993534	10.014919	9.5705	5.72273	15.995751	17.378842	5.155257	11.419622	7.852194	34.322905	19.602946	1.741497	7.702028	17.9474	13.502147	5.799972	8.357528	24.838562	28.100011	21.01895	22.46683	6.576733	24.751688	22.303532	16.094332	21.976929	13.686336	15.848456	14.588493	4.036543	6.96714	9.884264	17.138577	19.527875	11.140115	36.688658	20.231395	13.399567	20.292894	32.682999	18.423961	30.921509	26.084839	8.205212	4.241608	3.088378
hsa-miR-192-5p|MIMAT0000222	1865.372969	614.761943	279.434631	309.998946	289.876277	724.36721	381.133765	179.783221	107.339904	247.738775	337.792466	269.02296	1356.805532	864.234253	168.208181	416.609772	520.474553	2715.39117	492.997693	219.987158	245.62579	1955.430079	1850.141828	583.456786	231.950155	279.839691	628.216199	1049.765749	2397.798604	878.662862	166.408783	463.51617	206.932219	425.728838	340.400237	327.418203	339.907107	238.339819	407.370626	370.290214	236.052657	309.955121	444.003534	763.421939	197.511128	323.524464	267.992807	96.457256	341.175032
hsa-miR-192-3p|MIMAT0004543	5.966011	2.39207	0.45216	0.998922	0.834577	0.598156	NA	0.901169	NA	1.432016	0.913569	1.706999	3.502336	NA	0.512205	0.700184	0.527865	2.189537	1.739992	0.849918	0.275984	4.132354	3.792893	0.680813	0.641633	2.620767	NA	1.817102	0.57834	0.456211	0.83413	1.193604	1.662106	3.300225	1.213858	1.249688	0.915369	0.586322	1.47598	0.556827	0.367112	0.60127	0.856323	2.009886	NA	0.362289	0.264684	0.628386	2.90671
hsa-miR-196a-5p|MIMAT0000226	85.512834	2.39207	65.337062	409.891196	3.616499	245.244059	637.512032	5.632306	224.902653	1.718419	11.648016	1.706999	409.773482	1.704604	1.02441	11.202951	40.117715	21.165527	140.359344	1.274877	7.727553	47.10884	1327.196641	14.297074	68.173455	1.455981	NA	101.238538	2.31336	229.474257	14.597262	656.216889	7.123312	5.133682	0.693633	10.176029	5.492215	8.794828	8.434174	9.466066	109.766322	4.659849	1.712647	18.200639	292.594763	41.663285	4.631973	96.771448	65.764303
hsa-miR-197-3p|MIMAT0000227	417.620816	769.050445	603.180897	350.28882	282.086898	470.150805	822.928458	421.747099	360.86653	610.898042	502.463439	781.122509	264.776711	637.521914	153.149351	310.181732	262.348735	393.751792	405.418102	185.565471	266.876562	245.46185	891.64604	998.071935	262.106884	676.449115	1184.565459	228.695259	485.227454	547.453497	459.605205	782.87152	156.000537	632.542846	254.736603	1777.948689	459.820478	364.39901	423.817265	248.716234	551.034274	180.080617	386.344445	172.403608	288.729575	201.070636	110.373332	253.710857	216.368189
hsa-miR-198|MIMAT0000228	NA	NA	NA	NA	NA	0.598156	NA	NA	NA	NA	NA	NA	NA	NA	NA	NA	NA	NA	NA	NA	NA	NA	NA	NA	NA	NA	NA	NA	NA	NA	NA	0.132623	NA	NA	NA	NA	NA	NA	NA	NA	NA	NA	NA	NA	NA	NA	NA	NA	NA
hsa-miR-199a-5p|MIMAT0000231	833.252958	629.114363	2516.042062	2530.270678	2322.070348	2403.989938	478.420162	1351.753528	1091.800153	1245.56755	1321.02206	1341.018016	1911.57578	1318.511231	1167.520493	2036.136511	664.053736	482.428053	1691.272082	615.057461	429.431156	1616.577023	918.512366	2806.99222	364.447269	1195.943398	1180.848204	2172.215578	342.955757	971.729956	1570.248282	346.808242	838.770004	239.082864	689.297472	883.529278	1679.092294	620.035319	832.874722	1055.373515	979.820434	534.078831	1248.661822	375.625479	409.323455	282.948049	2124.885175	1132.508705	887.999757
hsa-miR-199a-3p|MIMAT0000232	3871.941549	2859.719459	7676.765579	5435.470271	7382.386594	6884.180197	3298.58111	3895.528374	2356.366435	2177.237184	3263.956828	2559.473535	7033.394082	3502.10902	2494.541687	5768.820077	3927.313036	1815.126421	5907.852353	1395.424011	3989.625208	8315.123429	3483.456583	8284.13324	1313.74258	2870.6136	2992.390773	8360.486033	1563.253648	3398.317583	1428.029243	1538.290153	1674.334517	712.114906	1566.395992	2249.438045	3366.42291	655.50779	2354.399787	3025.98565	5470.694685	2450.479332	4518.817064	1535.553384	1447.899584	1330.689101	6520.099526	3785.711573	2833.860111
hsa-miR-208a-3p|MIMAT0000241	NA	NA	NA	NA	NA	NA	NA	NA	NA	NA	NA	NA	NA	NA	NA	NA	NA	NA	NA	NA	NA	NA	NA	NA	NA	NA	NA	NA	NA	NA	NA	NA	NA	NA	NA	NA	NA	NA	NA	NA	NA	NA	NA	NA	NA	NA	NA	NA	NA
hsa-miR-129-5p|MIMAT0000242	7.954683	8.372245	2.939038	105.219836	3.060115	2.990781	4.578183	0.675877	5.111424	14.606563	60.524004	1.024199	11.207478	13.636832	4.404965	7.702029	25.337505	51.81905	1.739992	1.274877	11.867314	9.91765	10.27242	15.6587	4.812243	2.911963	23.542619	12.200542	40.483816	0.456211	1.251194	1.98934	2.730603	5.867066	3.121347	4.641697	10.984431	2.931609	135.368499	7.053147	13.399568	0.300636	39.390864	52.14539	2066.716247	22.461944	6.220079	5.969668	1.816693
hsa-miR-129-1-3p|MIMAT0004548	NA	NA	NA	NA	0.556384	NA	NA	0.225292	NA	0.286403	1.598746	0.3414	NA	1.704604	NA	NA	NA	2.189538	NA	0.141653	1.103936	NA	NA	NA	NA	0.291196	NA	NA	1.735021	NA	NA	0.265246	0.118722	NA	NA	NA	0.610246	NA	3.795377	NA	0.367111	NA	0.856324	4.466415	0.386519	0.724578	0.397026	0.157097	NA
hsa-miR-148a-5p|MIMAT0004549	27.841388	35.881048	60.815467	85.574361	81.232124	61.610093	32.047284	13.066951	35.779968	36.65961	166.954896	57.35515	30.820567	28.978268	40.56665	29.407746	78.651834	31.748291	33.639842	31.730279	153.723108	48.761783	131.64501	15.6587	25.665301	57.656875	30.977129	63.079397	49.158919	58.395038	56.720789	20.026021	45.351754	25.301716	29.132573	62.484391	79.331999	21.693908	87.926268	58.281266	16.520015	157.082009	133.158245	31.599883	101.267938	172.087482	70.141326	38.174453	73.212746
hsa-miR-148a-3p|MIMAT0000243	74611.935802	75265.280544	131781.235243	42244.76531	212694.355507	180240.626292	80671.024334	16316.791551	19714.762102	23917.531916	74246.967175	40255.121164	100576.624835	79229.143955	20300.330484	95771.935899	161750.399199	71321.258035	99084.996282	22656.835755	138426.416306	154832.705766	125012.346659	61808.97475	12255.34151	40515.312707	60535.507844	165391.839864	90388.795004	137758.916988	68748.931274	15873.870554	28828.875249	15610.790709	17828.440708	47589.361161	76112.951681	21043.383125	41569.304664	39997.83951	11131.920212	115880.224443	44188.698793	18844.25042	40071.56783	72551.720438	127456.716513	24443.273557	33465.491724
hsa-miR-30c-5p|MIMAT0000244	471.314919	583.665034	815.695909	244.403037	701.322552	394.783121	493.299256	832.680173	482.518419	395.809234	309.700193	907.440398	413.27582	1125.038673	284.068994	385.801656	268.155247	703.206395	515.617587	453.431353	232.930526	979.367981	681.456526	490.866211	200.349754	1041.31814	483.243231	1135.948299	451.105379	541.522749	1680.770403	431.288868	595.983782	505.300892	476.352241	874.067353	652.658262	1568.704018	429.299477	302.357273	290.38515	361.664416	247.76282	271.781335	228.432636	327.509649	476.16697	155.05425	236.896826
hsa-miR-30c-2-3p|MIMAT0004550	11.932023	16.744489	10.625751	33.630389	42.285216	20.337312	11.445459	17.572796	98.13934	58.426253	44.993316	174.113847	14.709817	55.399631	109.304587	8.402212	11.613023	46.345206	15.659927	137.970053	10.487393	66.11767	7.269712	16.339513	12.83265	108.616238	17.347192	87.999652	16.771867	9.580435	27.1092	4.774416	192.685594	38.135918	155.893944	43.739072	18.002261	30.781896	39.008057	16.147995	35.242698	24.501788	13.27301	21.103809	18.552905	24.273391	36.394084	22.464801	44.872326
hsa-miR-30d-5p|MIMAT0000245	2864.679918	3942.131047	6082.903012	8000.370265	4460.255651	3023.679806	3258.522003	3445.169159	3740.540033	12418.443102	11706.484605	54353.221683	2673.684415	6645.398889	19081.794353	2654.399432	4287.316733	8541.749917	2699.307367	32023.642456	2745.489177	3657.133601	6324.965945	2489.733338	2321.105635	25770.294416	8507.559038	4361.304244	4637.710325	5834.941856	13399.451979	3358.668686	38064.486874	12063.417099	31956.52449	6312.887193	4247.008115	8391.437827	5554.114715	7227.248311	3739.947802	4729.596475	4027.573037	9247.153413	8673.869318	5103.209012	2871.162425	1854.210047	2949.946823
hsa-miR-30d-3p|MIMAT0004551	1.98867	8.372245	8.364954	5.993533	4.451075	3.588937	3.433638	4.505846	1.022285	4.296047	4.796241	11.607589	1.400934	11.079926	12.90757	3.500921	2.639323	10.582763	2.899986	13.315385	3.587792	6.611767	11.37868	3.404065	1.443672	24.460492	11.151766	4.932134	5.783402	10.036647	5.838904	3.713434	16.50234	8.433907	13.525837	3.92759	2.135861	4.690575	5.693069	10.76533	2.936892	2.705719	6.136984	6.922942	5.411264	6.521209	3.176211	1.099678	2.180031
hsa-miR-139-5p|MIMAT0000250	19.886705	27.508802	27.581735	7.991379	64.262398	11.963125	29.758192	18.02338	6.133709	80.479302	51.159912	119.489894	22.414959	89.491712	118.216956	9.802583	31.144015	40.50644	26.679875	60.344191	49.95311	28.10001	14.22335	8.850569	7.218366	103.374704	42.128897	58.666435	56.677342	40.6028	50.047754	22.413228	145.434289	37.402533	76.993227	39.632957	21.968861	55.114251	24.459105	51.970556	13.399568	28.410047	15.128375	12.840941	7.343859	13.04242	24.880321	9.739983	13.080192
hsa-miR-139-3p|MIMAT0004552	0.994335	1.196035	4.069437	1.66487	7.51119	2.392624	8.011821	3.154092	10.222848	16.611386	13.703548	31.408773	1.400934	5.113812	37.800742	0.700184	4.222917	4.014152	0.579997	14.873567	14.351169	1.652942	3.002706	NA	5.614284	25.334082	3.717255	4.672548	2.8917	3.193479	10.009552	6.498511	52.000178	17.967885	19.421716	8.926341	3.661477	14.364885	6.74734	7.424365	2.202668	7.215251	3.996175	2.791509	5.797783	8.694946	2.117474	4.555799	9.265136
hsa-miR-147a|MIMAT0000251	NA	NA	NA	NA	NA	NA	NA	NA	NA	NA	NA	NA	NA	NA	NA	NA	NA	NA	NA	NA	NA	NA	NA	NA	NA	NA	NA	NA	NA	NA	NA	NA	NA	NA	NA	NA	NA	NA	NA	NA	NA	NA	NA	NA	NA	NA	NA	NA	NA
hsa-miR-7-5p|MIMAT0000252	1.98867	1.196035	0.90432	8.990301	0.278192	2.392624	12.590005	2.703506	1.022285	NA	0.456784	0.6828	7.004674	NA	0.307323	1.400368	0.527865	1.094769	0.579997	0.141653	0.827952	0.826471	8.059896	2.723252	3.208162	2.329569	6.195425	3.89379	1.15668	4.562112	0.83413	11.670796	0.474888	21.634805	1.387264	2.499377	3.05123	2.052127	1.47598	5.382663	0.550667	1.352861	3.996177	4.913056	3.478671	4.347471	1.588104	5.498382	1.090015
hsa-miR-7-1-3p|MIMAT0004553	52.69977	13.156384	19.668943	24.973061	13.075033	29.309657	41.203651	21.85335	16.356557	17.184193	16.901041	11.266191	12.608414	30.682873	5.531815	21.005534	15.308076	15.691684	30.159859	8.782487	26.494467	8.264709	116.157361	23.828456	29.675504	22.130921	42.128896	16.87309	32.965392	55.20156	21.270296	65.382968	5.223763	17.601193	5.028837	50.344566	22.579107	21.987069	17.500912	20.973833	18.355574	19.090348	23.691608	12.282641	24.737207	65.936675	15.616371	28.277371	21.073644
hsa-miR-7-2-3p|MIMAT0004554	NA	NA	NA	NA	NA	NA	NA	NA	NA	NA	NA	NA	NA	NA	0.204882	NA	NA	NA	NA	NA	NA	NA	NA	NA	0.160408	NA	NA	NA	NA	NA	NA	NA	NA	NA	NA	NA	NA	NA	NA	NA	NA	NA	NA	NA	NA	NA	NA	NA	NA
hsa-miR-10a-5p|MIMAT0000253	27214.956393	17147.552436	43746.892816	25658.656191	35842.283933	37665.300475	11134.141918	24281.32334	53691.419249	22118.34696	17657.478892	40057.45074	37120.574268	21582.844179	28497.252478	37600.607757	27460.047244	13918.15875	27217.532619	34216.006424	19985.107898	17729.453111	16404.106249	35610.607608	110042.703851	24128.820607	28035.541915	27845.010551	20823.718427	25769.092323	18775.831942	6943.32636	42032.171729	11789.865238	29226.212863	37914.813786	24510.231692	15209.481059	16035.263285	13671.226091	18372.275597	14641.696693	18377.407573	9613.399422	41685.283994	39429.046335	46552.930959	56331.978851	35479.114746
hsa-miR-10a-3p|MIMAT0004555	3.977341	2.39207	3.165118	6.326509	2.781921	2.990781	NA	3.604676	5.111424	2.004822	1.598746	4.438196	3.502337	0.852302	3.585436	1.400368	1.05573	0.729846	1.739992	3.541325	2.207872	0.826471	2.054483	2.723252	12.993058	4.076748	1.239085	2.076688	1.73502	1.368634	0.417065	0.795736	2.968048	0.366692	3.121346	5.712859	2.746108	1.465805	3.584524	1.113655	3.304003	2.405084	3.425294	1.451584	4.638227	5.79663	1.852789	5.812572	1.816693
hsa-miR-10b-5p|MIMAT0000254	21393.123375	10781.058637	12532.507453	10016.19586	7861.155382	11445.719708	65787.350252	13221.050677	13371.485004	6417.150279	1862.540615	3032.994916	25330.305442	2928.509758	4007.800679	27203.568132	45909.972686	41268.034035	28091.008533	1687.654215	23491.761046	10043.274017	2357.599368	18066.736018	13170.149072	2747.146347	5651.467634	26657.664226	41835.397425	3929.803684	2300.528423	2464.128892	8533.015604	2518.070561	3018.516003	7760.739775	5497.097362	19360.346354	14818.211911	1050.733284	7409.960872	6384.293844	5367.005102	11397.285467	23648.382268	20797.22515	10526.360367	12096.27377	9793.794392
hsa-miR-10b-3p|MIMAT0004556	4.971676	2.39207	2.712958	6.992457	1.669153	4.187093	12.590005	5.632306	2.04457	2.864031	0.91357	1.706999	1.400935	1.704604	2.868349	6.301659	12.140888	7.298458	3.479983	0.283306	9.659441	NA	0.158037	4.084878	4.491428	2.620766	3.717256	5.19172	5.783402	0.912422	1.251194	1.989342	3.20549	NA	1.560673	3.213483	2.135861	9.381149	14.12724	0.556827	4.405337	3.607625	4.852499	7.592904	3.47867	7.608077	1.720447	3.456125	2.361701
hsa-miR-34a-5p|MIMAT0000255	189.918037	204.52197	199.854541	141.181044	203.636696	116.640466	128.189137	174.150914	127.785598	306.165027	275.898103	365.297678	128.185547	366.48987	221.989725	158.241695	101.350014	85.027033	198.939069	216.587484	185.185287	90.911796	467.790192	196.754972	68.173456	510.467195	229.230763	89.037996	76.91925	118.614922	201.859273	84.878499	171.434381	102.306932	152.946002	488.270878	166.292075	257.688439	199.67908	198.972986	148.313022	220.967037	145.574931	105.742366	87.739778	108.686828	151.796417	75.406327	93.378043
hsa-miR-34a-3p|MIMAT0004557	0.994335	1.196035	2.034719	0.665948	1.112768	NA	2.289092	1.351754	4.08914	1.432015	1.827137	2.048399	0.700467	4.26151	1.946379	NA	0.527865	1.094769	1.739991	0.849918	1.103936	NA	2.21252	2.042439	0.962448	3.203159	1.239085	0.519172	NA	NA	0.83413	0.132623	0.59361	1.100076	1.040449	2.499375	1.220492	0.293161	NA	1.85609	0.367112	0.901907	1.141766	0.334981	NA	0.724578	1.058737	0.628387	0.908346
hsa-miR-181a-5p|MIMAT0000256	536.941045	847.988749	1093.547977	3141.611247	1254.646852	1045.577112	1018.645797	2131.490021	1143.936677	2434.140867	3409.899618	8418.233748	1071.71526	1602.327806	3843.997459	791.208477	987.634773	1230.884887	1127.51472	5312.413634	881.768989	3152.1599	730.290027	1209.123983	865.883082	5011.489151	954.095609	1752.465029	472.503968	1280.584969	3462.053377	3794.201473	5063.368988	775.552535	4818.319396	1428.036103	1976.892419	1160.330875	2489.135726	2212.83205	1391.719471	2117.375285	1551.657479	1588.145421	1236.860293	1108.243386	1196.505161	790.823809	822.417122
hsa-miR-181a-2-3p|MIMAT0004558	258.52717	822.872015	926.022847	2011.163956	808.426553	842.802146	344.508298	660.331598	1167.449226	1059.119062	1571.111821	1196.94734	556.171186	1792.391158	1108.002252	704.3856	566.398777	976.533636	637.417018	1732.558225	669.261284	1117.388618	961.182421	1149.893248	1166.167103	1093.442287	1071.808703	608.209979	888.330597	1624.112039	1140.254661	4584.101995	1191.136511	508.96781	1048.078975	1667.083527	525.727061	848.407668	1388.897675	1080.987573	951.185741	729.942809	541.909811	224.437342	546.537643	950.647486	1436.441435	568.689349	917.248522
hsa-miR-181b-5p|MIMAT0000257	88.495841	149.504366	219.297406	1013.573353	255.102252	199.186026	214.030074	468.157305	324.06428	434.473664	668.047978	957.626154	179.319676	369.046775	638.822305	135.835788	205.867219	386.088413	365.978285	708.831768	218.855338	599.191382	182.849071	257.347333	304.13381	702.365588	224.27442	313.839465	118.559748	265.058731	1385.905719	939.631499	563.453992	231.749034	545.715507	389.724071	270.339045	420.685904	782.691383	608.983556	270.377574	639.301229	244.765695	247.104392	354.824298	277.151419	243.641851	155.368453	174.039232
hsa-miR-181c-5p|MIMAT0000258	11.932023	19.136559	20.121104	51.278021	26.428258	25.720717	20.601825	29.287993	8.178278	49.261351	63.493106	168.651451	45.530384	22.159852	119.446247	24.506455	40.64558	21.895373	20.299905	159.926272	29.530291	63.638258	39.193231	12.935447	28.552648	76.875836	7.43451	57.62809	7.518423	19.617082	21.68736	101.323708	72.895227	10.634055	132.310435	39.275902	37.835261	17.003332	53.767861	70.902687	35.426256	71.250597	52.378432	37.852864	17.779867	27.533995	26.865451	14.767074	25.797047
hsa-miR-181c-3p|MIMAT0004559	13.920693	15.548454	30.520773	108.549577	22.533568	71.180592	9.156367	37.849099	74.62679	45.251706	48.875989	60.769147	44.829918	37.501289	75.806366	56.014758	27.976827	39.411671	19.719907	68.701721	35.049972	76.035321	101.143823	23.147643	152.066906	39.602704	16.108107	34.524937	18.506888	29.653731	30.028654	215.511812	49.150854	14.667661	49.941553	58.199747	38.445507	17.882816	55.032988	56.982003	48.458711	52.310565	56.660047	30.594941	30.921508	21.737366	30.438688	28.277372	43.600642
hsa-miR-182-5p|MIMAT0000259	46610.46021	34899.102497	22584.241293	23328.835959	12086.338622	16333.852529	38328.551047	34161.965758	32769.338819	27700.631885	10049.497211	5028.47615	24335.641598	39863.870318	2604.665798	63657.973867	48703.96031	97775.247648	46525.642262	4163.749203	14251.815558	36805.227262	13250.157281	25689.11897	67863.706985	5503.028585	70060.355836	28183.510684	60091.285219	70420.76819	116191.699581	60544.760809	7025.366591	51847.61182	4288.384027	42875.895829	14695.947901	51764.007819	30320.013661	33138.097273	17831.887555	11451.954852	5974.70908	19000.798254	58798.019173	23126.746232	11856.266389	14132.087379	24860.723195
hsa-miR-182-3p|MIMAT0000260	0.994335	NA	0.22608	0.332974	0.278192	NA	NA	0.225292	NA	1.145613	0.456785	NA	NA	NA	NA	0.700184	NA	1.094769	NA	NA	1.103936	NA	0.316074	0.680813	0.160408	NA	1.239085	NA	1.15668	0.912422	0.417065	1.193605	NA	1.100075	NA	0.714107	NA	NA	0.421708	0.928045	0.550668	NA	0.142721	NA	NA	NA	0.132342	NA	NA
hsa-miR-183-5p|MIMAT0000261	37305.470735	25958.741583	20170.613383	18522.353887	6217.59582	12537.354853	25970.889626	16092.625757	28529.923813	16710.481582	5734.706606	1829.902383	14545.207463	15050.801461	1187.803821	39096.201834	29076.896687	76148.457928	47352.138393	1471.066729	10753.165946	15983.120162	10479.13253	20798.157989	54850.276654	2026.144189	83218.201664	11008.263144	35853.046056	35984.574578	40361.428195	46039.688659	2432.84854	46778.101778	1436.513271	27221.235267	7861.496089	13464.587338	22955.292548	26111.863653	13481.066319	7985.92906	5438.365363	10827.817589	30959.386149	12329.07184	5410.013774	10637.318533	8425.642554
hsa-miR-183-3p|MIMAT0004560	4.971676	2.39207	3.391197	4.328663	1.39096	2.392625	2.289092	1.577047	1.022285	3.723242	1.370352	NA	2.801869	0.852302	0.204882	5.601475	2.639324	6.933536	9.279956	NA	4.967712	NA	0.790185	1.361626	1.443672	1.747177	9.91268	1.557516	4.626721	4.105901	2.919454	10.742438	NA	2.933534	0.173408	5.712858	2.440984	1.465805	8.855883	15.034341	3.671115	3.306989	1.569928	2.009885	3.092152	0.724578	0.794052	0.314194	NA
hsa-miR-187-5p|MIMAT0004561	NA	NA	NA	NA	0.834576	NA	NA	NA	NA	0.286403	NA	NA	NA	0.852302	0.409764	NA	NA	NA	0.579997	NA	NA	NA	1.422335	NA	NA	NA	NA	NA	NA	NA	NA	NA	NA	NA	NA	0.357054	NA	NA	NA	NA	1.101334	NA	NA	0.11166	NA	NA	0.132342	NA	NA
hsa-miR-187-3p|MIMAT0000262	40.767746	29.900873	57.650348	70.590521	230.621338	174.063466	2.289092	22.754518	89.961062	144.633618	7.53695	4.096797	82.655162	35.796685	11.678277	11.903136	14.78021	28.463985	244.178855	9.349099	33.118084	15.702946	96.87682	17.020326	0.160408	11.939048	307.293131	5.451306	25.44697	29.653731	86.332375	15.251605	8.78542	4.033609	2.947938	119.077395	6.407584	17.296494	30.995591	30.439896	153.819696	5.712073	7.421468	13.399244	NA	48.184494	37.188137	4.08451	0.908347
hsa-miR-196a-3p|MIMAT0004562	NA	NA	NA	0.665948	NA	NA	2.289092	NA	1.022285	NA	NA	NA	NA	NA	NA	NA	NA	NA	1.159995	NA	NA	NA	1.264297	NA	NA	NA	NA	NA	NA	NA	NA	0.397868	NA	NA	NA	NA	NA	NA	NA	NA	0.550667	NA	NA	NA	NA	NA	NA	NA	0.181669
hsa-miR-199b-5p|MIMAT0000263	222.731101	133.95591	382.527017	523.435388	531.347115	537.742461	116.743676	438.193436	223.880369	322.203608	253.972429	337.644301	471.414618	266.770533	276.385916	345.891142	108.212255	102.178408	428.617995	132.72889	189.877015	288.438335	141.601355	654.942158	61.59672	278.092513	262.686062	327.857107	108.149622	236.317426	208.532308	69.229025	269.379922	43.63629	152.252371	209.054918	373.77577	159.479534	187.027815	201.757124	270.19402	192.106035	353.661448	118.918292	68.027316	73.182466	403.643483	204.853845	127.713549
hsa-miR-199b-3p|MIMAT0004563	3865.975539	2846.563073	7667.496302	5422.48428	7368.755178	6877.002323	3291.713832	3878.180874	2352.277292	2173.227543	3260.074163	2545.476146	7025.68894	3494.438301	2487.780576	5756.916944	3917.811472	1810.382422	5902.632379	1391.457727	3986.865365	8304.379306	3479.347615	8273.921047	1310.694827	2862.460103	2986.195349	8343.612943	1558.626925	3395.124106	1400.502979	1536.698678	1662.818497	707.714604	1554.430832	2246.224561	3357.574344	644.074516	2352.712956	3023.201512	5466.472907	2447.773614	4516.105366	1532.650216	1443.647872	1330.326812	6507.79171	3772.201273	2827.501686
hsa-miR-203a-3p|MIMAT0000264	53110.429879	89510.056262	25213.549324	24351.39962	19716.038083	28402.851052	79292.991146	12047.953909	10276.006672	68339.528709	81607.37141	7892.136813	38546.72608	54173.169019	5111.193084	16924.859695	8400.965993	8532.626844	1343.273713	9669.519225	48482.667374	5419.169499	1668.557053	63173.324108	4428.066417	8552.436746	14041.313579	2557.700776	181475.068329	14670.841298	21526.790146	3196.471178	7355.650829	59286.315666	6922.280711	11390.011672	23544.822272	125517.722164	5694.543721	37933.309154	24313.790706	17743.35235	21159.030484	126194.9753	24925.827035	52015.343681	21502.948646	27906.308908	19498.0258
hsa-miR-204-5p|MIMAT0000265	37.78474	2.39207	3.843357	5.993535	18.082494	3.588937	1.144546	8.335813	NA	8.305693	100.949474	4.096796	23.115426	5.966114	2.970789	0.700184	47.507818	151.078073	45.239789	6.51604	6.8996	0.826471	0.790186	34.040652	207.247303	24.169296	594.760899	5.710892	37.013774	823.917513	1.251194	0.397869	5.342484	0.733383	5.202244	8.926342	32.648168	9.67431	274.321523	6.496319	126.653448	3.156673	4.567057	1.563246	0.773038	3.260605	3.308553	1.41387	17.803595
hsa-miR-205-5p|MIMAT0000266	49865.913887	30143.667713	20683.588437	14425.106783	21698.992135	45353.402671	488.721074	26269.752779	30703.301264	19176.98601	15191.525357	74.425135	22538.942488	29147.876957	143.724773	26434.765557	10556.237381	22028.934739	20587.583648	26.489117	14365.244996	20643.589399	123.585111	41722.947213	1280.377687	106.286667	59878.792683	12950.225944	24301.278248	20420.927865	14205.637881	309.143404	67.671465	1631.777195	56.010839	26579.074265	19192.546697	29672.574445	18919.540081	1296.108554	20962.246808	13837.797568	11103.799065	7256.249046	26372.953577	13548.175798	5513.769999	4381.578615	10613.668146
hsa-miR-205-3p|MIMAT0009197	14.915028	34.685013	8.817113	5.993534	5.563843	15.55206	NA	11.940488	6.13371	4.868853	8.222127	NA	11.207478	11.079926	NA	7.702028	6.334377	9.487996	5.799972	0.141653	10.487392	19.00883	NA	9.531382	0.481224	NA	12.390851	5.970478	10.988462	8.211801	6.673039	0.397869	NA	0.366692	NA	11.604244	6.407584	8.208506	15.392367	1.299264	11.380456	13.378279	10.133161	4.354752	8.889936	5.07205	3.440894	1.099677	4.178395
hsa-miR-210-3p|MIMAT0000267	7676.268301	24673.004059	6821.505705	4630.005765	2807.515751	6732.846672	3433.637517	1653.419857	1106.112139	1898.28046	4148.749279	530.53513	2952.470478	7657.933695	28.171285	5718.406798	3158.742101	5235.183675	4555.298682	55.10303	2177.23805	3246.377578	3805.220378	11630.329404	468.872962	577.151163	13756.323979	3297.261265	5633.612206	8006.051183	1693.699406	4091.806707	24.456706	591.840092	40.057286	1888.278271	1957.059418	3078.775854	4406.85614	2393.429733	4740.326476	246.070092	2317.781222	1254.392579	867.7348	344.537255	1088.646328	354.252619	450.176636
hsa-miR-211-5p|MIMAT0000268	0.994335	1.196035	0.67824	0.332974	0.278192	0.598156	NA	NA	NA	NA	0.685177	1.024199	NA	0.852302	NA	0.700184	NA	NA	NA	0.141653	NA	0.826471	0.790186	NA	NA	0.873589	NA	5.970478	0.57834	2.281056	NA	NA	0.237444	NA	0.173408	0.357054	NA	NA	NA	0.556827	NA	NA	0.285441	0.11166	0.773038	1.811446	0.132342	0.157097	0.726677
hsa-miR-212-3p|MIMAT0000269	NA	1.196035	4.747676	3.99569	7.78938	1.794468	4.578184	5.407015	10.222848	6.873677	8.907305	3.413997	4.903271	4.26151	3.790318	2.100552	3.167189	1.459692	2.899987	3.258019	9.659441	3.305884	5.373265	0.680813	11.388978	7.571104	6.195425	3.634204	1.15668	4.1059	2.919453	2.519831	3.205491	9.167289	3.121347	13.210985	2.746107	1.758966	9.488447	45.659845	4.405337	15.031772	4.281616	6.364641	10.43601	14.129288	5.029	9.111599	11.626838
hsa-miR-181a-3p|MIMAT0000270	78.552485	88.506584	143.334593	555.400905	206.418616	207.560216	135.05641	255.932001	326.108848	404.114924	552.938169	790.681699	175.817338	240.349171	524.600548	140.036897	102.933607	148.158692	259.838784	621.431847	212.231722	308.273635	165.148903	148.417245	117.258343	663.054083	135.060287	115.256181	56.099003	157.392879	518.828383	500.783138	558.823835	90.939495	487.970588	259.935064	207.483692	98.795227	258.085734	321.475013	213.108191	350.991857	213.367178	223.990698	244.666428	179.695559	307.5631	142.015242	131.528605
hsa-miR-214-5p|MIMAT0004564	19.886706	13.156385	75.284573	62.266168	43.954368	62.208249	13.734551	42.129652	37.824538	21.193837	22.610853	15.021588	33.622438	24.716758	13.624658	30.808114	12.140887	13.502148	37.119826	6.516039	18.766914	29.752951	33.187816	78.974314	8.50163	45.135431	27.259874	39.716657	8.096763	15.967393	21.270297	7.426869	12.584518	7.333831	7.109736	43.024966	34.78403	9.38115	32.049863	59.209312	39.648037	25.854645	26.117858	9.826111	11.209046	7.245789	32.688504	25.449635	16.895248
hsa-miR-214-3p|MIMAT0000271	0.994335	3.588105	19.442864	14.650861	12.796841	7.177875	4.578184	17.347502	13.289703	7.446482	5.9382	3.413996	8.405608	0.852302	1.741497	2.800737	1.05573	1.094769	6.379968	2.549754	7.451568	5.785296	11.536717	6.80813	2.406122	5.823926	1.239085	9.345096	0.57834	1.368633	6.673035	2.121963	5.817373	5.500374	3.121346	16.960049	8.543446	1.172644	12.018698	13.363857	8.627121	11.273829	13.13029	5.471358	1.546076	5.79663	6.35242	16.338038	10.718489
hsa-miR-215-5p|MIMAT0000272	0.994335	1.196035	2.034718	1.997845	2.503729	4.187093	6.867275	1.802339	4.08914	1.718419	2.740709	1.706999	4.903272	1.704604	1.741497	2.100553	4.222918	8.75815	4.059982	3.966285	5.795665	12.397063	7.901859	2.042439	5.935101	2.329571	NA	3.374618	6.361742	4.562112	2.919453	2.387208	1.780829	4.766991	5.375653	2.856429	1.830738	1.172644	4.006231	4.454619	1.101334	4.810165	3.710735	3.796451	4.638226	9.057235	2.911526	1.570966	3.815056
hsa-miR-216a-5p|MIMAT0000273	NA	2.39207	0.22608	0.665948	0.278192	0.598156	NA	0.675877	NA	0.572806	0.456784	1.365599	NA	NA	1.02441	NA	NA	NA	NA	0.283306	0.275984	NA	0.316074	NA	NA	2.038375	NA	NA	NA	7.755591	0.417065	0.132623	0.593609	0.733383	0.867041	1.071161	NA	NA	0.210854	0.371218	NA	1.052224	0.428162	0.11166	1.546076	NA	0.397026	0.47129	NA
hsa-miR-217|MIMAT0000274	2.983006	7.17621	8.817112	11.321121	25.871875	64.600874	5.722729	12.165782	17.378842	26.349095	14.617119	15.021587	20.313556	10.227624	43.742322	7.702029	13.724481	9.487996	28.999865	8.924141	14.35117	4.132355	2.686632	2.723252	6.416325	87.358904	8.673596	31.669491	6.940082	290.150354	45.042979	3.315567	27.187309	15.401045	21.676021	56.057425	5.492215	47.198906	13.494678	9.837284	1.468446	25.403694	15.413816	3.57313	20.09898	11.230973	43.011192	7.69773	10.355152
hsa-miR-218-5p|MIMAT0000275	36.790406	203.325934	34.816288	87.572204	94.58535	105.873655	25.180009	65.109462	69.515366	65.299931	73.313983	147.484669	62.341605	148.300551	204.267426	42.011069	51.730737	164.215298	132.819378	165.025781	76.447576	64.464729	739.140113	72.846996	42.828971	356.133136	109.039497	55.810988	47.423898	66.150631	76.322826	124.267426	247.060209	28.968631	230.806273	81.229708	45.76846	46.612584	222.029641	51.599338	27.349802	51.709293	69.504895	40.421053	46.382261	34.055206	57.568826	36.760582	63.58427
hsa-miR-218-1-3p|MIMAT0004565	NA	2.39207	1.1304	0.332974	0.278192	0.598156	1.144546	1.577045	NA	1.145612	2.283923	5.120995	NA	3.409208	3.380554	NA	0.527865	0.364923	1.739992	3.258019	1.37992	0.826471	9.166159	NA	0.80204	7.279907	NA	1.29793	NA	0.456211	0.834129	1.45885	2.849326	0.733383	2.254306	3.570536	0.305123	0.293161	1.897689	0.742436	0.367112	0.601271	1.141766	0.33498	0.386519	1.449157	0.264684	1.41387	NA
hsa-miR-218-2-3p|MIMAT0004566	NA	NA	NA	0.665948	NA	NA	NA	NA	NA	NA	NA	NA	NA	NA	NA	NA	NA	NA	NA	NA	0.275984	NA	NA	NA	NA	NA	NA	NA	NA	NA	NA	NA	NA	NA	NA	NA	NA	NA	NA	NA	NA	NA	NA	NA	NA	NA	0.132342	0.157097	NA
hsa-miR-219a-5p|MIMAT0000276	2.983006	7.17621	2.939038	1.664871	0.556384	4.785249	2.289092	2.478214	1.022285	0.286403	0.685177	0.3414	0.700467	5.113812	0.307323	0.700184	4.222917	2.189538	1.159994	0.566612	0.551968	0.826471	1.580372	4.084878	0.160408	2.329571	4.956341	1.038344	2.31336	1.824845	0.834129	0.928358	1.068497	0.366692	0.693633	0.892634	0.915369	4.104253	1.054272	0.556827	1.28489	3.006355	2.854411	0.558302	NA	0.362289	0.66171	NA	0.181669
hsa-miR-219a-1-3p|MIMAT0004567	4.971676	14.352419	3.165117	5.993535	1.669153	4.187094	5.72273	2.02763	6.133709	6.014466	5.024635	2.731197	1.400935	0.852302	1.229292	1.400368	2.111459	2.919383	0.579997	1.41653	0.827952	1.652942	2.370558	5.446504	1.443673	2.620767	11.151767	1.557516	8.675104	2.281056	4.58771	4.509171	1.424662	1.100075	0.867041	2.677902	0.610246	8.501667	1.686834	1.856091	3.487559	2.104447	10.133158	1.786566	3.092151	1.811447	2.117474	2.199352	0.908346
hsa-miR-221-5p|MIMAT0004568	5.966012	1.196035	2.486879	2.330819	5.285651	2.392624	3.433638	2.928799	27.60169	3.150435	6.394986	3.755398	3.502336	9.375322	2.253702	6.301658	3.695054	1.824615	1.739991	3.116366	4.13976	1.652942	1.58037	2.723252	10.907752	3.494354	3.717255	4.932134	9.831783	6.386955	15.014326	1.193606	2.849326	7.333831	0.86704	7.141075	6.407583	4.397413	2.319396	0.742436	3.671115	3.006355	1.569928	0.669962	17.779868	46.373046	2.117472	14.138688	9.083465
hsa-miR-221-3p|MIMAT0000278	251.566823	137.544015	168.88161	284.359935	300.447582	125.612809	123.610952	524.70566	187.078116	459.96355	485.562393	534.973326	194.029492	309.385635	357.724099	138.636528	160.470857	177.352522	132.819378	443.798947	361.815067	186.782417	132.119121	249.858389	130.732626	732.94121	262.686062	160.68373	378.812849	175.185118	2410.633479	73.207707	455.298368	236.516023	686.869757	431.8564	601.702709	916.127836	551.38415	309.039201	474.675094	633.589155	273.737957	391.70457	175.479557	475.323741	171.118368	78.862448	148.423855
hsa-miR-222-5p|MIMAT0004569	17.898035	14.35242	7.234554	12.985991	9.736725	13.159436	9.156367	7.434645	11.245133	5.44166	21.468888	27.311977	18.91262	19.602946	3.995199	10.502763	14.780211	12.042455	7.539965	9.774059	12.143297	7.438238	5.215228	10.212195	4.010203	19.510155	14.869021	9.345096	29.495349	13.686336	32.113977	2.9177	13.059408	5.500374	7.45655	14.996255	12.510045	7.915345	18.344328	6.310711	14.500903	6.914613	7.42147	7.592904	5.797784	14.853866	11.778448	4.241606	4.360063
hsa-miR-222-3p|MIMAT0000279	211.793411	116.015388	126.378609	67.26078	167.749901	90.321593	116.743676	191.047831	67.470796	77.042461	100.035899	120.172695	158.30565	244.61068	37.903184	76.320107	132.494029	129.547623	88.159588	52.83658	111.773535	171.905941	52.94247	140.247489	29.19428	131.620747	209.405398	153.415322	306.520319	151.005921	861.655495	13.925379	56.392888	73.338303	63.987613	160.138567	219.993739	301.662575	122.717237	79.255099	112.88677	159.487096	53.805638	83.298633	61.069979	134.047092	106.138382	27.177697	30.702119
hsa-miR-223-5p|MIMAT0004570	1.988671	4.78414	6.330235	2.330818	13.075033	4.78525	12.590005	4.731137	6.133709	2.004823	3.882671	8.193594	5.603738	6.818416	2.04882	1.400368	3.167188	4.014153	2.319989	6.09108	4.691728	9.917652	0.158037	2.042439	4.491427	4.367945	7.434511	6.230064	2.8917	8.211802	10.009551	0.397869	7.242034	8.067215	3.81498	3.213483	0.915369	10.846954	3.584524	2.412918	0.367112	1.352859	0.713604	6.922943	5.797784	7.245789	7.940528	2.827739	1.816693
hsa-miR-223-3p|MIMAT0000280	97.444858	248.775263	370.092627	267.045279	808.704745	417.513057	278.124639	502.40173	677.774812	761.546129	493.556133	1010.543105	230.453802	782.413259	310.396341	121.131916	141.995593	98.529178	362.498303	773.142246	248.661615	130.582399	67.797969	104.164396	230.827298	1056.169152	200.731805	145.368157	130.126554	717.164081	339.490599	61.271667	597.408445	1589.974363	1390.039885	470.775247	155.307647	363.226366	842.784878	498.174904	58.73783	313.26211	184.965794	1202.470507	219.156183	445.616007	440.831621	217.421565	187.846103
hsa-miR-224-5p|MIMAT0000281	328.130637	802.539422	139.717316	83.243541	121.848186	52.039591	66.383659	134.048891	42.935961	293.563286	103.233397	29.701774	112.775265	150.005156	11.473396	155.440956	172.611743	359.084118	144.99932	15.156874	77.827498	220.667722	3.950929	319.301322	3.528979	36.399544	1008.615357	47.763822	402.524802	161.49878	707.341589	40.44991	16.739782	53.903653	20.80898	833.898818	162.020355	1167.073574	332.517325	44.360582	202.645515	23.148928	225.21298	181.894739	256.261992	124.989854	74.243931	30.476725	4.360063
hsa-miR-224-3p|MIMAT0009198	8.949017	19.136559	7.460635	2.996767	10.29311	1.196312	3.433638	4.055261	4.089139	14.606562	6.62338	8.193593	5.603738	9.375322	1.843938	7.001845	4.750782	12.407378	4.639978	2.691407	1.103936	4.132355	0.632148	6.127317	0.641632	6.697515	33.4553	2.336274	15.036845	9.580434	15.431391	2.121962	2.49316	2.200151	2.601123	53.736577	2.135861	26.091321	9.699299	1.299263	12.114677	1.052225	8.848674	5.024716	5.797783	7.245787	11.381421	0.157097	0.726677
hsa-miR-200b-5p|MIMAT0004571	30.824394	50.233467	27.129576	20.977372	15.578763	15.552061	22.890917	22.979809	21.467981	26.9219	18.72818	6.486594	18.912621	69.888766	3.073231	17.504611	16.363804	12.042456	28.419868	4.24959	43.605477	37.19119	12.010829	54.465044	37.375093	15.433406	35.933471	9.864268	41.640496	28.741308	27.943329	29.840098	5.223762	17.967885	3.121346	53.915102	14.645908	40.163045	17.922619	12.435811	38.730258	8.56811	70.646658	13.510904	52.566562	62.313784	12.440159	4.555799	34.153836
hsa-miR-200b-3p|MIMAT0000318	664.215962	1236.700092	848.251398	710.899841	549.151414	352.314026	576.851104	965.15202	391.535074	1046.230918	521.420014	504.247354	403.469273	1748.923754	205.394277	544.743537	372.144584	470.750521	643.796986	279.198123	717.006521	738.038489	262.657873	1328.94708	1120.290378	797.004405	1156.066496	373.02507	1263.673408	900.560998	2815.186157	1160.580837	337.288831	478.532416	238.436234	811.582963	594.074632	3470.145665	348.753111	262.822528	958.527972	315.366559	1305.464587	306.28439	725.495866	893.768039	309.018863	86.717272	453.265014
hsa-let-7g-5p|MIMAT0000414	756.689142	641.074711	510.036021	232.748939	654.029876	570.641053	671.848409	394.036154	439.582458	267.214193	449.476385	519.268942	664.043177	535.24567	237.663204	525.138371	658.247227	552.493245	557.37739	283.022757	496.495278	587.620789	1145.295792	492.227837	631.687213	874.753828	496.873166	521.767844	492.745873	447.543231	686.071295	227.845718	446.63167	344.690016	410.803952	800.157248	578.818477	527.689634	502.676795	475.530593	328.931851	512.733714	564.174211	415.71155	689.549615	949.198323	453.668806	417.24832	578.616863
hsa-let-7g-3p|MIMAT0004584	100.427862	129.17177	91.110158	50.612072	110.442306	99.892092	104.153672	31.090331	21.467981	27.208304	55.042586	56.672349	121.881341	136.368324	7.375754	70.718633	70.733864	86.851647	111.359478	14.731915	71.20388	156.202995	117.263623	74.208622	9.624487	89.688474	79.301453	90.595512	79.232611	93.067093	12.094875	45.887439	3.680378	16.867809	15.259919	55.878898	36.919892	7.622184	42.381726	40.648398	44.787597	45.846902	32.39756	13.845886	23.191131	23.911102	79.008249	13.353203	20.528636
hsa-let-7i-5p|MIMAT0000415	602.567174	464.061544	531.739682	524.767281	604.789857	543.724023	568.839282	662.35923	524.432096	502.924034	525.531079	649.000828	1007.272251	492.63057	365.919381	538.441879	466.104492	659.780573	491.837698	348.60811	547.552324	785.147328	2011.181764	629.071262	399.73706	550.652293	480.76506	1012.904539	345.269116	495.445415	912.120316	242.434213	534.010969	761.984949	672.823696	497.018693	408.254676	449.415672	420.654449	363.793894	317.000731	401.498609	507.086006	436.145398	491.651968	485.467845	673.092053	587.226737	491.415578
hsa-let-7i-3p|MIMAT0004585	208.810407	126.7797	164.812172	84.575437	181.103127	215.336247	189.994609	132.697139	135.963877	131.745475	204.182869	189.476833	330.620654	134.663721	54.088867	137.236159	174.195337	93.785182	160.07925	71.959739	536.788947	194.220654	473.953647	226.029933	65.606925	219.27085	128.864861	181.710194	85.016014	153.286979	33.782235	59.547571	21.132492	159.877496	153.639638	227.978762	113.505784	19.641781	122.506383	151.45705	121.697443	167.303613	86.774076	58.956674	167.749178	388.736566	93.96291	173.120348	448.359944
hsa-miR-1-3p|MIMAT0000416	1.988671	5.980175	11.98223	4.994612	25.037298	2.990781	17.168188	3.829968	3.066854	12.028935	4.796241	11.26619	4.202804	14.489134	43.332558	8.402214	11.085158	10.217841	14.499931	9.065794	20.422819	5.785296	1.580372	2.042439	4.170612	30.575616	NA	13.238886	13.301825	10.492857	23.772683	0.928359	32.29235	4.400299	31.560287	35.169786	5.492215	7.035862	1.475981	0.928045	0.734223	3.90826	3.568013	1.228265	3.865189	6.15892	27.924189	8.483213	14.896886
hsa-miR-15b-5p|MIMAT0000417	177.986013	517.883115	223.140759	178.141176	103.765692	123.81834	204.873705	253.453786	406.869346	158.094569	227.935687	143.729273	207.338377	187.506445	95.475046	109.928964	140.939863	328.795519	131.079386	157.659824	433.846903	167.773587	986.31034	241.007821	203.397508	268.483032	283.750511	173.663029	240.011195	164.692259	318.637368	174.929279	173.571372	239.449554	161.963229	367.051159	361.570847	378.763894	611.477647	427.643436	273.13091	228.633239	676.352541	414.148306	514.843096	447.789744	80.728697	129.604617	152.420578
hsa-miR-15b-3p|MIMAT0004586	21.875376	157.876608	54.485231	63.598064	18.638877	22.729936	40.059104	46.184913	106.317618	24.057868	25.579957	31.067373	50.433659	51.138121	10.551426	39.910515	48.035683	104.003022	46.97978	30.172096	129.436512	29.752951	203.077836	57.188296	33.685708	46.009023	78.062368	44.389205	61.882404	52.008081	29.194523	59.680194	20.182717	53.170268	41.964777	55.878897	39.666	56.286894	139.374733	138.650019	68.282729	42.69023	68.64857	43.435882	75.757693	99.629595	13.366554	15.552556	22.890337
hsa-miR-23b-5p|MIMAT0004587	3.977341	NA	1.1304	0.665948	2.781922	0.598156	NA	0.450584	1.022285	1.145612	1.141962	2.731198	2.101401	2.556906	0.307323	3.500921	1.05573	2.919384	NA	0.566612	0.827952	3.305884	2.84467	2.723252	0.962448	2.911962	2.47817	1.038344	1.73502	1.368633	1.251195	0.795737	0.59361	0.733384	0.693632	3.392009	1.525615	1.172644	2.319398	0.928045	2.202669	0.300635	1.712647	0.669961	1.932595	0.362289	1.323421	0.94258	0.181669
hsa-miR-23b-3p|MIMAT0000418	3175.906858	3612.025416	1751.214107	1911.271706	1552.312513	1606.04951	1388.334103	1296.782218	1185.850352	1864.198481	2385.330987	2278.842981	2056.572551	1765.117494	2253.293044	2506.6605	1580.426777	4267.043265	1186.094449	1620.793983	1610.366842	2364.533163	1447.937085	3323.048516	1390.096853	2064.582108	2695.010327	2102.906118	2268.250389	3858.17852	1621.964293	1244.398352	1751.503732	604.307601	1624.140915	1695.469293	1663.83614	2015.481242	1979.289885	1116.810135	1727.626442	759.555397	1565.786814	1147.533605	1860.701703	980.355216	1114.188362	1170.840254	1294.757421
hsa-miR-27b-5p|MIMAT0004588	33.807399	63.389849	18.086385	27.636854	25.31549	35.889372	16.023642	27.260363	25.557121	24.344271	23.752816	16.387186	58.138801	31.535175	14.239303	48.312727	24.281776	36.492289	13.919935	9.207446	11.867313	36.364719	24.49577	53.103419	17.965709	24.751689	52.041577	31.669492	46.267218	52.464294	66.73034	14.190625	13.890459	6.233757	9.710857	32.67041	18.002261	57.752698	35.634387	12.064594	34.69203	9.920969	41.674393	30.59494	66.481242	25.72255	25.01266	11.468048	25.07037
hsa-miR-27b-3p|MIMAT0000419	2435.12708	2595.395745	1220.378743	1996.846067	2068.080865	2089.359756	1273.879518	3069.606972	2095.68381	1646.532042	2431.237875	1436.268529	2959.47515	1713.979373	1850.392446	2814.741681	790.21339	2322.004303	1679.672137	1639.208878	2580.450724	1667.818218	2542.028815	5007.380012	2317.737065	3133.855098	2644.207833	942.556736	1430.813735	2419.744456	2237.551664	1270.657638	2013.285454	1265.08569	1970.437026	3110.472939	2671.962789	2926.039021	5949.255786	2692.63165	4346.232345	1564.65706	3975.337327	1767.806951	3439.244651	1603.130757	1054.899086	1783.202428	2537.012403
hsa-miR-30b-5p|MIMAT0000420	170.031332	431.768601	437.690486	283.693988	477.377827	221.317808	268.968273	419.719471	228.991792	445.070584	398.544865	930.314177	198.232299	662.238674	342.460384	159.642065	105.045066	367.477343	398.458135	836.036192	400.17685	258.685382	722.388169	276.4101	118.541608	2361.893579	431.201653	176.258889	162.513604	276.464015	520.913705	160.473411	1216.186826	736.316541	1097.500302	787.481843	451.582154	432.412339	622.020365	949.57631	292.037151	524.007544	332.538809	575.720859	379.948021	351.783044	223.393509	107.454011	161.867386
hsa-miR-30b-3p|MIMAT0004589	NA	3.588105	4.521596	3.329741	2.781921	7.177874	3.433638	2.478215	2.04457	3.436839	3.197495	8.193592	0.700467	8.52302	4.507406	2.100553	0.527865	5.108921	2.899987	4.674549	1.103936	1.652942	7.901862	1.361626	0.481224	15.14221	13.629937	0.778758	4.048381	2.281056	2.502388	1.591472	1.662106	2.566841	2.427715	3.749063	0.915369	4.104253	1.475981	5.011446	1.468445	0.601271	2.28353	1.339923	3.092151	1.449158	1.19108	1.885159	1.453355
hsa-miR-122-5p|MIMAT0000421	NA	NA	NA	NA	NA	NA	NA	NA	NA	NA	NA	NA	NA	NA	NA	0.700184	NA	0.729846	NA	NA	NA	1.652942	0.948223	NA	0.481224	1.747178	NA	0.259586	NA	NA	NA	NA	0.712331	0.366692	NA	NA	NA	NA	NA	0.185609	NA	NA	NA	50.917127	0.773038	NA	NA	NA	NA
hsa-miR-122-3p|MIMAT0004590	NA	NA	NA	NA	NA	NA	NA	NA	NA	NA	NA	NA	NA	NA	NA	NA	NA	NA	NA	NA	NA	NA	NA	NA	NA	NA	NA	NA	NA	NA	NA	NA	NA	NA	NA	NA	NA	NA	NA	NA	NA	NA	NA	0.893282	NA	NA	NA	NA	NA
hsa-miR-124-5p|MIMAT0004591	NA	NA	NA	NA	NA	NA	NA	NA	NA	NA	NA	NA	NA	NA	NA	NA	NA	NA	NA	NA	NA	NA	NA	NA	NA	NA	NA	NA	NA	NA	NA	NA	NA	NA	NA	NA	NA	NA	NA	NA	NA	NA	NA	NA	NA	NA	NA	NA	NA
hsa-miR-124-3p|MIMAT0000422	NA	NA	NA	NA	NA	NA	NA	NA	NA	NA	0.228392	NA	NA	NA	NA	NA	NA	NA	NA	NA	NA	NA	NA	NA	NA	NA	NA	NA	NA	NA	NA	NA	NA	NA	NA	NA	NA	NA	0.421709	NA	NA	NA	0.142721	0.22332	NA	NA	NA	NA	NA
hsa-miR-125b-5p|MIMAT0000423	477.28093	559.744336	1040.645305	807.795323	1173.414726	882.878614	482.998345	794.831073	797.382133	837.442981	1026.852557	1475.529495	1544.530817	932.418415	1005.458775	740.095012	457.658658	765.973132	1160.574568	542.10615	649.9424	994.244457	641.789183	669.920045	485.394999	1074.223327	936.748416	1053.399954	499.107619	1073.921276	533.425644	341.37071	768.961546	269.151564	519.877693	1771.164669	634.350877	292.281426	729.766942	581.884622	520.380466	442.986295	458.84647	126.064557	2110.779394	564.084653	786.376912	546.067453	690.52518
hsa-miR-125b-1-3p|MIMAT0004592	1.988671	NA	1.808639	1.997844	0.834577	2.99078	NA	0.901169	NA	1.432015	2.512316	2.389797	4.903271	0.852302	0.307323	NA	0.527865	1.094769	1.159994	0.849918	1.103936	1.652942	0.790186	0.680813	0.962448	2.32957	NA	0.778758	0.57834	0.912422	NA	0.530491	0.712331	3.300225	0.520224	2.856429	0.915369	0.293161	3.162816	3.155355	0.183556	2.856037	0.570884	0.11166	0.386519	NA	1.058737	0.94258	1.635023
hsa-miR-128-3p|MIMAT0000424	119.320232	169.836956	81.38873	216.766182	61.758669	141.164873	111.020947	110.393204	185.033547	313.325109	272.700612	118.807098	77.751888	89.491712	127.334208	178.547044	183.696901	172.608525	179.219163	107.231345	356.571374	128.102984	553.130296	72.166183	290.499121	135.115105	333.313921	127.197137	247.529619	182.028287	105.517347	548.925162	101.982086	131.27556	99.709697	333.488117	223.655215	162.117981	376.585889	239.806995	237.704658	164.447577	405.326273	136.002329	360.23556	247.443686	68.156196	126.305592	101.189823
hsa-miR-130a-5p|MIMAT0004593	4.971676	4.78414	1.130399	1.997845	2.781922	2.990781	1.144546	2.02763	4.089139	NA	0.685177	2.048399	1.400934	2.556906	0.307323	2.800737	1.05573	1.824615	2.319989	0.566612	1.655904	4.958826	3.160744	4.084878	0.320816	3.203159	4.95634	3.374618	1.15668	1.368634	NA	1.060981	0.118722	0.366692	0.173408	1.249688	2.135861	NA	1.265126	0.928045	2.019112	1.653495	1.284486	0.781622	1.546076	0.362289	1.191079	0.314194	0.363338
hsa-miR-130a-3p|MIMAT0000425	84.518499	224.854564	123.439568	93.232765	205.027655	217.728872	251.800086	145.764089	133.919308	72.46001	91.585379	136.218481	157.605184	189.211049	66.791556	83.321952	60.704436	94.515028	125.279414	92.782736	115.913293	189.26183	227.41557	117.099845	22.938362	223.347598	69.388771	111.621977	69.979166	111.771754	56.303723	85.674233	84.411249	30.068704	98.149024	237.440683	150.425677	43.680975	108.168288	101.899413	120.045441	141.448966	94.909147	96.69788	81.555476	22.461945	115.799358	34.875426	37.968893
hsa-miR-132-5p|MIMAT0004594	4.971676	2.39207	3.617278	1.66487	3.338307	5.383405	3.433638	1.802338	1.022285	2.864031	8.222128	4.779596	2.101402	5.966114	2.458584	4.201105	1.583594	3.284307	2.319989	1.274877	6.623616	1.652942	2.054483	4.084878	0.481224	5.532729	11.151766	5.710892	1.73502	3.193477	2.502388	0.92836	0.949776	0.733384	1.734081	3.927591	1.830738	0.879483	2.108543	5.939492	1.835558	2.705719	2.711692	1.563245	2.705632	1.811446	2.911526	1.88516	2.3617
hsa-miR-132-3p|MIMAT0000426	65.626128	72.958129	65.78922	135.520483	76.224664	61.610091	70.961842	96.425087	105.295333	178.142793	180.430051	120.172694	48.332255	77.559484	85.230942	44.111622	95.015639	72.254733	66.119689	62.893945	92.178666	47.93531	70.326565	46.9761	66.890189	116.769734	115.234924	67.232772	48.002239	68.887898	91.754216	65.515592	81.680646	97.173251	65.548287	98.189755	59.193876	62.443274	121.662966	203.798823	65.529392	102.666998	92.197457	72.244258	73.438582	61.951494	73.317535	90.644686	99.373131
hsa-miR-133a-3p|MIMAT0000427	0.994335	8.372245	4.069437	6.659481	8.345766	5.383406	5.72273	5.181721	3.066855	26.921901	7.080164	34.481369	2.101402	19.602946	48.454609	4.201106	5.278648	8.028305	8.699958	10.907282	21.250769	0.826471	0.316074	0.680813	1.283264	73.381478	1.239085	8.825924	6.361741	8.2118	11.677809	0.397868	27.899639	2.566842	36.242306	32.13483	2.440984	7.329023	2.108542	4.454618	2.019113	3.30699	2.568972	0.669962	1.932595	4.34747	9.793318	1.41387	3.451716
hsa-miR-135a-5p|MIMAT0000428	NA	1.196035	0.45216	NA	2.503729	NA	NA	0.450585	NA	0.572806	1.598747	3.413997	0.700467	5.966114	1.741497	0.700184	NA	1.094769	NA	1.41653	1.103936	NA	1.264298	0.680813	0.160408	28.537241	NA	2.076688	NA	NA	0.834129	1.724095	1.305941	NA	1.734082	1.071161	0.305123	NA	1.47598	0.371218	NA	0.450953	0.285441	0.334981	NA	NA	0.661711	NA	0.363339
hsa-miR-135a-3p|MIMAT0004595	NA	NA	NA	NA	NA	NA	NA	NA	NA	NA	NA	NA	0.700467	NA	NA	NA	NA	NA	NA	NA	NA	NA	NA	NA	NA	NA	NA	NA	NA	NA	NA	1.591471	NA	NA	NA	NA	0.305123	NA	0.210854	NA	NA	NA	0.142721	NA	NA	0.362289	0.132342	NA	NA
hsa-miR-137|MIMAT0000429	NA	2.39207	0.22608	4.994612	NA	2.990781	NA	1.126461	NA	0.572806	0.228392	NA	1.400934	NA	0.102441	1.400369	NA	NA	24.939882	NA	0.551968	NA	NA	0.680813	1.443673	NA	NA	0.259586	NA	2.281056	5.838905	0.132623	0.118722	NA	NA	NA	0.610246	2.638448	NA	0.185609	0.550667	0.150318	0.285442	1.004943	0.386519	NA	0.132342	0.314193	0.181669
hsa-miR-138-5p|MIMAT0000430	2.983006	8.372245	10.625752	3.995688	4.729267	4.187092	1.144546	0.450584	2.04457	4.868852	10.277658	29.701773	3.502336	2.556906	4.200081	2.800738	3.16719	0.729846	3.479984	13.881996	7.451568	5.785296	12.801014	4.765691	0.641632	21.548529	12.390851	16.353918	1.15668	3.649689	6.673034	0.663115	9.972638	0.733384	11.965165	23.387015	3.966599	2.052127	9.066738	5.568273	6.240893	10.221607	3.568016	2.121546	9.276454	3.985181	3.970264	0.94258	2.3617
hsa-miR-138-2-3p|MIMAT0004596	NA	NA	0.22608	0.332974	NA	0.598156	NA	NA	NA	NA	NA	NA	NA	NA	NA	NA	NA	0.364923	NA	NA	NA	NA	NA	NA	NA	NA	1.239085	NA	NA	NA	NA	NA	NA	NA	NA	NA	NA	NA	NA	NA	NA	NA	NA	NA	NA	NA	NA	NA	NA
hsa-miR-140-5p|MIMAT0000431	34.801735	44.253292	42.729082	16.315733	59.811324	47.254343	72.106388	33.568546	43.958246	30.931547	32.43173	52.575554	65.143475	73.297974	29.81034	29.407749	35.366933	27.73414	75.979644	32.438544	65.960184	47.10884	49.939764	30.636587	27.590197	78.91421	27.259875	45.687135	37.013774	55.201559	29.611589	12.864398	39.296939	22.001491	59.999227	82.12234	23.494477	17.003333	26.356795	25.057232	25.881357	44.193407	40.247187	32.381507	36.332772	43.83702	72.788168	25.763828	30.52045
hsa-miR-140-3p|MIMAT0004597	223.725435	393.495487	438.820884	681.598112	700.487972	453.402427	604.320204	816.23384	687.997666	1385.618717	1460.569861	3076.694075	638.125879	705.706075	2676.681846	287.775823	465.576628	438.637309	579.997286	2014.447758	950.489012	421.500147	397.463625	331.555956	649.813333	2383.442105	371.725562	569.791253	587.015334	442.524902	1076.02671	498.661174	3236.239426	613.108198	3467.643161	1098.654103	944.355922	729.970663	681.059585	440.264855	562.965398	877.855437	1240.669473	696.537377	953.928499	1123.459542	978.008313	673.00143	757.924508
hsa-miR-141-5p|MIMAT0004598	1278.715159	1392.18463	668.51796	555.067932	200.57658	621.484336	652.391128	842.14245	1619.299103	490.895097	478.939013	224.299602	3324.418716	1354.307918	220.555552	1463.3856	442.878447	1843.225483	430.357985	361.781842	1023.3488	1200.862175	895.755007	575.967844	667.458226	350.600401	485.721401	880.515683	1264.251748	692.984885	540.515743	1032.202105	203.489284	1052.037929	275.545581	1495.519245	369.809169	760.752556	797.02948	521.376046	1364.920338	851.249202	1313.885097	749.129411	3873.30531	1961.435013	508.987816	218.521239	1105.094627
hsa-miR-141-3p|MIMAT0000432	4135.440398	2871.679808	1982.49374	682.264062	487.392744	2133.623316	1911.391553	2367.145722	480.473851	517.530596	457.926907	307.259728	3502.337455	2324.227621	166.671566	3370.688168	921.651692	6574.450658	1094.454875	309.653526	1015.621247	1491.779921	2122.281932	1913.08468	564.797023	943.184968	1613.288938	1105.57674	2403.582004	1512.340281	2391.031443	1040.424713	257.270293	852.191056	254.216375	2589.71018	1138.719323	2870.631611	1065.868792	840.994966	1127.215679	952.262702	1304.608263	963.405656	779.608504	534.01463	518.781133	130.390101	223.453295
hsa-miR-142-5p|MIMAT0000433	68.609131	37.077082	109.6487	31.965518	174.982896	123.81834	194.572791	113.096711	65.426228	68.163963	144.572432	49.161557	163.909388	87.787108	56.035246	91.023978	188.447682	76.268883	161.239245	96.890673	302.754486	236.37067	391.932324	47.656913	50.368154	156.663633	58.237005	150.559876	69.979167	148.724864	37.95288	31.298947	74.557335	100.473474	83.235921	249.044925	151.341047	12.60592	177.328517	119.717889	55.617384	268.918384	190.531895	274.796167	97.78927	523.870525	137.371128	87.816948	125.896856
hsa-miR-142-3p|MIMAT0000434	5265.005263	2827.426516	5381.377399	1705.826647	9200.094476	6963.136824	11492.384766	2022.899154	769.780444	1527.67471	4402.950096	2543.769148	10206.511822	7087.743639	713.296936	4885.187241	8326.009211	6402.207054	8856.558551	1394.00748	6377.715059	14159.098951	11711.506831	2443.43805	652.059047	6028.637994	3540.066438	9013.604385	4153.639551	10786.202528	1262.037528	920.003342	607.618525	1155.078241	1240.04182	4485.665101	3660.561561	400.457799	2297.469114	2056.92038	1104.087658	4378.303985	2171.920856	2962.126252	1651.595012	7485.986642	8048.915766	1236.506592	1393.585545
hsa-miR-143-5p|MIMAT0004599	149.15029	130.367805	218.619163	153.501089	247.591063	171.670841	94.997305	86.512226	29.64626	92.794638	130.183709	143.729273	169.513131	290.63499	55.4206	229.660513	126.687519	201.072508	152.539286	29.46383	140.475873	143.805931	51.994247	222.625869	20.692649	243.14895	125.147606	210.005068	121.451448	262.321466	40.038205	46.285306	18.876777	16.134427	39.710471	90.69163	45.768461	18.469138	75.064153	90.948473	63.51028	64.335981	49.666742	15.297471	12.368604	8.694945	194.542926	26.235117	21.800321
hsa-miR-143-3p|MIMAT0000435	24211.069536	36091.549297	38550.448692	67692.648861	41617.275958	30711.13599	25498.192191	61767.476314	115635.743576	59207.848821	68810.084347	91553.156959	31860.763867	34087.819496	227064.348232	45175.203659	42213.336502	28420.194103	34612.49801	120793.205977	112189.99403	26097.470666	25378.566324	25435.175702	163800.761553	125948.244507	13598.960156	45012.730098	25229.514318	38889.271598	34567.983619	31167.251756	176509.619797	66047.373616	169023.196985	71858.29826	35312.198879	22846.32271	60024.121739	35082.724132	47772.395315	67834.174311	70526.914169	24321.973116	99989.718597	94379.296751	62197.35837	163135.608536	213006.762096
hsa-miR-144-5p|MIMAT0004600	71.59214	216.482318	23.060138	13.984914	89.299696	10.766812	53.793655	75.247613	23.512551	15.465772	23.524424	312.380725	30.120102	63.07035	112.787582	6.30166	36.422662	89.406107	46.399783	759.685205	51.884998	37.19119	7.269711	185.861963	247.670152	378.264055	21.064449	36.342039	20.820248	31.934787	95.507797	9.681454	1282.196184	69.304698	2207.659404	138.893872	102.826476	41.335688	435.835962	12.992638	107.563652	16.384631	130.446556	73.472521	24.350687	48.909072	134.327258	58.911193	118.630081
hsa-miR-144-3p|MIMAT0000436	5.966011	9.56828	1.356479	1.997844	14.744185	0.598156	8.011822	7.434645	2.04457	0.572806	1.827139	15.021586	2.801869	3.409208	9.527015	2.100552	0.527865	5.108921	5.219975	63.177252	22.906674	5.785297	2.054483	18.381951	17.96571	82.699762	1.239085	1.29793	1.73502	2.737266	5.004777	1.856719	42.146264	3.666917	122.599575	21.780271	8.238322	2.345288	103.318637	5.939492	30.103137	4.208896	19.267272	10.607735	1.159557	12.317841	7.146475	4.084512	9.446805
hsa-miR-145-5p|MIMAT0000437	1293.630192	1286.933558	2825.093143	2023.151025	3278.495157	1951.185662	709.618422	2853.776994	1731.750429	2281.774358	2273.190285	4565.53816	1659.407487	3056.35506	2926.637977	2361.022125	707.866504	1257.524257	1829.311436	2231.601854	3593.8641	1191.770996	1288.161444	2625.215135	704.99373	8070.506787	1039.59249	1723.391398	1041.012418	1909.700281	1736.239997	586.85524	1958.198505	787.653353	2585.689214	6373.407785	1497.23894	1133.946391	1415.887032	1694.61136	1125.380122	1514.15031	1371.686907	464.172151	493.198042	806.456286	2011.203289	1853.895857	1567.806449
hsa-miR-145-3p|MIMAT0004601	25.852717	45.449327	63.528425	32.964441	65.096975	43.665404	10.300914	55.87248	34.757684	28.353917	34.487261	51.209955	39.926645	65.627255	103.465446	55.314572	43.812768	37.222136	49.299769	63.318904	76.171592	33.058835	21.493062	62.634801	17.324075	132.494336	21.064448	53.734301	27.18199	51.095658	26.27507	11.272927	54.018448	15.401045	75.77937	85.335823	30.512307	17.589656	32.89328	39.534744	26.799135	34.12212	32.112119	14.739168	12.755123	23.911102	52.804509	52.784429	44.508989
hsa-miR-152-3p|MIMAT0000438	578.703129	788.187003	485.619404	541.415992	209.756924	571.239212	194.572792	364.297577	457.983586	489.463081	669.875122	230.444796	632.522143	324.727071	275.361506	479.62638	447.101363	621.098748	316.098522	181.174228	643.594769	215.708898	218.881561	817.656477	200.349753	228.00674	966.486461	251.019654	354.522561	261.409044	85.081182	79.838837	305.352647	141.909612	216.066578	260.827696	231.588416	220.163843	935.771653	298.088263	571.408957	334.005954	442.71905	732.268695	235.003456	565.533811	371.484347	622.416354	351.348513
hsa-miR-153-3p|MIMAT0000439	1.98867	1.196035	2.71296	0.332974	1.112768	1.196312	NA	0.675876	NA	0.572806	0.228392	NA	2.801869	4.26151	0.921969	2.100552	NA	NA	4.05998	0.141653	6.071648	0.826471	0.948222	0.680813	1.122857	0.582392	NA	3.115032	2.8917	2.737266	3.753583	0.265246	0.118722	0.733384	0.173408	2.856429	1.220492	0.293161	0.843416	2.227308	2.386225	1.352859	1.141767	0.781621	1.159557	2.898315	1.985131	0.942581	0.726677
hsa-miR-191-5p|MIMAT0000440	402.705786	688.916106	662.413806	235.079759	670.721412	546.116647	1268.156791	366.099915	462.072724	330.509301	314.496433	329.450708	739.693668	772.185633	98.855599	512.535048	657.191496	600.298144	675.696837	158.934701	412.320146	798.370862	3099.90023	464.314501	423.798278	478.435598	674.062351	668.174342	716.563546	622.272139	813.276001	437.522131	202.895676	379.159016	193.870334	1064.555482	359.129861	489.285556	410.744295	310.338465	216.962861	334.607226	296.430519	389.471366	494.357598	485.467844	379.557218	299.111748	264.328897
hsa-miR-191-3p|MIMAT0001618	7.954683	8.372245	7.008475	2.996767	2.781921	4.187093	2.289092	1.351753	7.155994	3.150434	5.70981	2.731198	0.700467	1.704604	1.229292	9.102396	2.11146	4.379074	3.479984	1.558183	3.311808	3.305884	22.599324	NA	2.887346	2.620766	9.912681	1.038344	8.675103	3.193478	4.587712	8.355228	0.356166	0.733383	0.520224	5.177279	0.305123	1.172644	5.060504	2.784136	2.569781	0.901905	1.998089	0.446641	3.478671	6.52121	2.117473	1.570966	0.545008
hsa-miR-9-5p|MIMAT0000441	3215.680268	22414.890162	11770.392457	5360.884054	1845.248906	6673.031045	1414.658657	784.918216	2194.845437	482.875808	2741.394852	66.57294	2455.138557	1558.860403	67.611083	1296.741687	16376.473077	3000.395943	16649.402079	61.619067	770.547424	5192.716481	142889.833987	4830.368618	689.434139	55.327306	4533.812775	6989.352823	16977.755873	589.881142	8765.864099	69086.057505	649.052458	9856.66763	113.062127	5501.304227	25493.643365	17439.262923	6714.657116	23031.865743	756.066013	2217.035925	2600.367856	3677.757554	1391.467829	6134.284752	297.769783	4704.883224	440.729829
hsa-miR-9-3p|MIMAT0000442	0.994335	17.940524	6.104154	7.32543	0.556384	5.383404	1.144546	1.126461	2.04457	0.572806	3.425885	0.3414	3.502335	4.26151	0.102441	NA	31.144017	1.824615	14.49993	0.283306	1.103936	7.438238	423.38173	1.361626	1.604081	NA	3.717255	8.306752	10.410122	NA	15.014328	102.119444	1.068497	23.101567	0.173408	13.210987	30.81743	18.762299	7.801611	57.910047	0.183556	2.856036	2.997134	5.694676	2.705633	4.347471	0.264684	2.827739	1.090016
hsa-miR-125a-5p|MIMAT0000443	726.859083	895.830145	845.764521	473.489262	1170.632806	1034.8103	360.531939	663.48569	514.209247	650.708088	605.925229	1414.418949	723.582917	1695.228727	565.679405	702.985234	785.990472	1086.010499	1153.614602	602.450341	375.890254	1696.744696	735.031149	872.802335	168.588943	1038.697372	1224.216185	1257.953716	544.218158	1174.743961	904.613152	385.268809	559.298725	200.580253	386.179992	1073.303295	472.635646	376.418607	439.420487	490.75054	374.086558	338.214852	230.493638	271.892997	292.594762	355.405937	746.012565	436.256996	313.379621
hsa-miR-125a-3p|MIMAT0004602	0.994335	2.39207	1.808639	9.65625	3.616498	2.392624	1.144546	7.659937	14.311988	8.592095	7.308558	6.827994	2.801869	3.409208	3.790318	4.901289	0.527865	3.64923	10.43995	6.232733	9.107473	2.479413	12.95905	4.765691	1.924898	17.180584	7.434511	2.076688	1.15668	3.649689	4.587711	6.233265	5.817372	0.733384	4.855428	15.174782	2.440984	0.586322	11.596989	14.66312	6.424449	8.417792	2.42625	5.136376	5.024745	2.173736	1.985131	5.341283	3.633387
hsa-miR-125b-2-3p|MIMAT0004603	5.966012	31.096909	15.825586	26.637932	12.240456	8.374186	2.289092	11.264614	87.916492	20.907434	35.172437	27.653377	73.549081	13.636832	30.73231	24.506456	4.222918	22.260298	16.819921	15.865139	23.182657	15.702948	14.855498	3.404065	13.955505	27.08126	7.43451	16.094332	19.663565	31.934785	22.521489	27.585512	25.88137	7.700525	26.184633	68.732828	17.392014	16.123851	36.266949	9.651675	30.470249	5.712073	8.705955	8.039545	528.371257	39.851836	7.014132	16.809329	38.513901
hsa-miR-126-5p|MIMAT0000444	265.487516	399.475659	353.814882	110.214448	483.776248	169.876372	377.700128	178.206174	81.782783	297.572933	282.293095	651.732024	202.435105	888.09871	564.142788	166.643908	254.430767	452.869299	397.878139	1080.954282	392.173313	308.273635	259.97124	229.433998	65.286109	1114.117226	437.397078	289.43838	288.013435	319.347873	236.475638	129.041842	577.107006	174.545157	715.135291	389.724066	146.459077	126.645513	417.069925	273.773468	109.582765	319.575455	180.826899	97.926142	220.70226	224.257161	334.825579	78.548254	82.114544
hsa-miR-126-3p|MIMAT0000445	2681.72223	7947.651945	4621.297125	1095.817977	10379.62943	2464.403721	5953.927455	2119.324241	1628.499666	3719.518462	4090.509196	18952.804223	2846.699884	16170.726322	2499.868619	2370.124524	4017.577895	5725.275108	5449.654494	7119.481357	4852.903268	3833.171897	4372.732064	2826.054985	687.990469	17356.175941	5567.209839	4857.113488	4118.360797	5742.330971	4003.403248	1202.091726	3722.880365	2130.844333	6322.461853	9620.096694	1370.002618	2370.205939	4158.680555	3647.033796	1173.83883	3975.302199	1676.680656	1585.912213	989.101715	1084.332284	9486.945309	638.597292	703.423705
hsa-miR-127-5p|MIMAT0004604	254.549829	131.563839	971.917046	274.037737	452.618721	895.439895	271.257364	260.437848	385.401364	195.326987	258.311885	112.661902	661.241309	268.475138	90.352994	377.399442	151.497157	145.239308	594.497219	34.421686	247.557678	347.944236	123.585111	525.587677	168.107719	111.819398	265.164234	343.172682	144.006717	226.280777	1883.046744	59.812819	63.991088	63.804322	19.421713	157.282136	133.643908	33.420343	93.830188	188.393266	235.318433	183.688243	111.464728	63.088108	109.384832	108.32454	623.199071	293.770468	106.458235
hsa-miR-127-3p|MIMAT0000446	259.521508	136.34798	1698.989671	728.547473	486.001783	903.814083	243.788264	666.414491	1769.574965	653.572121	786.81207	387.830056	570.881003	206.25709	673.549815	399.805346	195.309923	198.153126	515.617585	199.164163	601.645195	342.985411	205.764469	538.523126	780.225143	288.866775	235.426189	427.278543	138.223315	245.897861	8176.13473	173.072563	679.563978	295.186662	197.165089	309.922575	318.548493	126.938674	255.766337	448.617267	660.249926	547.757741	468.836904	282.05409	471.552987	373.520408	690.164186	1470.894576	620.219144
hsa-miR-129-2-3p|MIMAT0004605	0.994335	NA	NA	5.66056	0.278192	1.196312	NA	0.225292	NA	0.286403	0.685176	NA	0.700467	0.852302	0.204882	NA	0.527865	NA	NA	NA	0.551968	2.479413	2.528595	NA	0.641632	1.455981	NA	2.076688	0.57834	NA	NA	0.132623	0.237444	NA	0.173408	0.357054	NA	NA	0.421708	1.670482	NA	NA	0.999044	0.781622	91.218448	NA	0.132342	NA	NA
hsa-miR-134-5p|MIMAT0000447	195.884048	333.69374	2052.804555	359.279123	384.461628	931.927426	234.631898	354.610007	775.914154	235.423436	310.38537	135.535681	478.419297	322.170165	188.184184	401.205715	213.785186	125.898394	537.077486	95.049183	336.976505	320.670697	107.939426	562.351583	461.815006	158.70201	256.490637	330.97214	124.343149	229.018045	4176.485065	54.110043	180.813407	168.678093	75.605961	171.742809	101.605985	33.127183	94.884462	234.42433	246.515333	210.294479	111.036564	108.422217	217.610109	164.479405	603.347751	620.217004	281.769153
hsa-miR-136-5p|MIMAT0000448	37.784738	39.469153	149.664828	24.307113	68.15709	117.238623	29.758193	38.074392	12.267418	8.592096	17.357826	10.58339	74.950019	41.762798	10.039222	69.31826	22.170317	27.369216	91.059574	3.824631	34.498004	51.241195	11.220643	78.974313	14.115914	16.306995	30.97713	69.828632	31.80871	42.883856	306.542493	7.426869	5.105042	3.300224	1.387265	8.747815	29.596938	3.811092	15.814076	32.852815	43.686261	29.913226	25.546976	9.15615	9.276453	9.781813	71.067721	19.951258	7.630112
hsa-miR-136-3p|MIMAT0004606	5.966012	2.39207	25.320939	10.655173	16.413339	25.720718	3.433638	15.770457	12.267418	6.30087	13.01837	10.92479	22.414957	5.966114	20.89797	14.003689	4.222918	3.649229	18.559914	7.790916	12.419281	4.958825	1.896446	14.977887	5.774692	10.483068	12.390852	11.421784	4.048382	12.773913	85.498247	3.580813	11.753466	2.20015	5.54906	4.820225	9.153692	1.758966	7.169048	13.735075	16.703571	12.326052	15.699259	4.243094	2.319114	2.536025	14.557633	7.854827	3.815057
hsa-miR-138-1-3p|MIMAT0004607	NA	1.196035	1.130399	0.332974	0.278192	0.598156	NA	NA	1.022285	NA	1.598745	1.706999	1.400934	NA	0.204882	NA	0.527865	NA	0.579997	0.849918	0.551968	1.652942	2.054484	NA	0.320816	1.164785	1.239085	3.115032	NA	0.456211	0.417065	0.265245	0.118722	NA	0.520224	5.177277	0.305123	0.293161	2.108544	1.670482	1.101334	0.901906	0.285442	0.334981	2.705632	0.724578	0.661711	0.157097	NA
hsa-miR-146a-5p|MIMAT0000449	84.518497	63.38985	171.142405	56.93858	209.200537	266.777683	288.425553	246.469726	90.983347	126.590216	174.263455	114.0275	388.759452	124.436095	47.942405	80.521215	239.122689	98.894104	107.299497	90.799592	120.329037	2376.930227	345.469379	122.546349	28.071422	181.70652	131.34303	599.12447	122.029787	272.814323	149.309132	29.972721	130.23789	61.604174	135.952003	173.706604	224.570585	83.84402	152.447704	142.547812	77.827625	316.569102	204.233064	510.622865	150.742349	775.661684	180.117634	147.827816	198.746261
hsa-miR-146a-3p|MIMAT0004608	NA	NA	NA	NA	NA	7.776031	9.156368	NA	2.04457	NA	3.882671	3.755397	0.700467	5.113812	0.409764	NA	5.278647	3.284307	1.739992	0.424959	NA	NA	0.158037	4.084878	NA	3.494354	NA	NA	NA	NA	NA	0.132623	NA	0.366692	0.86704	NA	2.440984	NA	3.584523	0.742436	2.202668	5.862393	NA	4.913056	NA	3.260604	NA	NA	NA
hsa-miR-149-5p|MIMAT0000450	807.40024	410.239973	221.784283	291.685367	237.854336	93.312373	78.973663	404.624889	110.406757	561.923093	597.703102	17.752784	176.517806	178.131123	9.117252	1230.224161	54.37006	580.592308	47.559777	11.332242	330.352889	307.447163	21.809137	1314.650008	84.8559	63.189608	1007.376273	200.919557	275.289949	311.59228	32.53104	18.301926	17.570837	113.674367	8.843817	573.606701	262.405846	769.547383	599.458947	268.57641	1180.446837	69.747417	81.350696	373.838912	92.378004	444.529137	82.316802	53.727005	114.633357
hsa-miR-149-3p|MIMAT0004609	NA	NA	0.67824	2.996768	0.278192	NA	NA	0.901169	NA	1.718418	2.512316	NA	NA	NA	NA	2.100553	0.527865	2.189537	NA	NA	0.275984	0.826471	NA	3.404065	NA	0.291196	4.956341	0.778758	1.73502	1.368634	NA	NA	NA	NA	NA	0.714108	2.135861	0.879483	3.162815	0.742436	4.772449	NA	1.427206	4.466414	NA	5.796629	NA	NA	NA
hsa-miR-150-5p|MIMAT0000451	499.156308	326.51753	553.217262	325.648733	2013.277001	940.301614	1091.89673	1442.321013	444.693882	1003.556839	3890.208993	3082.497872	1286.758779	1029.580846	749.765948	519.536895	1577.259594	978.723171	963.375491	1315.390048	1607.055033	2033.944813	1532.328963	174.288141	310.710549	2598.636209	338.270261	1361.788112	705.575083	1288.796772	287.774585	279.170684	914.989446	356.057452	1306.803964	2511.693955	1948.821096	144.235166	672.203702	342.820064	92.879194	1979.533944	997.901869	1724.70605	764.14775	8187.378994	1459.865995	584.713194	956.670769
hsa-miR-150-3p|MIMAT0004610	2.983006	3.588105	2.486878	0.998922	5.00746	4.187093	5.72273	2.703507	NA	3.436837	14.160332	10.92479	4.202804	3.409208	1.843938	2.100553	12.668753	4.014152	2.319989	3.824631	1.931888	6.611767	4.267005	0.680813	1.604081	8.153497	NA	4.672548	2.31336	4.562111	NA	0.795736	2.374438	NA	2.947939	7.141073	2.746108	0.293161	1.265126	0.556827	0.367111	3.607625	1.712648	2.456528	1.546076	33.692918	2.911527	1.570966	3.633386
hsa-miR-154-5p|MIMAT0000452	NA	4.78414	24.190539	4.661638	11.127688	18.542844	4.578183	7.659936	8.178279	2.577628	0.913569	4.096796	18.212154	5.966114	1.02441	7.702029	3.695053	3.649229	8.69996	0.708265	3.863776	3.305883	4.267005	14.977887	3.528979	7.571104	6.195426	8.566338	2.891701	5.018323	45.042979	1.458849	2.136994	0.733383	0.693633	1.963795	3.9666	2.052126	1.475981	5.382664	6.057339	4.208896	3.996176	1.228264	1.546075	1.449158	10.852054	4.398703	0.545008
hsa-miR-154-3p|MIMAT0000453	NA	3.588105	9.043193	3.662716	1.947345	7.177875	3.433638	2.478215	NA	0.85921	5.024633	1.0242	0.700467	1.704604	3.790319	2.800737	NA	NA	4.059981	0.283306	1.655904	3.305884	0.158037	2.042439	0.80204	2.038375	2.47817	1.817102	1.15668	0.456211	34.616365	0.530491	1.89955	1.833458	0.693633	0.714107	1.220492	NA	1.054271	2.412918	1.284891	2.405083	2.28353	1.228264	0.773038	0.362289	1.985132	0.942579	0.363339
hsa-miR-184|MIMAT0000454	2.983006	NA	0.45216	0.665948	23.924528	41.272781	2.289092	7.88523	1.022285	3.150435	23.067638	50.527154	6.304206	11.079926	3.175672	NA	21.114588	1.824615	1.739992	8.782487	0.275984	252.900086	0.158037	NA	4.331019	24.169297	2.47817	595.749851	6.940082	8.668013	8.341293	0.397868	21.963545	4.4003	12.485388	20.530586	1.220492	7.622184	2.530252	1.113654	2.386224	0.901906	0.285442	0.334981	25.123724	1.449157	47.378481	1.413869	21.255312
hsa-miR-185-5p|MIMAT0000455	108.382544	68.17399	73.475935	97.56143	67.600706	58.021155	82.407301	68.93943	65.426226	107.401203	103.233397	97.640313	90.360306	64.774954	44.356968	59.515681	78.12397	97.434409	90.479576	65.585353	66.788136	40.497073	117.105586	82.37838	48.924479	118.516913	109.039498	65.156084	112.198006	105.841009	84.247052	35.808117	72.657784	55.003726	128.148638	122.11235	126.015831	81.205572	134.314228	64.22076	107.747208	67.642971	137.15442	100.271011	61.843015	66.661257	61.803772	74.777937	32.882151
hsa-miR-185-3p|MIMAT0004611	4.971676	7.17621	6.782394	21.310346	3.060114	1.794468	9.156367	3.829968	12.267418	18.902611	14.160333	10.583391	2.801869	5.966114	7.580637	2.800738	6.334377	9.123072	15.07993	13.032078	15.179122	1.652942	28.604739	7.488943	9.624487	10.191872	24.781704	5.451306	6.361743	10.94907	3.753582	10.477189	6.648425	12.100821	10.924716	20.352057	4.881969	3.22477	17.500912	10.208501	16.887126	7.215249	14.700213	5.694678	5.797783	5.434341	2.514499	7.854825	3.088379
hsa-miR-186-5p|MIMAT0000456	307.249599	706.856631	582.381558	233.081913	364.988175	589.183898	1490.198684	234.529237	273.972323	185.302876	202.355727	267.657362	452.501997	617.918968	112.582699	305.980622	449.740689	515.271113	611.897134	139.528236	233.758476	536.379597	803.145192	677.408988	161.210169	376.516879	954.095609	533.708798	377.65617	751.836134	424.571781	153.974904	186.7495	365.591432	192.483069	453.993725	273.085153	718.537387	239.95226	280.269787	221.918865	212.248609	252.329879	139.798781	219.929222	338.378334	311.93039	166.522298	203.833005
hsa-miR-186-3p|MIMAT0004612	0.994335	NA	0.45216	NA	0.834576	2.99078	3.433638	0.225292	NA	NA	0.228392	0.3414	NA	0.852302	NA	NA	0.527865	0.729846	1.159994	NA	0.551968	0.826471	1.896445	0.680813	NA	1.455981	2.47817	0.259586	0.57834	1.368633	NA	0.530491	NA	0.366692	NA	1.606742	NA	NA	1.054271	0.371218	0.183556	0.300636	0.142721	0.11166	NA	0.362289	0.132342	NA	NA
hsa-miR-188-5p|MIMAT0000457	2.983006	NA	4.069437	4.994612	3.338306	4.187094	2.289092	2.478215	1.022285	2.004822	2.283924	1.706998	9.106077	3.409208	1.126851	3.500921	NA	2.919383	7.539966	0.566612	8.003536	1.652942	23.231472	4.084878	0.160408	1.747177	6.195425	1.038344	5.205062	2.281056	4.170647	3.448189	0.831053	2.566841	0.520224	4.820224	5.187092	1.172644	7.379903	8.723629	2.753336	3.757943	4.852498	3.573132	8.116896	2.898314	2.249816	0.47129	1.635024
hsa-miR-188-3p|MIMAT0004613	4.971676	2.39207	4.295516	2.663793	3.338306	2.392624	2.289092	0.225292	1.022285	1.145613	1.827139	1.365599	6.304207	3.409208	0.409764	1.400368	1.055729	5.108921	4.059981	1.133224	1.37992	3.305884	9.640271	2.723252	0.641633	1.747178	8.673596	1.817102	9.253443	7.755591	2.502387	1.856717	0.356166	2.566841	0.346816	1.071161	3.356354	NA	1.686835	1.856092	0.917778	1.052224	0.713604	0.446641	1.159557	1.449158	1.85279	0.314194	0.181669
hsa-miR-190a-5p|MIMAT0000458	3.97734	1.196035	2.034719	1.66487	3.894691	4.187093	4.578184	2.9288	NA	1.145612	1.141962	1.365599	1.400934	2.556906	3.175672	2.800737	2.111459	4.743999	7.539965	5.807774	1.931888	2.479413	1.896445	14.297073	2.887346	5.241533	1.239085	2.076688	3.470041	3.649689	5.838905	3.182945	8.073087	0.366692	10.057673	1.785269	2.135861	4.104254	4.006232	0.928046	3.120447	0.751589	2.426249	1.674905	4.251708	0.362289	3.176211	1.256773	1.090016
hsa-miR-193a-5p|MIMAT0004614	103.410869	220.070423	164.133934	288.6886	165.246171	220.121497	561.972007	190.822539	558.167493	310.74748	271.101866	312.722123	212.942116	194.324861	247.804868	100.126382	144.107051	82.837494	140.359343	263.474639	160.622708	509.932528	249.856858	151.140498	155.916703	236.451436	135.060287	366.016248	111.619665	83.486658	134.711871	169.093882	169.416106	319.754993	191.962844	207.805229	137.000262	94.397812	128.19945	233.310676	144.458353	76.21108	186.535718	159.562666	351.732146	172.087482	94.889304	251.197312	360.795319
hsa-miR-193a-3p|MIMAT0000459	4.971676	8.372245	8.817113	11.32112	6.39842	19.739156	44.637288	6.308184	6.13371	7.160079	8.678914	6.145195	21.014022	11.079926	11.370955	4.90129	3.695054	4.743998	10.439951	10.765631	9.107472	28.10001	20.070727	10.893009	5.293469	24.751688	8.673596	21.545638	16.771865	3.193478	1.251195	5.437529	7.5982	10.634055	9.710858	9.283395	4.881969	3.517931	11.807844	23.943577	5.323115	4.509533	12.416686	6.25298	5.797783	1.811447	11.513765	1.885159	7.993449
hsa-miR-194-5p|MIMAT0000460	241.623469	71.762095	60.137228	107.550654	68.713475	129.799904	66.38366	81.781088	71.559935	119.430138	118.535692	143.387874	227.651935	103.128544	136.041696	74.219554	90.264856	355.79981	76.559642	167.717189	56.576726	371.911892	291.104573	123.907976	96.886511	139.191854	92.93139	208.966724	387.487956	136.407162	115.526899	245.484531	175.708367	228.082118	250.748212	108.008733	175.44577	167.68804	140.218149	121.573981	82.416518	106.875895	194.52807	367.585931	92.378003	138.394563	74.640959	55.297971	176.764274
hsa-miR-195-5p|MIMAT0000461	21.875377	11.96035	42.729081	23.97414	54.803862	32.300436	25.18001	30.414454	52.136525	21.766643	22.15407	46.088959	35.023373	34.944382	82.055269	19.605163	31.144016	12.407378	37.699823	85.275125	56.852711	29.752951	34.294078	25.870897	19.409383	80.661388	9.912682	31.15032	13.301825	16.423604	9.175422	9.946699	110.173894	30.068705	76.473002	76.230957	25.020092	15.830689	28.676192	28.212587	9.728453	48.702939	47.668653	16.637394	45.222705	38.040391	30.968056	63.152796	59.587544
hsa-miR-195-3p|MIMAT0004615	0.994335	2.39207	3.617277	3.329742	4.172882	4.187093	2.289092	2.9288	11.245132	7.732887	4.339456	17.069984	4.202804	5.966114	10.756309	4.201106	3.695052	1.459692	4.059981	6.232733	1.103936	4.958826	1.73841	2.042439	1.122856	8.444693	1.239085	4.153376	3.470041	3.64969	1.668259	0.795736	10.684968	0.733384	4.855429	5.891386	3.356354	1.758966	3.373669	2.412919	1.652001	3.156672	1.569926	1.451584	3.092151	3.260604	3.440896	4.241608	3.088378
hsa-miR-206|MIMAT0000462	NA	NA	NA	NA	NA	NA	NA	NA	NA	0.286403	1.82714	NA	NA	NA	0.102441	NA	NA	NA	NA	0.141653	NA	3.305884	NA	NA	NA	0.582393	NA	0.259586	NA	NA	NA	NA	8.666696	NA	0.173408	NA	NA	0.293161	NA	NA	0.183556	NA	0.285441	0.893282	NA	NA	NA	NA	NA
hsa-miR-320a|MIMAT0000510	406.683125	501.138627	531.287526	227.421353	594.774936	286.516836	605.464749	975.064879	2900.221942	425.022359	430.976592	666.753609	319.413173	822.471453	257.639207	344.490768	297.187802	258.365403	436.157959	260.499924	452.337831	312.405987	706.584445	505.844097	258.89872	482.221148	272.598746	526.180805	410.043223	234.948791	733.616659	210.339529	366.731852	787.286662	412.191215	787.303314	246.539446	383.45447	305.31711	470.519143	459.256409	348.586773	232.777168	322.140162	1076.841498	1391.191436	579.790853	343.727158	704.332049
hsa-miR-200c-5p|MIMAT0004657	77.558151	105.251072	118.239735	66.594833	13.075034	89.723435	37.770013	98.678007	54.181093	32.077159	43.394569	12.973188	108.57246	70.741068	10.653868	166.64391	68.622406	302.156148	36.539829	18.414894	14.627154	74.382379	54.364806	63.315613	25.825708	23.295707	86.735964	47.244651	130.126552	64.781996	40.872333	71.085743	20.420162	92.039569	9.710857	109.615474	14.035661	66.547526	62.202036	35.451344	71.586732	12.025417	80.637094	28.808375	54.885676	60.864625	35.467689	8.640308	21.436983
hsa-miR-200c-3p|MIMAT0000617	29310.020811	14487.570804	15196.179613	8475.191425	4098.883972	13986.687432	11340.16017	20146.084005	13452.245501	10795.682527	8346.146151	9028.315007	21802.050685	19948.981197	2823.070088	18701.92795	13562.95446	41081.193519	7503.424882	4016.00509	6229.787616	12332.598324	15328.820945	12616.827517	11631.193478	8439.161365	13055.001755	14937.616295	19651.422775	11700.449866	22767.557379	12275.55274	5544.786163	23362.6491	3847.060235	25906.206647	6749.01735	32767.474151	6863.520298	5134.690977	9362.443067	6730.174898	8727.787872	9262.339223	14768.111888	9037.310012	5843.434236	3303.896595	6335.718409
hsa-miR-155-5p|MIMAT0000646	586.657811	254.755434	630.536555	227.421355	516.602927	699.244644	1830.128798	435.264635	303.618582	265.495772	609.122724	288.482745	1946.59916	291.487291	230.185009	499.231545	976.021748	335.729054	628.717057	330.476523	879.561117	1900.883002	1679.461626	274.367662	273.495862	446.695195	309.771301	1119.07521	351.63086	667.437055	520.913706	122.941203	229.608095	381.359166	319.417847	776.234652	612.687138	198.469935	305.317115	215.30659	122.61522	1042.45333	346.097261	377.300386	1063.699853	2850.131002	531.353636	526.587485	991.187947
hsa-miR-155-3p|MIMAT0004658	1.988671	3.588105	1.356479	0.665948	0.556384	1.196312	3.433638	0.450585	NA	0.286403	1.598746	1.024199	2.80187	NA	NA	1.400368	5.278647	2.919383	2.899986	0.141653	0.827952	11.570593	2.370558	NA	0.481224	1.164785	NA	5.19172	1.73502	1.368633	0.834129	0.397868	NA	NA	NA	0.178527	0.305123	0.586322	0.421708	NA	0.550667	0.751588	0.428162	0.334981	1.546076	2.173736	1.19108	0.314193	NA
hsa-miR-194-3p|MIMAT0004671	6.960346	NA	1.1304	1.997845	1.112769	2.392625	NA	0.675877	NA	2.291226	2.512316	3.072598	2.101401	1.704604	0.614646	1.400369	NA	4.014152	0.579997	1.274877	0.275984	0.826471	3.160744	0.680813	0.481224	0.291196	NA	3.115032	2.313361	5.018323	0.834129	2.519831	1.662106	1.100076	1.040449	1.428215	0.305123	0.879483	1.47598	1.299263	1.28489	0.450953	0.856323	2.791508	0.386519	1.086868	0.661711	0.47129	1.090016
hsa-miR-106b-5p|MIMAT0000680	285.374221	484.394138	318.094277	372.931063	171.922784	400.764682	628.355665	397.190246	487.629844	189.312518	207.380364	104.468307	543.562771	282.11197	89.840789	411.708485	154.136482	590.080303	425.718006	159.642965	295.302917	491.750169	1483.653497	334.279208	557.739066	247.225698	252.773382	262.701023	389.801317	290.150351	226.883152	917.085643	212.037259	353.12392	313.695377	676.616681	281.323478	311.336884	650.274848	419.291025	336.824748	544.300434	642.955938	526.813618	383.426692	317.365545	147.561471	157.410701	184.031045
hsa-miR-106b-3p|MIMAT0004672	249.578153	1285.737524	427.290816	893.369684	166.915322	620.886177	648.957491	414.537751	2013.901029	593.427444	468.661352	329.450709	499.433319	393.763534	229.980126	321.38468	161.526586	599.203375	658.876916	381.754918	398.79693	380.176601	1079.394268	233.518878	1270.111571	302.261809	498.112252	338.500135	184.490533	357.669617	193.100917	2141.590598	238.512234	886.66006	320.631704	1033.848865	310.615292	136.026661	701.723312	487.038355	584.441415	527.314534	337.819471	430.785699	1011.51981	659.729066	64.450614	314.978495	436.733106
hsa-miR-29c-5p|MIMAT0004673	68.609134	17.940524	33.459812	11.654093	55.916632	33.496747	45.781835	13.06695	10.222849	26.921898	34.715653	74.766534	42.728514	80.968691	16.697886	32.908669	49.619279	40.141518	34.799837	33.713421	38.361779	47.10884	48.043314	22.46683	4.491427	101.336327	74.345111	41.014587	38.170453	39.234165	30.445718	14.986363	24.456705	9.16729	19.421715	81.051181	22.579106	17.589657	18.555182	23.757967	24.596468	20.292893	13.415731	10.831055	31.694546	26.447126	49.76064	9.897083	11.626835
hsa-miR-29c-3p|MIMAT0000681	938.652497	430.572567	1375.017324	1271.628334	1908.398536	1589.301136	1073.583998	1402.218993	805.560411	2051.506178	3425.430312	4066.411801	1205.504551	1043.217678	4423.199083	762.500917	2337.912563	545.194789	1484.793051	7458.315408	12673.18688	843.000289	3997.709722	550.096947	711.73087	10064.619378	469.613294	1422.012062	814.303047	597.636732	1247.440266	625.581056	4001.520592	1297.721235	6475.581268	8334.167946	5617.010734	948.375537	2547.331532	2685.392894	1199.353078	9981.99795	6883.410613	1918.883431	3586.508328	9202.513997	1267.175858	1496.030018	4387.496352
hsa-miR-30c-1-3p|MIMAT0004674	2.983006	1.196035	3.391198	0.665948	0.834576	1.196312	2.289092	1.126462	4.089139	0.286403	1.827139	1.024199	0.700467	1.704604	0.512205	0.700184	NA	1.459692	1.739992	0.424959	NA	1.652942	2.370558	2.042439	1.764488	0.873589	NA	1.29793	1.73502	2.281056	0.83413	2.387208	0.474888	1.100075	0.520224	3.213482	0.305123	1.465805	0.843417	0.556827	1.652001	0.300636	0.570883	0.22332	1.546076	1.086868	0.926395	0.628387	3.088379
hsa-miR-200a-5p|MIMAT0001620	689.074343	1675.644903	1120.903634	645.969879	456.235219	376.838431	563.116555	757.432561	994.683096	824.841238	454.044237	221.568405	648.632894	1583.577162	120.5731	629.465863	458.186521	456.153604	561.437372	229.477911	826.848168	642.994339	255.230121	953.819087	1447.843777	257.999964	1034.636148	494.770901	1704.947005	1067.990529	1176.539282	1147.981685	182.712957	483.299404	131.269982	1079.016153	426.256939	1301.04811	398.936449	246.674533	1486.067112	389.623509	1958.839121	387.349816	1663.577094	2191.488805	448.507465	139.658794	676.536639
hsa-miR-200a-3p|MIMAT0000682	353.983356	562.136407	435.203609	268.71015	222.553765	168.081903	341.074661	483.026597	84.849638	302.72819	160.103121	179.917641	224.850062	738.093552	69.455023	259.068258	148.32997	171.148833	339.298412	101.990182	327.317063	299.182456	180.952623	656.984596	224.090156	416.993168	588.565473	179.633506	532.073014	426.101303	1243.686685	474.921718	95.33366	124.30842	82.889104	450.42319	279.492738	1308.377133	205.583001	176.699891	488.808883	206.386218	765.838305	181.336435	170.068291	184.043033	113.152517	13.824493	57.044174
hsa-miR-302a-5p|MIMAT0000683	NA	NA	NA	NA	NA	NA	NA	NA	NA	NA	NA	NA	NA	NA	NA	NA	NA	NA	NA	NA	NA	NA	NA	NA	0.160408	NA	NA	NA	NA	NA	NA	NA	NA	NA	NA	0.178527	NA	NA	NA	NA	NA	NA	NA	NA	NA	NA	NA	NA	NA
hsa-miR-302a-3p|MIMAT0000684	NA	NA	NA	NA	NA	NA	NA	NA	NA	NA	NA	NA	NA	NA	NA	NA	NA	NA	NA	NA	NA	NA	NA	NA	NA	NA	NA	NA	NA	NA	NA	NA	NA	NA	NA	NA	NA	NA	NA	NA	NA	NA	NA	NA	NA	0.362289	0.132342	NA	NA
hsa-miR-219a-2-3p|MIMAT0004675	NA	1.196035	NA	NA	NA	NA	NA	NA	NA	NA	NA	0.3414	NA	NA	0.102441	NA	NA	NA	NA	0.141653	NA	NA	NA	NA	0.802041	NA	NA	NA	NA	NA	0.417065	NA	0.356166	1.466767	0.173408	0.53558	NA	4.690575	NA	NA	NA	NA	NA	9.26781	NA	NA	NA	0.157097	NA
hsa-miR-34b-5p|MIMAT0000685	3.977341	3.588105	19.668945	1.997845	46.73629	2.392625	35.480922	4.05526	NA	97.949895	5.70981	5.803796	30.820566	94.605524	14.136862	1.400368	5.278648	28.463985	32.479849	8.357529	203.952201	10.744122	0.790185	3.404065	2.56653	4.659141	17.347192	7.78758	89.642733	10.949069	15.848456	1.45885	5.461206	NA	18.381265	22.315853	1.220492	11.433276	4.217086	NA	15.05157	1.803812	1.141765	13.064263	13.528161	6.8835	85.625355	0.157097	0.908346
hsa-miR-34b-3p|MIMAT0004676	2.983006	5.980175	15.825586	4.328663	30.879333	1.196312	4.578184	7.659935	3.066855	91.935429	11.19123	12.973188	46.230852	113.356169	15.263714	2.800736	17.419534	54.373512	41.179807	6.516038	88.866859	14.050005	0.632148	2.042439	5.293467	4.65914	29.738045	4.412962	50.315599	20.529505	33.36517	3.050322	7.598199	NA	28.785756	33.027465	0.915369	10.260632	8.012464	0.371218	22.210242	1.35286	2.997133	18.53562	19.712461	22.824233	22.101134	3.927415	3.996724
hsa-miR-34c-5p|MIMAT0000686	9.943353	16.74449	70.084736	14.317889	198.907426	24.524405	45.781835	47.311374	41.913677	443.638567	36.3144	44.723361	271.781382	525.870347	127.948854	6.301659	39.061984	234.645416	168.779211	57.652783	520.781874	76.861792	2.686633	17.020326	28.713055	13.103835	89.214133	26.996944	214.564224	70.712741	187.679077	16.179965	100.438703	1.466767	219.361335	206.555543	3.661477	85.016664	47.231374	2.22731	107.563651	4.359213	27.830505	107.193953	70.732948	89.847778	403.114115	8.011924	11.263499
hsa-miR-34c-3p|MIMAT0004677	4.971676	7.17621	33.233731	7.658406	54.24748	5.981561	19.45728	15.995751	12.267417	372.324168	51.159914	25.946377	133.088822	246.315284	93.221343	1.400369	36.950527	105.462715	69.019675	34.846646	351.051691	47.935311	1.73841	5.446504	22.938362	8.153497	38.411641	16.094332	106.414601	37.865532	67.147402	21.882738	38.10972	0.366692	168.55274	116.399493	5.187092	23.159712	30.573883	0.742436	122.064556	5.261121	31.398515	143.371912	72.279025	48.909072	63.52422	5.341282	4.360064
hsa-miR-299-5p|MIMAT0002890	0.994335	1.196035	4.521596	8.324354	1.39096	7.77603	1.144546	5.407015	6.133709	3.723241	5.253026	1.706999	3.502336	0.852302	1.229292	1.400369	0.527865	1.094769	2.899986	1.983142	4.415744	0.826471	1.896445	2.723252	1.283265	1.747178	2.47817	1.29793	NA	NA	50.881883	0.265246	2.255716	2.566842	1.734082	1.606741	2.440984	2.052127	1.054271	4.454619	4.772449	2.405084	2.997133	2.903169	1.932595	0.362289	2.117474	4.5558	0.181669
hsa-miR-299-3p|MIMAT0000687	NA	NA	2.486878	1.66487	0.834576	0.598156	NA	1.577046	NA	NA	0.228392	0.3414	0.700467	1.704604	0.307323	NA	NA	NA	1.739992	0.283306	0.275984	NA	0.158037	1.361626	0.481224	0.291196	1.239085	0.519172	0.57834	NA	6.25597	0.132623	NA	NA	0.173408	NA	0.305123	0.293161	0.632563	0.928045	0.734223	0.300636	0.999044	0.446642	NA	NA	1.058736	1.099677	NA
hsa-miR-301a-3p|MIMAT0000688	15.909365	37.077083	35.494528	14.983836	15.022378	38.281999	25.180009	10.588736	14.311988	4.868853	4.796241	5.462395	22.414958	12.78453	3.073231	23.806272	20.058858	41.966132	27.259872	4.107938	8.003536	17.355888	31.92352	25.190083	5.614284	9.900675	55.758834	12.719714	21.398588	18.24845	19.184973	17.240946	2.374438	14.667662	6.069285	19.459423	5.187093	21.107585	34.158405	12.807029	13.032456	13.227958	12.273964	8.151206	6.957339	1.811447	11.778449	2.670642	0.545008
hsa-miR-99b-5p|MIMAT0000689	22562.461657	42104.016767	31904.380908	44498.001487	40874.780958	46212.953192	21849.380057	18458.194429	44683.045714	27446.592243	22407.128767	42588.9295	30211.162927	63761.566804	24700.480335	43178.977654	44949.786877	62215.702266	112315.314364	27555.480888	21678.821925	51811.458852	60426.798495	41844.812749	16729.60547	23438.102865	74307.939933	40333.6926	25862.796875	54064.682543	26876.06091	24109.339421	23852.410672	14987.781842	19196.631163	52109.660463	14606.851966	7634.789522	23109.848796	28623.340792	15153.258932	20040.206982	5789.029676	13282.78245	20918.399687	20626.586825	46529.506407	21715.76404	17747.278321
hsa-miR-99b-3p|MIMAT0004678	27.841388	57.409676	45.66812	409.558222	67.600706	63.404561	22.890917	79.302874	141.075301	115.134089	92.270558	134.511482	46.230854	70.741067	104.387417	51.81365	69.678133	98.164256	243.018862	118.280281	68.720024	77.688261	142.233503	52.422606	80.043656	85.029333	157.363821	90.595513	38.748796	115.877656	92.588345	150.659336	73.963724	51.336813	104.21831	141.214722	54.61703	33.420343	126.090908	121.945198	58.187163	113.790507	22.835283	57.393429	43.290111	55.067994	58.892248	38.959934	57.589182
hsa-miR-296-5p|MIMAT0000690	23.864045	NA	18.990703	9.65625	7.78938	15.552062	40.059104	2.252923	112.451327	18.902612	15.073902	5.120995	16.11075	13.636832	1.843939	2.800737	13.196616	3.284306	2.319989	2.408101	4.415744	6.611767	75.225721	7.488943	18.12612	5.823926	73.106027	24.920256	5.205062	21.441928	10.843681	10.344568	1.068497	10.267364	4.508612	42.310859	0.610246	7.329023	12.018698	4.454618	2.569781	3.006353	3.996175	1.004943	0.773038	1.811447	7.146476	7.540633	9.991813
hsa-miR-296-3p|MIMAT0004679	4.971676	2.39207	4.069437	2.663792	1.390961	1.196312	3.433638	0.225292	18.401127	3.72324	9.592483	1.706999	0.700467	5.113812	0.512205	NA	2.111459	1.094769	NA	0.424959	1.103936	1.652942	26.392215	1.361626	1.283265	2.32957	21.064448	3.115032	0.57834	4.105899	5.004775	9.681455	0.356166	0.366692	0.520225	8.033709	NA	1.172644	5.271358	0.371218	0.917779	0.450954	1.712648	0.446641	0.386519	0.362289	1.058736	6.44096	0.726677
hsa-miR-130b-5p|MIMAT0004680	42.756416	123.191596	42.729082	37.62608	16.135146	54.432218	20.601826	25.232732	17.378842	16.038579	22.610854	8.193592	42.028048	40.910497	1.229292	44.811806	33.255473	139.400543	85.839598	3.541325	29.530291	48.761782	124.217261	68.081305	16.361628	11.93905	89.214135	37.120797	70.557508	76.187277	51.716012	19.628153	1.89955	4.766991	1.560674	35.348313	16.476646	6.742701	29.097901	10.579721	46.256043	15.633043	30.399471	6.811282	23.191131	18.47676	26.733109	11.625143	10.173483
hsa-miR-130b-3p|MIMAT0000691	21.875376	106.447106	26.451337	47.948279	16.969724	70.582435	35.480921	31.540917	33.735399	14.033757	17.357828	3.755397	30.120101	17.04604	2.04882	33.608855	15.835941	64.956274	71.919662	2.549754	38.085796	39.670603	170.206096	53.103418	37.375095	9.900676	32.216215	11.940956	39.327134	33.30342	47.128302	13.129644	4.867597	12.834204	3.294755	47.666664	18.917631	12.60592	43.857707	16.89043	46.439598	39.984511	49.524022	17.753998	36.71929	26.809419	16.807449	19.008679	15.986902
hsa-miR-30e-5p|MIMAT0000692	9112.088433	18502.659982	14366.014606	4361.295615	10520.67288	10892.425187	12325.614136	6204.77399	2291.962492	3698.897432	5689.484898	6954.994644	9316.217641	16342.03903	4418.999	8219.465826	9296.224447	9812.04647	11638.225533	5910.472734	11681.024275	16388.090887	11095.319675	8913.885319	3026.580589	7960.14337	9672.299134	13219.93579	12191.412109	14295.835655	12815.144451	8968.87214	5139.707149	3059.673909	6254.485851	8309.709773	9023.40477	8129.058815	4624.03613	3596.362505	3503.528033	7366.770406	4951.831116	2504.87704	7348.882731	15959.936582	10400.503005	2849.416407	5161.952772
hsa-miR-30e-3p|MIMAT0000693	3085.422349	7172.621328	5578.971144	3295.112336	5899.62213	4547.781913	4202.772322	3964.918391	11637.690006	3870.166551	3246.14222	5058.177924	4176.887652	8288.637192	4312.050556	3795.700162	3736.226034	3749.947543	5795.332878	7321.761884	5798.700556	5362.143005	9469.906785	3523.888365	9463.598421	5710.069189	6933.920825	4398.165456	5645.757353	6515.152826	7078.003596	9599.094986	8318.010297	8405.669346	6178.359666	11007.964261	3551.63262	4282.201385	3023.440678	2956.939052	4185.070422	3493.834571	2577.960727	2030.097159	12402.616579	20597.965962	7009.368365	6465.149559	7982.187682
hsa-miR-26a-2-3p|MIMAT0004681	10.937688	4.78414	7.460633	1.331896	5.842036	16.150218	6.867276	6.758767	4.08914	2.004822	3.197494	1.365599	10.507011	11.932228	2.561026	9.102397	1.055729	13.86707	8.119963	2.266448	4.967712	13.223534	4.108967	7.488943	1.924897	9.900674	7.434511	4.672548	9.253443	6.386956	2.502389	1.326227	2.136994	1.833458	2.601122	6.069911	4.271723	4.690575	7.169048	6.310711	6.057339	4.810167	3.853454	2.121547	3.865189	3.260605	5.823054	5.655475	3.633387
hsa-miR-361-5p|MIMAT0000703	173.014337	204.521969	197.367663	311.330844	151.614751	207.560215	163.670055	244.66739	567.368056	325.354042	277.725246	343.448097	165.310328	190.915652	193.920883	90.323799	87.625533	395.941329	231.998914	209.079875	227.13486	181.823592	305.485961	191.98928	316.806054	370.984147	270.120574	97.085161	160.200243	201.64537	533.00858	354.500351	367.800351	265.117958	266.528358	356.875133	173.004784	432.412341	321.131191	200.829079	276.985582	213.601467	169.409257	120.704858	311.147668	223.532583	138.82689	161.495209	148.605524
hsa-miR-361-3p|MIMAT0004682	134.235261	117.211421	151.473464	125.53126	191.952622	138.772244	159.091873	146.89055	136.986163	307.597046	420.470539	527.462534	200.333699	190.915652	222.39949	86.822874	174.195339	184.65098	127.599403	352.432742	213.611641	166.120645	173.366837	87.824883	127.524463	284.790027	122.669433	177.297233	131.283233	239.05469	339.073533	133.948879	261.06939	92.772953	323.926459	211.197239	180.327738	228.372348	129.464578	134.937837	92.144972	313.41243	158.990662	152.751382	141.852417	393.446327	147.693812	87.031465	154.418943
hsa-miR-362-5p|MIMAT0000705	69.603469	19.136559	13.790867	5.327586	16.691532	32.898592	12.590005	7.209352	1.022285	8.305692	8.45052	11.94899	22.414958	19.602946	5.224492	13.303503	7.917971	14.231994	25.51988	6.516039	6.071648	7.438238	41.721825	14.297074	2.887346	11.06546	43.367981	6.48965	89.642735	33.303421	94.256604	7.294248	13.415571	8.433906	5.72247	12.853934	27.461076	31.075056	10.753571	9.280455	6.975118	6.764297	7.421467	7.481244	15.847273	6.15892	21.307082	6.283861	2.725039
hsa-miR-362-3p|MIMAT0004683	1.98867	1.196035	1.1304	1.66487	2.781923	1.196312	2.289092	1.802338	1.022285	2.577629	1.370355	2.389798	0.700467	2.556906	3.07323	1.400368	0.527865	0.729846	3.479984	3.541325	2.483856	2.479413	5.215228	2.042439	0.641632	6.40632	3.717255	0.259586	2.31336	3.193478	5.838905	1.98934	2.730603	1.466767	3.294755	1.963796	4.271723	0.879483	3.584524	2.598529	1.284889	5.561755	1.998088	2.903169	1.932595	NA	1.852789	1.099677	1.271686
hsa-miR-363-5p|MIMAT0003385	NA	NA	NA	NA	NA	NA	NA	NA	NA	NA	NA	NA	0.700467	NA	NA	NA	NA	NA	NA	NA	NA	NA	0.948223	NA	0.160408	NA	NA	0.259586	NA	0.456211	0.417065	NA	0.118722	NA	NA	0.178527	NA	NA	NA	0.185609	NA	NA	0.142721	NA	0.386519	NA	NA	NA	NA
hsa-miR-363-3p|MIMAT0000707	10.937688	94.486757	12.886549	3.662715	4.451075	14.953905	27.469102	1.802338	5.111425	1.145612	3.425886	4.438197	45.530385	4.26151	3.073231	12.60332	9.501566	88.311339	33.059845	6.09108	3.311808	13.223535	97.034856	9.531383	59.190602	13.686228	2.47817	7.008822	32.387053	78.468332	32.948104	22.147984	9.853915	2.566841	24.623959	29.456928	3.9666	3.517931	11.175279	10.208503	13.766679	27.959096	30.114031	13.622564	29.375433	7.970368	3.573238	1.099677	1.816692
hsa-miR-365a-5p|MIMAT0009199	NA	NA	0.45216	0.998922	NA	1.196312	2.289092	0.225292	NA	0.286403	NA	NA	0.700467	NA	0.102441	NA	NA	NA	1.159994	NA	0.275984	NA	2.528595	NA	NA	NA	NA	1.557516	NA	0.456211	NA	NA	NA	NA	0.173408	0.178527	0.610246	0.293161	NA	0.556827	0.183556	0.150318	0.285442	NA	0.386519	0.362289	0.926395	0.157097	0.181669
hsa-miR-365a-3p|MIMAT0000710	60.654452	55.017608	47.024599	57.937504	29.488372	82.545562	243.788263	50.240172	158.454142	111.69725	39.283503	42.674963	60.94067	46.024308	21.307735	81.921583	41.173444	95.244873	26.679876	21.956221	43.053509	63.638257	151.873773	89.186509	104.425691	57.365679	240.382531	64.377326	21.976928	38.321744	51.298947	17.771436	19.945274	309.854323	19.941939	162.280887	51.870924	96.449938	104.372908	107.467686	106.82943	20.443208	18.125507	25.011922	45.609225	45.648467	24.880321	88.445335	71.577722
hsa-miR-302b-5p|MIMAT0000714	NA	NA	NA	NA	NA	NA	NA	NA	NA	NA	NA	NA	NA	NA	NA	NA	NA	NA	NA	NA	NA	NA	NA	NA	NA	NA	NA	NA	NA	NA	NA	NA	NA	NA	NA	NA	NA	NA	NA	NA	NA	NA	NA	NA	NA	NA	NA	NA	NA
hsa-miR-302b-3p|MIMAT0000715	NA	NA	NA	NA	NA	NA	NA	NA	NA	NA	NA	NA	NA	NA	0.102441	NA	NA	NA	NA	NA	NA	NA	0.158037	NA	NA	NA	NA	NA	NA	NA	NA	NA	NA	NA	NA	NA	NA	NA	NA	NA	NA	NA	NA	NA	NA	NA	NA	NA	NA
hsa-miR-302c-5p|MIMAT0000716	NA	NA	NA	NA	NA	NA	NA	NA	NA	NA	NA	NA	NA	NA	NA	NA	NA	NA	NA	NA	NA	NA	NA	NA	NA	NA	NA	NA	NA	NA	NA	NA	NA	NA	NA	NA	NA	NA	NA	NA	NA	NA	NA	NA	NA	NA	NA	NA	NA
hsa-miR-302c-3p|MIMAT0000717	NA	NA	NA	NA	NA	NA	NA	NA	NA	NA	NA	NA	NA	NA	NA	NA	NA	NA	NA	NA	NA	NA	NA	NA	NA	NA	NA	NA	NA	NA	NA	NA	NA	NA	NA	NA	NA	NA	NA	NA	NA	NA	NA	NA	NA	NA	NA	NA	NA
hsa-miR-302d-5p|MIMAT0004685	NA	NA	NA	NA	NA	NA	NA	NA	NA	NA	NA	NA	NA	NA	NA	NA	NA	NA	NA	NA	NA	NA	NA	NA	NA	NA	NA	NA	NA	NA	NA	NA	NA	NA	NA	NA	NA	NA	NA	NA	NA	NA	NA	NA	NA	NA	NA	NA	NA
hsa-miR-302d-3p|MIMAT0000718	NA	NA	NA	NA	NA	NA	NA	NA	NA	NA	NA	NA	NA	NA	NA	NA	NA	NA	NA	NA	NA	NA	NA	NA	0.160408	NA	NA	NA	NA	NA	NA	NA	NA	NA	NA	NA	NA	NA	NA	NA	NA	NA	NA	NA	NA	NA	NA	NA	NA
hsa-miR-367-5p|MIMAT0004686	NA	NA	NA	NA	NA	NA	NA	NA	NA	NA	NA	NA	NA	NA	NA	NA	NA	NA	NA	NA	NA	NA	NA	NA	NA	NA	NA	NA	NA	NA	NA	NA	NA	NA	NA	NA	NA	NA	NA	NA	NA	NA	NA	NA	NA	NA	NA	NA	NA
hsa-miR-367-3p|MIMAT0000719	NA	NA	NA	NA	NA	NA	NA	NA	NA	NA	NA	NA	NA	NA	NA	NA	NA	NA	NA	NA	NA	NA	NA	NA	NA	NA	NA	NA	NA	NA	NA	NA	NA	NA	NA	NA	NA	NA	NA	NA	NA	NA	NA	NA	NA	NA	NA	NA	NA
hsa-miR-376c-3p|MIMAT0000720	NA	1.196035	24.190539	4.328663	9.180342	17.944686	2.289092	12.391074	14.311988	3.723241	4.339456	3.072598	4.202804	0.852302	3.073231	2.800737	3.695053	0.364923	10.439951	1.41653	6.071648	2.479413	2.686632	6.127317	5.9351	4.367945	3.717255	2.336274	1.73502	0.912422	55.469595	0.663114	4.392709	2.200149	1.387265	5.891386	2.440985	1.758966	8.012465	11.693374	5.690227	10.071287	7.564189	5.359696	4.251708	3.260604	8.07287	9.268696	1.635024
hsa-miR-369-5p|MIMAT0001621	1.98867	2.39207	16.277746	2.996766	6.39842	7.776031	2.289092	10.363442	8.178279	1.432015	3.197493	1.0242	5.603738	3.409208	1.639056	2.800737	0.527865	0.729846	10.439952	0.424959	5.51968	4.132355	1.738409	6.127317	5.614284	2.620766	NA	3.115032	2.31336	0.912422	30.445718	0.265245	3.205492	2.933534	0.346816	5.355806	1.830738	0.879483	2.108543	3.712183	2.386223	6.313343	2.56897	2.791507	3.092152	4.709762	7.411159	11.468048	5.995086
hsa-miR-369-3p|MIMAT0000721	8.949017	3.588105	62.171943	6.326508	7.232996	29.309656	8.011821	12.841658	4.089139	4.009644	2.969101	0.682799	9.806545	4.26151	3.790318	7.702028	3.167188	4.014152	16.239924	1.274877	6.347632	3.305884	1.896446	8.850569	7.378774	3.494356	3.717256	9.345096	4.048382	10.036647	165.991718	1.193604	2.730603	3.666916	0.693633	3.749063	3.661477	0.879483	4.217086	10.950938	7.709341	6.463662	7.136028	6.14132	5.024746	4.347473	10.852055	9.111598	3.451717
hsa-miR-370-3p|MIMAT0000722	4.971676	4.78414	42.503003	6.326509	5.00746	32.300435	3.433638	6.308183	7.155993	8.305691	8.222129	1.706998	9.806544	5.113812	5.122051	6.30166	3.695053	1.824615	13.339938	1.274877	5.795664	2.479413	2.054483	9.531382	8.662038	4.367944	8.673596	5.710892	1.15668	4.105901	161.82107	2.254585	3.7991	2.20015	0.346816	3.749063	3.9666	0.879483	2.95196	5.011447	6.42445	4.810167	4.709778	3.684792	5.411264	1.449158	4.36729	12.410625	3.270048
hsa-miR-371a-5p|MIMAT0004687	NA	NA	NA	NA	NA	NA	NA	NA	NA	NA	NA	NA	NA	NA	NA	NA	NA	NA	NA	NA	NA	NA	NA	NA	NA	NA	NA	NA	NA	NA	NA	NA	NA	NA	NA	NA	NA	NA	NA	NA	NA	NA	NA	NA	NA	NA	NA	NA	NA
hsa-miR-371a-3p|MIMAT0000723	NA	NA	NA	NA	NA	1.196312	NA	NA	NA	NA	NA	NA	NA	NA	NA	NA	NA	NA	NA	NA	NA	0.826471	NA	NA	NA	NA	NA	NA	NA	NA	NA	NA	NA	NA	NA	0.178527	NA	0.293161	NA	NA	NA	NA	NA	NA	NA	NA	NA	NA	NA
hsa-miR-372-3p|MIMAT0000724	NA	NA	NA	NA	NA	2.990781	1.144546	NA	NA	0.286403	0.913569	NA	0.700467	NA	NA	0.700184	NA	NA	NA	0.141653	NA	0.826471	0.474112	NA	0.320816	NA	NA	NA	NA	NA	NA	0.663114	NA	NA	0.173408	NA	0.305123	0.293161	0.210854	0.371218	NA	NA	NA	0.22332	1.546076	0.724579	0.529368	0.47129	0.181669
hsa-miR-373-5p|MIMAT0000725	NA	NA	NA	NA	NA	NA	NA	NA	NA	NA	NA	NA	NA	NA	NA	NA	NA	NA	NA	NA	NA	NA	NA	NA	NA	NA	NA	NA	NA	NA	NA	NA	NA	NA	NA	NA	NA	NA	NA	0.185609	NA	NA	NA	NA	NA	NA	NA	NA	NA
hsa-miR-373-3p|MIMAT0000726	NA	NA	NA	NA	0.278192	2.392625	NA	NA	2.04457	NA	NA	NA	NA	NA	NA	NA	0.527865	NA	NA	NA	NA	NA	NA	NA	NA	NA	NA	NA	NA	NA	NA	NA	NA	NA	NA	NA	NA	NA	0.210854	NA	NA	NA	NA	NA	NA	NA	NA	0.314193	NA
hsa-miR-374a-5p|MIMAT0000727	20.881041	32.292942	40.920444	30.966597	36.72137	35.291217	27.469101	43.706698	13.289703	17.756999	19.41336	24.23938	32.921971	33.239779	29.195695	27.307194	33.255474	81.742727	29.579861	35.554911	42.777525	26.447067	43.144164	32.679026	51.972233	41.641077	37.172555	37.120797	25.446969	36.496899	30.862781	16.710455	73.251393	29.702013	55.317205	60.163542	40.276246	46.612584	40.905746	36.008172	46.439598	33.370532	41.531671	29.143356	29.76195	53.981125	30.57103	23.564478	27.79541
hsa-miR-374a-3p|MIMAT0004688	412.649137	876.693585	610.867612	747.526999	604.233472	573.033679	575.706557	757.207269	843.38495	227.117743	278.638814	280.289152	840.560989	932.418416	747.717125	677.078408	514.140176	1362.622045	879.275884	1190.310422	1174.864036	530.594299	832.224044	639.964271	2568.294562	664.510066	750.885635	535.785487	845.533419	773.734275	961.751003	530.357989	876.286116	847.790758	857.15658	1297.354465	842.139692	1102.285015	928.391749	601.37358	1403.467037	757.30063	604.278678	544.455955	1374.847521	2037.878084	771.686935	1421.566273	1363.791772
hsa-miR-375|MIMAT0000728	330.11931	2746.096143	1297.471953	2840.935574	5892.389133	1367.385171	2235.298022	136.752399	188.100401	6396.52925	5291.625213	18451.970867	830.053975	6458.744746	4622.242018	2139.063641	1101.653536	1593.618229	1844.391369	7905.372374	3800.852127	1548.80641	2225.796318	450.698241	1229.849127	17938.568633	5530.037284	1722.093469	5252.485993	3242.293337	2464.017752	232317.885892	10333.314023	11478.177454	9349.821676	2612.561611	567.528923	4664.483204	2539.951631	8716.947189	78.561849	527.464848	280.017659	104.737425	1176.949874	2221.558829	5258.61438	295.498527	603.323895
hsa-miR-376a-5p|MIMAT0003386	0.994335	NA	5.878075	0.998922	3.060115	2.392624	2.289092	1.351754	2.04457	0.286403	0.685177	0.3414	1.400934	3.409208	0.102441	1.400368	NA	NA	5.799972	NA	1.655904	1.652942	0.158037	1.361626	0.320816	NA	NA	0.778758	2.31336	NA	40.038204	0.132623	NA	0.366692	NA	1.071162	0.610246	NA	0.210854	1.113654	0.550668	0.901907	0.570883	0.334981	NA	2.173736	3.17621	0.785483	0.181669
hsa-miR-376a-3p|MIMAT0000729	1.988671	NA	9.721432	0.332974	0.278192	4.785249	NA	1.351753	1.022285	NA	0.685176	NA	NA	NA	0.512205	0.700184	NA	NA	2.899986	NA	1.655904	0.826471	0.158037	NA	0.802041	0.582392	NA	0.259586	1.15668	NA	16.682585	NA	0.59361	1.466766	NA	0.892634	0.610246	NA	1.265126	1.856092	0.734223	0.751588	1.141767	0.558302	0.386519	1.449157	0.529368	2.670643	NA
hsa-miR-377-5p|MIMAT0004689	NA	1.196035	5.199836	2.663792	0.834576	3.588937	NA	1.802338	NA	3.436838	2.740708	1.706999	0.700467	NA	1.639056	NA	0.527865	0.364923	0.579997	0.424959	3.311808	NA	0.790186	4.765691	0.962449	3.203159	NA	0.778758	NA	1.824845	49.630689	0.132623	1.424663	0.733383	1.040449	2.320848	0.915369	0.586322	2.319399	1.484873	1.835557	2.104447	0.856324	1.339924	0.773038	0.724578	0.794053	2.199352	0.908347
hsa-miR-377-3p|MIMAT0000730	1.988671	1.196035	5.651994	0.998922	2.503729	2.99078	1.144546	2.027631	NA	1.432016	1.598747	0.3414	2.101401	0.852302	0.307323	2.800737	0.527865	0.729846	2.899986	0.283306	0.827952	3.305884	0.948223	0.680813	0.80204	0.873589	1.239085	1.817102	1.15668	0.456211	7.924229	0.397868	0.356166	0.366692	NA	0.357054	0.305123	NA	1.265125	1.113654	2.386224	2.405083	1.141764	1.004943	0.386519	NA	2.779184	0.94258	0.726677
hsa-miR-378a-5p|MIMAT0000731	138.212602	484.394138	125.248209	79.913798	91.803427	86.134498	90.419121	73.89586	163.565566	236.855453	207.837149	175.479445	119.079472	326.431674	70.479433	126.733392	50.675007	170.418988	78.299634	82.442063	168.902229	62.811787	179.688328	155.906188	32.081627	149.092529	149.92931	77.875798	438.381896	252.74103	87.583571	48.009402	83.936361	41.436141	79.247532	159.602984	181.853352	160.945339	91.089083	39.349135	132.894342	63.584393	139.437948	79.055541	130.256851	297.077338	68.288537	55.612164	65.764304
hsa-miR-378a-3p|MIMAT0000732	491.201625	1619.431261	412.369549	357.614253	172.757359	289.507621	263.245543	291.528178	932.323725	669.897105	649.091408	343.789496	269.679984	680.137015	215.331058	555.94649	151.497156	538.991097	303.918577	177.349595	311.585976	197.526538	547.282921	492.227838	150.302417	374.7697	602.195411	136.542232	1833.916878	666.068422	588.061108	144.028201	407.690897	175.27854	204.621639	351.697852	1008.431771	944.857607	335.258432	101.156975	503.49334	189.700953	1048.853092	370.377442	655.922474	1399.886385	219.026219	383.158376	279.225785
hsa-miR-379-5p|MIMAT0000733	236.651794	312.16511	1983.850217	891.704813	550.264184	1278.259891	254.089177	916.038308	2315.475041	544.166094	755.979086	279.947752	579.286613	275.293554	542.732612	548.244459	323.581036	172.973447	676.856832	231.602705	764.751759	292.57069	274.826739	691.706062	1120.450785	317.112822	344.465687	321.107871	167.718666	315.241969	10794.049324	139.253786	689.180449	601.374069	252.308886	380.976253	297.189877	109.055858	273.478105	545.690843	659.148592	471.246024	351.092477	364.906084	779.995021	485.830135	1003.153316	2641.577728	786.809933
hsa-miR-379-3p|MIMAT0004690	NA	NA	2.260798	1.66487	1.112768	2.392625	NA	0.675877	NA	0.286403	0.456785	0.3414	NA	0.852302	0.614646	0.700184	NA	NA	NA	0.141653	0.551968	0.826471	0.632148	0.680813	0.320816	1.455981	NA	0.259586	NA	NA	11.260744	0.132623	0.831053	1.100075	0.520224	0.357054	0.305123	NA	NA	0.185609	0.367112	0.450954	0.285442	0.334981	NA	NA	0.529369	0.314194	0.726677
hsa-miR-380-5p|MIMAT0000734	NA	NA	2.486878	0.665948	0.278192	1.196312	NA	1.351754	1.022285	NA	NA	NA	NA	0.852302	0.614646	0.700184	NA	NA	0.579997	NA	0.275984	NA	0.158037	NA	0.962448	0.873589	NA	0.519172	NA	NA	20.436166	0.132623	0.474888	0.733384	0.173408	0.535581	NA	0.293161	0.421708	0.928046	0.550667	0.901906	0.285442	0.446641	1.932595	NA	1.323421	0.628386	0.363339
hsa-miR-380-3p|MIMAT0000735	NA	1.196035	2.260798	NA	0.278192	0.598156	NA	0.225292	NA	0.572806	NA	NA	0.700467	NA	NA	NA	0.527865	0.364923	NA	NA	NA	NA	NA	NA	NA	0.291196	NA	NA	NA	NA	10.009551	NA	NA	NA	NA	NA	0.610246	NA	0.210854	0.185609	0.367112	0.300635	0.570883	0.223321	NA	NA	NA	NA	0.181669
hsa-miR-381-3p|MIMAT0000736	10.937688	9.568279	84.327765	101.224146	22.533567	74.171373	8.011821	57.224232	94.050201	61.863093	70.116488	57.35515	35.023374	15.341436	67.918408	26.607011	11.085159	10.217841	49.29977	33.855074	44.985397	8.264708	11.220643	25.190083	54.217949	24.460493	21.064448	16.353918	13.880165	11.861492	515.491866	12.068662	74.082446	15.034352	26.53145	11.425717	40.886492	9.967471	26.567649	37.121826	78.011181	39.533559	70.646659	49.242222	28.602395	19.92592	34.938321	79.019543	25.978716
hsa-miR-382-5p|MIMAT0000737	5.966012	NA	114.170299	25.971982	17.247916	46.05803	5.722729	19.149842	22.490266	19.76182	17.129435	10.583392	23.815893	8.52302	12.702688	22.405902	13.196616	5.473844	27.259873	3.116366	13.523217	9.09118	5.68934	36.083091	16.842853	9.318281	24.781704	18.949778	6.940082	10.492857	258.163001	4.509171	9.735193	6.233758	1.907489	8.39076	7.933199	4.397414	7.590757	15.962385	14.133791	12.47637	14.272052	10.719396	6.570821	10.506394	24.615635	37.546069	15.441893
hsa-miR-383-5p|MIMAT0000738	NA	NA	NA	1.331896	0.278192	NA	NA	NA	NA	0.286403	0.685176	NA	NA	NA	0.204882	NA	NA	50.359359	NA	NA	0.275984	71.076495	3.476818	NA	0.160408	NA	NA	1.817102	0.57834	NA	NA	0.132623	0.118722	NA	NA	NA	0.305123	0.586322	NA	1.484873	NA	0.150318	0.142721	NA	4.251708	NA	NA	0.157097	0.181669
hsa-miR-340-5p|MIMAT0004692	13.920694	11.960349	21.477581	4.994612	11.40588	11.364968	9.156367	7.659937	11.245134	4.296047	5.481419	4.096797	7.705142	9.375322	4.404964	9.802582	11.613022	12.772301	16.819921	7.507611	6.623616	10.744121	37.770898	8.169757	17.484487	9.900675	9.912681	13.758058	13.880165	19.160872	20.853231	9.150963	16.146174	17.234501	10.577899	10.533084	18.612508	16.12385	14.54895	7.981192	6.791562	10.822876	19.26727	33.944751	16.620311	29.345444	12.704844	16.809326	12.898523
hsa-miR-340-3p|MIMAT0000750	6.960347	14.352419	19.895023	5.327586	7.789382	19.141	10.300913	5.857598	2.04457	4.868854	1.827139	2.731198	9.806543	19.602946	1.741497	11.903136	13.196617	16.056607	10.439952	3.399672	5.51968	8.264709	34.926227	10.212195	2.245714	12.230247	24.781704	11.162198	10.410124	26.460252	13.346068	9.283588	4.036543	3.666917	2.601123	13.746565	6.712708	11.140115	7.379902	9.280456	6.791561	5.561755	4.567057	11.835999	2.705632	3.622894	11.24908	3.299027	2.54337
hsa-miR-330-5p|MIMAT0004693	20.88104	23.920698	56.746029	31.299571	39.781486	26.91703	203.729159	22.303933	70.537651	41.242062	24.666387	35.164168	46.93132	51.990423	22.229705	18.904979	44.868496	16.42153	31.899851	31.30532	51.884998	21.488243	35.716412	32.679026	30.15673	19.510155	81.779625	29.852389	38.748796	34.215842	13.763133	12.864398	40.246714	174.911848	24.623959	85.157297	31.427677	7.035862	21.718	77.584616	36.8947	127.018467	19.838153	51.810411	49.474413	117.381778	34.673636	24.035766	32.337143
hsa-miR-330-3p|MIMAT0000751	6.960346	9.56828	7.008475	4.328664	5.007459	3.588936	10.300914	4.05526	6.133709	4.868854	5.481417	6.145194	2.801869	3.409208	4.200082	1.400368	3.695054	2.919384	4.05998	2.83306	3.311808	2.479413	9.166158	2.042439	3.528978	2.620767	13.629936	2.59586	4.626721	2.737267	2.502388	2.917698	4.630154	17.601195	3.294755	12.675406	4.271722	2.93161	3.162815	4.640226	2.569781	7.966839	3.425293	3.908112	9.276454	6.883498	3.83792	4.555802	2.906709
hsa-miR-328-3p|MIMAT0000752	99.433528	78.938304	48.607157	60.934271	53.969287	125.014654	51.504564	26.809779	92.005632	54.989415	59.382043	156.70246	62.341605	133.811417	22.127263	38.510146	65.983082	154.362381	129.339395	27.763994	33.946035	46.282369	102.56616	85.101632	17.96571	80.078995	236.665274	52.695957	81.545973	152.374555	116.361028	104.108783	11.041135	11.000746	21.502613	85.871404	22.579108	26.091321	35.001823	13.363857	107.56365	22.998611	17.840066	5.024716	30.921508	29.345444	20.910055	10.83966	24.707032
hsa-miR-342-5p|MIMAT0004694	18.89237	8.372245	15.599507	6.326508	15.578762	9.570499	11.445459	10.81403	2.04457	8.592096	12.789975	19.118384	21.714489	15.341436	6.556226	10.502764	13.196619	11.312609	9.859954	10.623976	8.831488	13.223535	16.909981	4.765691	1.283264	17.180585	8.673596	10.38344	5.783401	15.511181	15.431392	7.029003	5.105041	4.033608	7.283141	21.958801	7.322953	5.276898	5.482212	8.35241	6.791562	6.613981	4.567058	11.835999	3.86519	20.288206	12.440161	6.755153	4.905072
hsa-miR-342-3p|MIMAT0000753	321.170294	147.112295	274.686954	100.225222	218.659072	297.881808	384.567404	257.283755	129.830167	152.080104	200.071805	180.941841	423.082362	282.964271	82.465033	241.563649	467.688087	208.006045	189.659111	112.897465	140.19989	373.564833	240.532657	241.688634	51.491008	259.455946	258.968808	399.762428	233.649453	364.968997	264.836032	72.677215	126.438792	121.008198	114.969616	305.816458	226.096198	135.733501	112.385374	198.230549	111.051212	209.993842	165.270362	243.419603	143.011973	264.471289	264.287225	150.812646	162.594063
hsa-miR-337-5p|MIMAT0004695	NA	NA	0.45216	0.332974	0.278192	0.598156	NA	0.450584	1.022285	0.286403	0.228392	NA	1.400934	NA	NA	NA	0.527865	NA	NA	NA	0.275984	NA	NA	0.680813	0.160408	NA	1.239085	NA	NA	NA	1.251194	NA	NA	0.366692	NA	NA	0.305123	NA	NA	NA	NA	0.150318	0.142721	0.11166	NA	NA	0.397026	0.157097	NA
hsa-miR-337-3p|MIMAT0000754	14.915029	26.312769	141.978114	26.637933	55.360248	137.575935	6.867276	45.283743	76.671358	18.043401	21.012105	10.92479	50.433657	34.092081	10.96119	38.510146	15.83594	16.421531	86.999592	4.24959	18.766914	29.752951	13.591202	68.762118	33.525299	20.674941	30.97713	22.06481	18.506887	35.128265	767.815958	2.121963	7.835644	19.067959	5.895878	22.494381	18.002261	5.570058	17.711767	33.224035	22.393799	24.201153	16.270141	8.821169	23.964169	17.752182	39.040927	79.333739	37.060545
hsa-miR-323a-5p|MIMAT0004696	NA	NA	0.45216	NA	NA	NA	NA	NA	NA	NA	0.228392	NA	NA	NA	NA	NA	NA	NA	NA	NA	NA	NA	NA	NA	0.160408	NA	NA	NA	NA	NA	2.502388	NA	NA	NA	NA	NA	NA	NA	0.210854	NA	NA	0.300636	NA	NA	NA	NA	NA	0.157097	NA
hsa-miR-323a-3p|MIMAT0000755	4.971676	11.960349	85.684245	0.998922	5.007459	44.861717	4.578184	5.632306	3.066854	3.436839	4.111064	1.024199	4.202805	5.113812	0.614646	7.702028	1.583594	0.729846	19.13991	0.141653	4.691728	2.479413	1.10626	6.127317	2.726938	2.329571	3.717255	2.336274	1.73502	5.018323	155.565101	1.591472	0.712331	0.733383	0.173408	1.785269	1.525615	0.586322	2.530253	3.526573	2.386225	4.960484	2.426249	2.344868	1.546075	1.449157	3.970263	4.084509	0.726677
hsa-miR-326|MIMAT0000756	NA	8.372245	5.651994	4.328663	5.00746	4.187093	8.011821	1.126462	12.267419	20.907433	26.265133	83.301527	4.202805	19.602946	21.000413	4.90129	5.806512	6.203689	4.639978	50.286826	13.799201	8.264709	21.335026	3.404065	4.651835	62.316018	6.195426	3.115032	4.048382	7.299379	1.668259	12.466529	7.954365	20.901417	48.034063	68.732829	3.9666	0.879483	6.114776	16.519213	3.85467	4.659848	1.998089	2.121546	6.95734	15.216156	3.043869	9.739984	22.345328
hsa-miR-151a-5p|MIMAT0004697	254.549829	316.94925	268.582799	181.137946	109.60773	251.225621	145.357322	103.859729	106.317618	101.386736	113.054273	77.839132	135.890692	193.47256	42.717913	153.340404	151.497156	232.090954	185.599132	55.244682	72.5838	166.120644	230.102204	187.22359	72.02325	90.85326	315.966728	184.306055	230.179412	212.138229	121.365804	74.401308	43.689647	78.105291	38.670022	158.17477	106.487954	155.08212	112.807082	152.941923	136.381901	87.033955	131.87376	87.87671	141.079377	64.849809	102.565147	45.557988	34.153837
hsa-miR-151a-3p|MIMAT0000757	2804.025466	3506.774342	3629.937218	4495.15123	2213.297197	3413.677678	2894.556428	1527.256195	4794.515647	3290.200052	3465.170602	2379.555893	1767.979945	2738.446405	1902.739817	2441.543344	2743.840477	4800.560522	2429.60863	2147.459954	2400.233151	1900.883001	4227.495853	2559.176268	2967.710805	1935.873324	2919.284751	1794.258376	4823.935881	2379.141655	1744.581289	2507.894364	3010.074263	5511.006616	2360.432002	2497.054753	1747.134741	2527.340187	3049.586617	4108.643704	3080.24854	2623.49502	2613.212696	2247.053252	9305.441105	6106.026173	1753.400827	2533.495336	2360.793138
hsa-miR-135b-5p|MIMAT0000758	20.881041	17.940523	45.442043	63.931039	31.992103	29.907812	164.814602	52.943679	71.559935	24.344272	41.110644	7.510794	116.978068	187.506445	2.151261	17.50461	39.58985	4.014152	9.279957	7.082651	49.40114	161.161819	63.847039	151.82131	11.068161	22.422118	49.563408	167.952137	38.170455	144.162752	9.175422	62.332647	8.429252	37.769226	4.855428	6.605493	28.071323	26.384482	31.417299	64.220758	9.177785	79.51807	16.698301	43.21256	10.43601	13.042419	45.790375	21.993512	56.499163
hsa-miR-135b-3p|MIMAT0004698	1.98867	NA	1.808639	4.661638	1.669153	NA	5.72273	2.252923	1.022285	2.577629	3.654278	0.6828	4.202804	2.556906	0.204882	0.700184	1.055729	NA	NA	0.141653	1.931888	2.479413	0.948223	4.084878	0.802041	0.873589	3.717255	2.855446	0.57834	3.193478	0.417065	3.846057	NA	0.733383	0.173408	0.178527	1.525615	0.586322	1.054272	1.484872	0.183556	3.006355	3.282573	1.898226	0.386519	NA	0.397026	0.47129	0.908346
hsa-miR-148b-5p|MIMAT0004699	1.988671	7.17621	5.199836	2.330818	2.781921	1.794468	6.867275	0.901169	NA	1.145612	1.370354	3.072598	6.304207	6.818416	0.717087	3.500921	3.695053	12.042455	2.899986	0.566612	1.655904	3.305884	5.847376	3.404065	1.122856	3.494356	6.195426	3.115032	2.891701	2.737267	2.085324	1.458849	0.831054	2.933535	0.346816	3.213483	3.966599	4.397414	1.054272	4.083401	1.28489	2.856037	1.99809	2.679848	1.159557	2.898315	2.382158	0.628387	0.545008
hsa-miR-148b-3p|MIMAT0000759	218.753759	234.422842	239.870664	147.840529	201.411159	238.664339	359.387394	67.137093	158.454142	113.702073	152.566171	179.576242	294.196345	281.259668	114.221756	185.54889	274.48962	553.952939	204.159045	178.199513	174.421911	219.014781	264.080208	170.884077	128.486912	212.282137	311.010388	235.444494	272.976589	301.555634	127.621773	133.285767	126.676234	269.518257	172.541128	171.20723	118.082631	130.749766	189.136361	182.453775	127.204114	216.758141	143.862284	173.408553	187.848157	159.769641	222.467114	68.80827	96.103083
hsa-miR-331-5p|MIMAT0004700	6.960347	4.78414	5.199837	3.32974	4.451074	13.159436	4.578184	3.379385	1.022285	4.58245	4.339454	7.169395	6.304206	4.26151	2.663466	5.601475	3.695053	12.407379	4.639978	2.408101	5.243696	4.958826	10.114382	8.169756	2.085305	4.659139	13.629936	6.749236	6.940082	6.386956	2.919453	4.774416	2.374438	4.766993	7.283142	8.569289	2.746107	2.93161	11.386134	6.496319	3.85467	6.914614	3.710736	4.466411	13.528161	7.245787	4.102605	1.256775	4.723403
hsa-miR-331-3p|MIMAT0000760	38.779075	35.881048	81.840888	32.631468	36.443179	49.646968	66.38366	29.738577	41.913676	64.440721	57.783294	54.965352	52.535061	56.251934	20.180884	76.320108	27.448962	107.287329	31.319852	17.423323	54.920821	46.282369	125.007447	51.060979	20.371834	45.42663	117.713093	42.831688	69.979167	62.957152	12.51194	53.314307	8.073087	42.902907	10.577898	132.645434	26.85083	15.537529	76.118422	53.08421	53.231157	48.853257	29.543148	21.215469	66.481241	71.371018	21.174741	14.295783	21.073643
hsa-miR-324-5p|MIMAT0000761	76.563816	114.819352	63.754504	33.963364	43.676176	71.778748	76.684572	54.97131	29.646259	24.344272	23.524423	30.384573	70.747216	69.888766	9.322134	32.90867	48.035684	65.321196	142.679332	11.048937	39.189733	42.150015	80.757022	108.930088	8.020406	69.887123	220.557168	26.996944	39.327135	44.25249	58.806111	36.073362	7.004591	33.368928	6.762918	55.16479	36.004523	27.850286	50.605048	70.16025	72.137398	50.506751	30.11403	16.190753	12.368604	13.042419	18.924924	5.027089	4.905073
hsa-miR-324-3p|MIMAT0000762	58.665781	127.975735	45.894199	72.921341	15.578762	37.683843	49.215471	34.695006	85.871922	37.805223	36.771186	35.505568	38.525711	34.092081	23.356555	24.506456	46.452091	77.363652	89.899579	18.839852	41.397604	19.008831	69.378342	44.933661	15.559588	38.146721	138.777542	26.218185	42.218836	38.777954	37.535815	61.271666	16.502339	55.737112	15.780143	38.740323	29.291815	19.641781	45.333687	28.212588	69.56762	22.848292	41.817115	13.510904	45.222705	30.794602	12.572501	11.31095	13.806869
hsa-miR-338-5p|MIMAT0004701	NA	7.17621	1.130399	2.330819	5.285652	0.598156	29.758193	1.802338	3.066855	8.01929	13.246763	49.161558	4.202804	9.375322	22.946792	1.400369	1.583594	2.554461	NA	60.910803	4.13976	3.305883	3.318782	0.680813	1.443673	48.920986	6.195426	2.336274	1.15668	2.737267	6.673034	0.663114	29.443024	45.469748	40.230696	14.817726	1.525615	1.465805	3.162815	4.825837	2.202669	3.457307	2.85441	7.816225	0.773038	5.434342	3.573237	3.61322	1.635024
hsa-miR-338-3p|MIMAT0000763	127.274915	626.72229	287.799581	272.039892	1055.461233	320.611745	8386.087359	317.887372	158.454142	431.896035	589.709365	2797.087725	401.367872	1494.937751	1261.151601	350.092247	111.379443	307.994913	491.837698	3162.262273	184.909303	386.788366	127.219967	211.73286	114.691812	3065.423956	781.862766	270.229018	228.444391	569.807848	1290.814984	57.690854	1739.275382	3636.112956	2482.511352	1079.730261	247.149692	530.328082	368.99513	405.555948	185.024166	312.510523	187.534763	757.72726	95.470154	171.725193	760.967226	87.031465	86.837946
hsa-miR-339-5p|MIMAT0000764	171.025667	136.347979	83.649526	48.614228	66.766128	63.40456	64.094568	54.520726	51.11424	64.727124	36.771189	43.357762	94.563111	71.593369	12.292924	125.333024	29.032556	154.362381	86.419595	17.848282	72.859784	33.885306	82.021322	199.478225	17.644896	107.451451	112.756753	45.167963	46.267218	40.146589	38.369945	44.693834	10.922412	26.035098	14.046061	95.690381	51.260677	60.977469	74.220735	68.675378	59.104942	59.375496	29.257708	23.002036	28.988914	16.303025	41.952454	35.660908	15.986902
hsa-miR-339-3p|MIMAT0004702	37.78474	14.35242	14.695188	8.324353	12.240456	16.748373	10.300914	4.505846	30.668544	10.310513	19.184966	16.387185	23.815892	12.78453	4.404963	19.605164	11.613022	27.004296	16.81992	6.657691	13.523216	8.264709	47.411166	35.402277	10.907752	14.559816	21.064449	12.9793	6.361742	11.861491	5.42184	10.875057	5.342484	8.067216	6.589511	24.636701	11.594676	7.622185	10.121009	8.909237	8.627118	15.933678	10.704043	5.806338	20.872019	10.868682	12.307817	13.196109	11.263498
hsa-miR-335-5p|MIMAT0000765	20.881041	13.156385	15.599507	11.321121	27.262835	56.824842	32.047284	8.335812	8.178279	7.16008	7.993735	11.607589	23.815893	28.125966	4.507405	14.003689	11.613022	31.748291	19.13991	8.499182	9.383457	28.100011	9.324196	19.062765	82.128961	29.119634	27.259874	12.460128	16.193526	52.464292	19.184973	10.742435	13.771738	20.534725	11.618348	45.167288	9.763937	10.553793	15.181514	15.776775	5.323116	31.566719	11.274921	6.699622	40.19796	15.216157	13.763581	4.398704	5.26841
hsa-miR-335-3p|MIMAT0004703	116.337226	136.347979	115.978936	519.439696	120.735418	488.095494	449.806515	101.381514	180.944409	53.5574	111.683918	93.202117	238.158946	229.269245	57.571862	100.126381	101.350014	410.173321	153.119284	53.969805	70.375928	118.185334	58.947885	59.911548	351.293802	162.196367	148.690224	106.949429	149.790119	215.787919	246.902252	128.378729	85.954633	471.931968	81.675247	182.989999	95.503522	81.205573	105.638033	207.325398	49.927156	291.916994	139.580669	87.876707	350.18607	52.169678	92.110119	56.397647	25.252038
hsa-miR-133b|MIMAT0000770	NA	NA	0.22608	0.665948	0.556384	NA	1.144546	0.450584	2.04457	5.728063	0.685176	3.755396	NA	3.409208	14.034421	NA	1.055729	1.094769	NA	2.691407	9.107472	NA	NA	NA	0.160408	14.559816	NA	0.519172	NA	0.912422	0.417065	NA	6.054815	0.366692	6.069285	6.605491	0.305123	0.293161	0.421708	1.299263	0.367112	0.901906	0.142721	0.22332	0.386519	1.449157	0.132342	0.157097	0.726677
hsa-miR-325|MIMAT0000771	NA	NA	NA	NA	NA	NA	NA	NA	NA	NA	NA	NA	NA	NA	NA	NA	NA	NA	NA	NA	NA	NA	NA	NA	NA	NA	NA	NA	NA	NA	NA	NA	NA	NA	NA	NA	NA	NA	NA	NA	NA	NA	NA	NA	NA	NA	NA	NA	NA
hsa-miR-345-5p|MIMAT0000772	103.410868	96.878828	109.648702	40.955821	35.608602	50.84328	62.950021	22.754519	17.378842	20.048224	20.098536	15.362986	91.060772	71.59337	2.151261	81.2214	17.419534	32.478138	78.299634	5.241162	42.225557	31.405893	245.11574	93.271388	7.218366	31.15801	69.388771	21.286052	61.304064	72.993798	45.042979	71.616233	2.136994	7.700523	1.560674	120.505609	9.458815	7.329022	39.218909	65.334413	50.844935	62.532169	22.692564	10.049433	14.301198	22.824234	23.159872	8.640309	7.448443
hsa-miR-346|MIMAT0000773	NA	1.196035	0.22608	NA	NA	NA	NA	NA	NA	NA	NA	NA	NA	NA	NA	0.700184	NA	0.364923	NA	NA	NA	NA	NA	NA	NA	NA	1.239085	NA	1.15668	NA	0.417065	NA	NA	NA	NA	0.178527	NA	NA	NA	NA	NA	0.150318	NA	NA	0.773038	NA	NA	NA	NA
hsa-miR-384|MIMAT0001075	NA	NA	NA	NA	NA	NA	NA	NA	NA	NA	NA	NA	NA	NA	NA	NA	NA	NA	NA	NA	NA	NA	NA	NA	NA	NA	NA	NA	NA	NA	NA	NA	NA	NA	NA	NA	NA	NA	NA	NA	NA	NA	NA	NA	NA	NA	NA	NA	NA
hsa-miR-196b-5p|MIMAT0001080	2286.971126	1797.640462	577.859961	1758.103592	475.430481	1251.941016	2485.95356	93.496286	199.345534	83.343333	221.540698	13.655987	1184.490527	1213.678083	2.458585	1674.841319	998.719929	2370.539046	2013.750575	4.391244	444.886264	134.714752	3238.972991	1109.725278	367.655433	22.422119	422.528057	759.289026	820.664789	2774.676806	1080.197355	7.426868	4.39271	291.886438	10.924715	95.333327	438.766985	243.909875	781.004551	408.525696	252.389114	395.034947	149.999265	210.591456	699.98562	252.153449	182.764476	156.625217	182.032683
hsa-miR-196b-3p|MIMAT0009201	NA	NA	NA	1.66487	0.556384	NA	NA	NA	NA	NA	NA	NA	0.700467	NA	NA	0.700184	NA	0.729846	1.159994	NA	NA	NA	2.21252	1.361626	NA	NA	NA	NA	NA	NA	0.417065	NA	NA	NA	NA	NA	0.610246	NA	0.632563	0.185609	NA	NA	0.142721	NA	NA	NA	NA	NA	0.363339
hsa-miR-422a|MIMAT0001339	NA	NA	NA	NA	NA	NA	NA	NA	NA	NA	0.228392	NA	NA	NA	NA	NA	NA	NA	NA	NA	NA	NA	NA	NA	NA	NA	NA	NA	NA	NA	NA	NA	NA	NA	NA	NA	NA	NA	NA	NA	NA	NA	NA	NA	NA	NA	NA	NA	NA
hsa-miR-423-5p|MIMAT0004748	45.739423	53.821571	63.528423	25.971985	55.082058	30.505969	88.130029	45.283743	142.097586	38.091626	54.814193	57.355149	44.129451	29.830571	16.083243	42.711252	36.950527	58.022738	42.339803	21.247956	34.773987	32.232364	196.598311	36.083091	55.019987	35.81715	40.889811	31.929077	61.882405	36.953109	78.825212	20.291266	42.027543	106.340537	34.681633	146.570527	41.496738	107.296893	53.557007	54.383474	26.064913	35.474979	52.663872	55.048561	78.076806	98.905015	45.261007	30.790916	56.680834
hsa-miR-423-3p|MIMAT0001340	319.181621	309.773041	272.200077	128.195049	220.050035	209.952841	266.679183	131.795969	133.919309	164.968244	179.973265	147.484671	238.158945	254.838304	43.434999	233.861618	170.500285	295.95246	151.959288	45.045663	107.081805	173.558884	412.319126	236.922941	73.62733	155.790045	294.902278	188.199845	262.566464	170.166793	278.599163	129.704955	48.319803	79.57206	58.438551	346.699102	212.36566	197.29729	181.334748	146.816821	88.290302	67.041699	193.386306	119.141613	85.420666	74.993911	66.303404	38.959935	34.880511
hsa-miR-424-5p|MIMAT0001341	99.433528	114.819352	128.865486	59.269401	90.968849	248.832995	113.31004	154.099902	95.072485	16.611385	53.672229	13.314589	116.978068	88.63941	10.653867	114.830256	61.232301	54.738433	118.319447	15.86514	136.88808	275.214802	122.636888	144.332366	60.313455	49.503378	110.278583	66.7136	65.930785	185.221764	152.64565	22.280607	10.922412	89.106036	13.352429	122.647932	34.784031	18.175976	96.78215	145.888775	111.785434	154.676925	81.207977	140.468744	85.420665	89.485491	111.432071	270.205992	54.864142
hsa-miR-424-3p|MIMAT0004749	NA	3.588105	2.260798	4.661637	1.947345	2.990781	1.144546	4.280553	8.178279	1.145612	5.024633	2.731198	2.101402	1.704604	0.717087	1.400368	1.055729	1.094769	4.059981	0.566612	1.103936	5.785296	3.634856	1.361626	0.641632	1.455981	4.95634	1.29793	1.15668	6.386957	5.004775	1.98934	0.474888	2.566842	1.040449	4.641698	1.525615	0.293161	2.530251	4.640228	4.038226	2.856037	1.569926	4.578074	1.159557	2.173737	1.588105	5.812573	2.72504
hsa-miR-425-5p|MIMAT0003393	159.093644	786.990969	154.186424	83.576514	168.862669	123.220184	568.839283	174.376204	241.25921	189.31252	165.127755	113.003301	252.86876	278.702761	35.854363	214.256451	240.178419	255.44602	156.019269	56.236253	137.164063	164.467703	722.072094	99.398706	288.734633	211.117351	148.690222	437.402397	523.397908	192.064932	621.843343	133.683636	82.274255	314.988004	226.471066	527.0112	122.354354	409.838949	311.642745	95.031875	67.364951	193.458895	149.142943	165.369006	203.308913	85.500306	233.45151	67.237307	140.248733
hsa-miR-425-3p|MIMAT0001343	3.97734	13.156385	11.303991	10.322198	10.571302	15.55206	18.312734	6.082891	10.222848	7.446482	8.45052	6.827995	9.806543	11.932228	6.863549	8.402212	5.806512	6.933537	17.399918	10.76563	6.623616	9.091179	51.836212	4.765691	9.784896	18.927761	19.825362	7.268408	8.675104	11.861492	12.51194	17.373567	10.684971	7.333832	8.670409	15.353307	6.712708	5.570058	17.079202	12.992638	11.013343	13.378279	13.558452	6.92294	12.368603	5.072051	6.88179	6.283861	3.815056
hsa-miR-18b-5p|MIMAT0001412	1.98867	1.196035	2.260799	1.66487	0.278192	1.196312	1.144546	0.450585	NA	0.286403	0.685177	0.682799	1.400934	NA	0.204882	NA	0.527865	1.094769	0.579997	1.699836	1.931888	0.826471	11.220643	0.680813	1.443673	1.455982	2.47817	0.778758	NA	0.456211	0.834129	2.652454	0.593609	0.366692	0.346816	3.034957	0.305123	0.293161	2.530252	3.155355	0.734223	2.104448	0.856324	0.558302	1.159557	0.724578	0.132342	0.47129	0.181669
hsa-miR-18b-3p|MIMAT0004751	NA	NA	0.67824	0.332974	NA	NA	NA	NA	NA	NA	NA	0.3414	3.502335	NA	NA	NA	NA	1.094769	NA	NA	NA	NA	1.580372	NA	0.80204	NA	NA	0.259586	0.57834	0.912422	1.251195	0.132623	NA	NA	0.173408	0.357054	NA	NA	0.210854	0.185609	0.367111	0.300636	NA	0.22332	0.773038	NA	0.132342	0.314194	NA
hsa-miR-20b-5p|MIMAT0001413	56.67711	215.286283	56.51995	27.969829	8.067574	40.674624	127.044589	10.138151	4.089139	8.592096	14.388724	16.728586	174.416403	13.636832	4.404964	58.815497	55.42579	250.702021	147.899307	8.074222	5.795665	47.10884	250.17293	34.040652	42.828971	18.636566	34.694386	21.805223	114.511365	238.598481	111.773317	85.939481	12.821961	2.566841	26.704858	43.739071	15.561277	12.019597	17.711766	26.542105	31.020917	50.506751	57.944532	23.337017	23.191131	7.970367	8.999264	2.670642	0.363339
hsa-miR-20b-3p|MIMAT0004752	4.971676	10.764314	4.295516	2.330818	1.112768	9.570499	12.590005	0.675876	NA	0.286403	0.913569	0.3414	21.714491	4.26151	NA	9.102398	3.167189	19.340913	16.81992	0.141653	0.551968	4.958826	25.918104	2.042439	4.812243	0.582392	4.956341	1.557516	4.626721	25.091617	7.924228	5.835399	0.118722	NA	0.173408	6.962547	0.305123	0.586322	0.421708	2.0417	4.405337	4.659849	4.281616	0.893282	2.319114	2.173737	0.66171	NA	NA
hsa-miR-448|MIMAT0001532	NA	NA	NA	NA	NA	NA	NA	NA	NA	NA	NA	NA	NA	NA	NA	NA	NA	2.919384	NA	NA	NA	NA	NA	NA	NA	NA	NA	NA	NA	NA	NA	NA	NA	2.566841	NA	NA	NA	NA	NA	0.371218	NA	NA	0.856324	0.558301	0.386519	NA	NA	0.157097	NA
hsa-miR-429|MIMAT0001536	136.223933	199.737831	262.252564	146.175658	116.284342	103.481028	99.575489	280.714151	77.693644	107.114798	44.079745	35.846969	59.539735	254.838304	24.483408	120.431732	64.39949	81.012882	183.279142	34.280033	256.66515	81.820617	140.17902	355.384413	124.316301	271.394993	288.706853	67.751944	226.70937	163.323625	512.15535	262.592855	51.644013	104.50708	34.855041	406.148536	148.594937	617.396874	153.080266	167.605044	299.012268	125.214656	351.520639	73.695842	120.593879	152.161562	50.55469	11.468046	33.245491
hsa-miR-449a|MIMAT0001541	NA	NA	4.521596	NA	2.225537	NA	NA	NA	14.311987	3.150435	0.685177	0.3414	1.400935	225.007733	5.531816	NA	NA	1.094769	1.159995	0.566612	29.254307	NA	0.632148	NA	1.924898	NA	NA	0.259586	9.831784	NA	NA	0.265245	0.949775	NA	1.387266	12.496877	NA	2.345287	1.265126	NA	0.367111	NA	0.142721	0.446641	6.184302	1.086868	7.014133	0.628386	NA
hsa-miR-450a-5p|MIMAT0001545	8.949018	16.744489	18.764624	10.322199	8.623957	29.309654	6.867276	11.940491	8.178279	2.864032	2.969101	3.413996	13.30888	11.932228	1.946379	14.703872	3.695053	8.028305	16.239923	2.408101	8.27952	11.570592	8.059898	16.339512	3.689387	7.571104	12.390851	5.710892	14.458505	18.704661	4.170648	3.713436	2.018273	4.033607	0.86704	16.245941	5.187092	2.345288	9.699301	21.34505	8.260007	15.482726	9.134114	9.491131	3.092152	4.347473	11.646106	10.682565	3.996725
hsa-miR-431-5p|MIMAT0001625	0.994335	NA	13.112628	2.330818	0.556384	5.383405	1.144546	1.802337	3.066855	3.436839	1.370354	NA	0.700467	NA	0.102441	1.400368	NA	NA	9.279956	0.708265	3.311808	1.652942	0.474111	1.361626	4.651836	1.164785	NA	0.519172	NA	0.456211	74.237501	0.795736	0.474887	NA	NA	1.071161	0.610246	0.293161	0.632563	2.22731	2.202669	4.960484	1.141765	0.781622	1.546076	1.086868	0.66171	4.398703	1.453354
hsa-miR-431-3p|MIMAT0004757	3.977341	2.39207	146.273631	6.659482	8.067573	59.217467	6.867276	11.94049	22.490266	10.883321	9.364088	8.193593	5.603737	5.113812	3.07323	4.90129	1.583595	5.838767	54.519745	1.983142	4.13976	4.132354	1.422334	14.977886	12.67224	4.076748	3.717255	5.451306	2.8917	4.1059	2343.486075	1.060983	5.936095	5.133684	1.040448	6.069913	1.830738	3.517931	3.795376	5.753882	5.323117	10.071287	2.711693	1.228263	3.478671	3.260604	7.940527	12.567724	6.540096
hsa-miR-433-3p|MIMAT0001627	0.994335	1.196035	10.851832	0.998922	0.834577	4.187093	1.144546	1.351753	3.066855	0.85921	0.91357	0.6828	2.101402	0.852302	0.204882	0.700184	NA	0.364923	2.319989	0.283306	1.655904	0.826471	0.474112	NA	0.641632	0.291196	1.239085	0.259586	NA	0.456211	56.303724	0.132623	1.068497	NA	0.173408	1.785267	0.305123	0.293161	0.210854	1.670482	0.367111	1.202541	0.570882	0.334981	NA	0.362289	0.794053	2.042256	1.635024
hsa-miR-329-3p|MIMAT0001629	0.994335	1.196035	8.591034	1.331896	NA	2.392625	NA	2.703507	3.066855	0.859209	0.456784	0.3414	NA	0.852302	0.307323	0.700184	NA	0.729846	NA	0.141653	0.275984	0.826471	NA	3.404065	0.641632	0.873588	2.47817	0.259586	NA	NA	12.51194	NA	0.831054	NA	0.520224	0.357054	0.305123	NA	0.421708	0.556827	0.734223	0.901906	0.856324	0.669961	NA	NA	0.66171	2.356451	1.453355
hsa-miR-451a|MIMAT0001631	536.941047	557.352266	127.056848	77.915952	549.707798	105.275497	322.761928	783.115875	78.71593	125.158202	134.751556	1433.537329	237.458479	390.354327	505.136752	86.122691	106.100797	279.530929	375.838242	3570.506306	665.67349	119.838277	39.19323	1193.465282	872.459816	7778.728044	146.212053	156.011181	116.824724	107.209641	396.628452	55.43627	3130.695683	235.415949	5836.051942	1632.270796	1101.494307	314.854817	4801.364648	155.911668	851.514989	131.37768	766.551906	337.772612	91.604967	226.430896	418.995173	226.061874	318.466359
hsa-miR-452-5p|MIMAT0001635	199.86139	1047.72658	172.951048	135.520484	156.344021	59.815624	58.371838	154.550488	140.05302	266.06858	69.659703	58.720747	61.641136	107.390054	51.4254	142.837634	111.379443	171.148832	102.659519	48.728642	91.626698	104.961801	9.482233	212.413673	13.63469	75.419852	588.565472	47.244652	320.978826	119.527346	270.257872	68.43329	99.13276	84.339049	75.779371	1036.526768	227.926938	560.816817	303.63028	44.731798	510.652015	35.474982	574.45009	275.80111	230.365231	238.748738	124.533939	124.734626	19.983626
hsa-miR-452-3p|MIMAT0001636	22.869711	180.60127	31.425092	4.994612	13.353226	2.990781	11.44546	11.940489	4.08914	8.878498	2.969102	3.072597	7.004674	11.079926	1.843938	14.003688	7.390106	19.340914	13.339937	2.974713	3.863776	9.09118	1.738407	23.147643	0.481224	5.241533	58.237004	5.451306	51.472279	13.230125	7.090098	5.304908	2.374437	4.766991	2.774531	68.197249	10.679307	15.83069	30.363028	3.712182	31.75514	1.803813	22.692564	13.510904	10.822529	9.057236	8.73458	4.712897	0.545008
hsa-miR-409-5p|MIMAT0001638	4.971676	1.196035	41.598682	8.990301	12.796842	21.533625	10.300913	15.995749	36.802253	8.01929	10.734446	4.779595	11.207478	11.932228	1.536615	9.102398	6.862241	3.649229	20.879902	0.849918	8.555505	3.305884	6.637563	12.254634	7.057958	1.455981	13.629937	8.825924	8.096763	8.211802	162.6552	1.193605	0.949775	3.300224	0.346816	10.176029	5.492215	3.22477	3.584524	9.094847	10.279121	6.764298	5.137939	5.694678	6.184302	1.086868	51.348744	9.111598	3.815056
hsa-miR-409-3p|MIMAT0001639	18.89237	5.980175	147.404029	21.976293	16.691532	92.714215	11.445459	26.133901	39.869107	15.46577	19.184965	5.803795	25.216828	13.636832	8.707486	23.106086	16.363804	6.933537	39.439815	2.408101	19.594865	13.223534	4.741115	24.509269	25.986116	9.027087	17.347193	28.814046	4.626721	19.61708	497.975152	3.713436	5.698651	8.800599	3.988387	7.141074	8.238323	5.863219	7.169047	13.735075	17.437795	12.025417	7.992352	10.719393	14.687717	6.521207	29.909319	40.687999	13.080191
hsa-miR-412-3p|MIMAT0002170	NA	NA	1.130399	NA	NA	NA	NA	NA	NA	NA	NA	NA	NA	NA	NA	NA	NA	NA	NA	NA	NA	NA	NA	NA	NA	NA	NA	NA	NA	NA	1.66826	NA	NA	NA	NA	NA	NA	NA	NA	NA	NA	NA	NA	NA	NA	NA	NA	NA	NA
hsa-miR-410-3p|MIMAT0002171	0.994335	2.39207	55.84171	13.65194	8.90215	18.542843	1.144546	10.138151	18.401126	12.315338	12.789978	2.048398	2.80187	2.556906	11.780719	6.30166	3.695053	1.094769	25.51988	3.966285	8.555505	1.652942	1.422335	5.446504	17.805302	8.153498	6.195426	1.817102	1.735021	4.105901	661.881547	2.121962	11.3973	6.967139	3.641572	6.426966	5.492215	3.811092	9.910155	8.723629	7.525785	23.599881	14.557494	8.151207	7.343858	7.245789	10.058002	16.338037	7.811782
hsa-miR-376b-3p|MIMAT0002172	NA	NA	4.747677	0.665948	1.112769	2.990781	NA	2.703507	NA	1.432016	0.913569	0.3414	0.700467	0.852302	0.204882	NA	NA	NA	3.479983	0.141653	1.37992	NA	0.474111	2.723252	1.924897	2.038374	NA	NA	NA	0.456211	26.275071	NA	0.237444	NA	0.173408	0.535581	0.915369	0.586322	0.421708	1.856092	0.734223	2.856036	1.141764	0.223321	NA	NA	0.794052	1.41387	0.545008
hsa-miR-483-5p|MIMAT0004761	NA	NA	0.904319	NA	0.556384	87.928966	NA	1.351753	NA	NA	0.456785	0.3414	0.700467	1.704604	0.409764	NA	NA	NA	NA	0.283306	0.827952	NA	0.316074	2.042439	7.539181	NA	1.239085	0.519172	0.57834	NA	1.668258	0.265246	0.118722	0.733383	NA	0.892634	NA	0.293161	NA	0.928045	3.487559	0.751588	2.140809	0.781621	0.386519	0.362289	1.058737	1.41387	1.271685
hsa-miR-483-3p|MIMAT0002173	NA	NA	2.486878	1.66487	0.278192	352.314027	NA	4.95643	3.066854	0.286403	0.228392	0.3414	2.101401	2.556906	0.614646	1.400369	NA	0.729846	1.739992	0.283306	2.75984	NA	0.632148	2.723252	18.446934	0.873589	1.239085	0.519172	4.626721	0.456211	1.251194	0.265246	0.474888	NA	0.173408	1.785269	0.305123	NA	0.210854	0.742436	3.304004	0.751589	0.428162	0.558301	0.386519	0.362289	0.264684	6.598055	1.453354
hsa-miR-484|MIMAT0002174	131.252256	130.367805	152.377784	54.274788	107.104	100.490249	416.614687	58.801278	118.585035	97.37709	121.04801	155.678263	140.793964	168.755801	23.868761	108.528595	66.510948	127.358086	68.439679	46.7455	100.182204	66.944141	90.713368	95.313826	50.047337	192.18959	80.540539	110.583633	163.670285	140.513064	77.156954	127.582993	32.173627	98.640015	101.443778	156.568029	78.111507	45.439942	88.347976	75.542916	65.896504	65.237887	44.243362	41.760977	86.96674	141.655169	98.859568	41.002189	52.320771
hsa-miR-485-5p|MIMAT0002175	NA	NA	0.67824	NA	0.278192	NA	NA	0.675877	NA	NA	0.228392	0.3414	0.700467	NA	NA	0.700184	0.527865	NA	NA	NA	0.827952	NA	0.316074	NA	0.481224	0.291196	NA	0.519172	NA	NA	5.838905	NA	0.356166	NA	NA	0.178527	NA	0.586322	0.210854	NA	NA	NA	0.428162	NA	NA	NA	0.264684	0.628387	0.363339
hsa-miR-485-3p|MIMAT0002176	3.977341	1.196035	30.520774	4.661637	1.947345	10.766812	1.144546	7.434644	4.089139	2.291225	5.481418	3.072598	3.502337	5.113812	1.741497	1.400368	0.527865	1.459692	6.37997	0.424959	1.655904	3.305884	2.212521	3.404065	1.443673	2.620767	4.956341	1.29793	1.15668	3.649689	80.910535	0.132623	2.018272	2.200149	0.693633	3.570537	3.356354	1.172644	1.475981	4.454618	2.56978	3.156672	1.141766	3.349811	1.546076	1.449157	1.058737	7.540633	3.633386
hsa-miR-486-5p|MIMAT0002177	89.490174	148.308328	37.981406	24.640088	144.381754	47.852499	69.817296	149.368763	42.93596	58.999061	61.89436	851.109446	64.443009	118.469981	173.637557	22.405903	51.202872	76.633806	49.879766	817.621296	56.024759	61.158844	10.114383	324.747826	217.513424	911.735764	29.738044	45.167963	34.700414	43.340068	85.498247	46.020062	860.377385	78.471983	1843.502247	347.948791	163.240846	60.977469	586.175121	31.739161	173.643711	45.846903	144.861328	61.971504	19.325942	98.905015	151.531733	62.05312	102.643179
hsa-miR-486-3p|MIMAT0004762	NA	NA	0.45216	NA	0.278192	NA	NA	0.450585	NA	NA	0.228392	1.706998	0.700467	NA	0.102441	NA	1.583594	0.729846	NA	0.283306	0.275984	NA	0.316074	0.680813	0.320816	1.747178	NA	NA	0.57834	0.912422	NA	1.060981	0.831053	NA	0.693633	4.284644	0.305123	NA	1.054271	0.371218	0.917778	0.450953	0.570883	0.223321	0.386519	2.536026	0.264684	0.47129	0.181669
hsa-miR-487a-3p|MIMAT0002178	0.994335	NA	7.460634	NA	0.556384	5.981562	NA	0.675877	1.022285	0.572806	NA	NA	NA	NA	0.102441	NA	NA	0.364923	1.159995	NA	NA	0.826471	0.632148	2.042439	0.160408	NA	1.239085	0.259586	NA	NA	12.511938	NA	0.118722	NA	NA	NA	0.305123	NA	0.632563	0.742436	0.550667	0.901907	0.142721	0.11166	NA	NA	0.397026	0.942579	0.545008
hsa-miR-488-5p|MIMAT0002804	NA	NA	0.22608	1.664871	0.278192	NA	NA	NA	NA	NA	NA	0.3414	NA	NA	0.102441	NA	NA	NA	NA	0.141653	NA	0.826471	NA	NA	NA	NA	NA	NA	NA	NA	0.417065	0.132623	0.237444	NA	NA	0.714108	NA	NA	NA	NA	NA	NA	NA	NA	NA	NA	NA	NA	NA
hsa-miR-488-3p|MIMAT0004763	NA	NA	0.22608	0.998922	NA	NA	NA	NA	4.08914	NA	NA	NA	NA	NA	NA	NA	NA	0.364923	1.159995	NA	NA	4.132354	0.474111	NA	NA	NA	NA	NA	NA	NA	NA	0.132623	0.237444	NA	NA	NA	NA	0.293161	NA	0.556827	NA	NA	NA	NA	NA	NA	NA	NA	NA
hsa-miR-489-3p|MIMAT0002805	NA	NA	NA	NA	0.556384	0.598156	1.144546	0.225292	NA	0.286403	0.456784	NA	NA	0.852302	0.102441	0.700184	1.583594	0.364923	NA	NA	NA	NA	0.474111	1.361626	NA	0.291196	NA	NA	0.57834	NA	NA	NA	0.237444	NA	0.520224	3.749063	NA	NA	0.210854	0.742436	0.917779	1.052224	1.141764	NA	NA	NA	0.264684	NA	NA
hsa-miR-490-5p|MIMAT0004764	NA	NA	NA	NA	NA	NA	NA	NA	NA	NA	NA	0.3414	NA	NA	0.102441	0.700184	NA	NA	NA	0.283306	NA	NA	1.264297	NA	0.320816	NA	NA	NA	NA	NA	NA	6.763755	0.474888	NA	NA	NA	NA	NA	NA	NA	NA	NA	NA	NA	NA	NA	NA	NA	NA
hsa-miR-490-3p|MIMAT0002806	NA	NA	0.45216	0.332974	NA	NA	NA	NA	NA	2.004822	0.228392	15.362986	NA	NA	4.814728	NA	NA	NA	NA	4.532897	NA	0.826471	0.474111	NA	NA	3.494356	NA	NA	NA	NA	0.417065	47.876777	4.155266	NA	4.161797	0.714107	NA	NA	NA	NA	0.183556	NA	NA	0.11166	NA	NA	0.132342	NA	NA
hsa-miR-491-5p|MIMAT0002807	0.994335	3.588105	2.486879	1.664871	1.947346	2.392625	1.144546	2.02763	1.022285	2.577628	2.74071	4.438197	2.101402	3.409208	1.843938	1.400369	1.583595	3.649229	1.739992	1.274877	0.275984	3.305883	10.746531	4.084878	0.320816	4.950337	4.956341	2.855446	0.57834	6.843167	5.838905	1.45885	0.237444	0.733383	2.427714	6.605493	0.915369	1.172644	2.95196	2.598528	1.28489	0.300636	0.713603	0.669961	0.386519	NA	1.588105	0.47129	0.908346
hsa-miR-491-3p|MIMAT0004765	NA	2.39207	0.22608	1.331896	0.834576	0.598156	1.144546	0.450584	NA	0.286403	1.370355	NA	NA	0.852302	0.307323	0.700184	NA	3.284306	0.579997	NA	0.275984	0.826471	8.217936	1.361626	1.122857	1.164785	4.956341	0.519172	1.15668	1.368633	1.251194	1.724095	0.118722	1.833458	0.173408	5.534332	1.525615	2.345287	1.054272	NA	1.468445	0.450953	0.285441	NA	0.773038	NA	NA	0.628386	1.453355
hsa-miR-511-5p|MIMAT0002808	9.943352	15.548455	17.182066	15.31681	41.450638	13.757593	16.023644	19.825719	32.713113	32.936369	64.406676	65.207342	32.221502	76.70718	45.893583	11.903135	14.780211	20.070758	18.559912	60.344191	21.250769	6.611768	6.795599	17.701138	13.634692	112.984183	50.802491	6.230064	19.085227	38.777954	17.516713	4.111303	19.589109	23.83495	14.392878	47.488137	13.425414	4.397415	12.862115	20.045787	26.248469	10.221603	7.70691	5.136376	51.020489	86.587176	59.024588	127.091076	23.435344
hsa-miR-146b-5p|MIMAT0002809	913.794114	1182.878523	980.282	632.650912	1087.17514	613.708303	1049.548535	730.622782	398.691068	877.539427	1182.159438	1170.318166	1146.665281	1640.681397	669.042412	875.930802	1078.955357	670.728261	1253.954129	932.501905	530.993281	1279.376909	673.554663	486.781333	419.467258	1696.801118	1538.943829	1911.850829	677.814749	1573.928802	2071.977014	230.365548	1728.471689	825.789268	1047.038527	880.851371	581.869708	974.76002	865.557151	545.505232	422.912379	449.750594	597.856255	980.489694	625.000967	583.285993	1347.110504	653.992752	583.521937
hsa-miR-146b-3p|MIMAT0004766	115.342891	130.367806	128.413326	117.53988	261.500674	105.873652	152.224597	95.749207	85.871922	313.325108	477.111875	441.429809	188.425752	264.213627	238.585174	94.524905	93.959909	90.865798	155.439273	484.170062	129.436511	195.873597	135.437903	62.634801	89.186919	663.34528	312.249471	197.025768	71.714189	189.327665	131.375355	65.648215	337.051387	155.843891	272.944459	243.689118	79.332	38.69724	176.485099	129.740781	105.360983	74.707901	70.646659	143.595233	120.593879	125.714432	149.943629	111.381424	133.526968
hsa-miR-202-5p|MIMAT0002810	NA	NA	0.22608	NA	NA	NA	NA	0.225292	NA	NA	NA	0.3414	NA	NA	0.614646	NA	1.583594	NA	2.319989	0.708265	2.483856	NA	NA	NA	0.320816	0.291196	NA	0.519172	0.57834	NA	NA	NA	0.118722	NA	0.173408	0.178527	0.305123	0.293161	NA	NA	NA	0.751589	NA	NA	0.386519	0.362289	0.264684	NA	NA
hsa-miR-202-3p|MIMAT0002811	NA	NA	NA	NA	NA	NA	NA	NA	NA	NA	NA	NA	NA	NA	0.102441	NA	NA	NA	NA	0.141653	NA	NA	NA	NA	NA	NA	NA	NA	NA	NA	NA	NA	NA	NA	NA	NA	NA	NA	NA	NA	NA	NA	NA	NA	NA	NA	NA	NA	NA
hsa-miR-492|MIMAT0002812	NA	1.196035	NA	NA	NA	NA	NA	NA	NA	NA	0.228392	NA	NA	NA	NA	NA	NA	NA	0.579997	NA	0.275984	NA	NA	NA	0.160408	NA	NA	NA	NA	NA	NA	NA	NA	NA	NA	NA	NA	NA	NA	NA	NA	NA	NA	NA	NA	NA	NA	NA	NA
hsa-miR-493-5p|MIMAT0002813	5.966011	4.78414	48.154998	6.992456	8.345766	38.880156	4.578184	15.545166	13.289703	7.16008	6.394989	2.389797	11.907946	5.113812	3.9952	9.102397	2.111459	5.108921	23.199891	0.991571	8.555505	13.223535	3.634856	19.743578	12.993058	6.697515	7.434511	10.38344	4.626722	7.29938	293.196425	1.591472	3.442934	5.133681	2.601123	4.99875	6.102461	1.758965	2.741107	7.424365	5.690227	7.064933	4.709778	5.583019	9.662972	8.332657	12.969529	27.806082	11.263499
hsa-miR-493-3p|MIMAT0003161	2.983006	3.588105	32.329411	8.990303	4.451074	13.757593	1.144546	10.588736	7.155994	3.723241	5.481418	1.706999	5.603739	3.409208	4.302523	1.400368	0.527865	0.729846	11.599945	1.133224	4.691728	2.479413	0.632149	10.212195	5.774693	3.20316	1.239085	4.412962	1.15668	1.824845	153.896842	1.060981	3.7991	2.200151	1.560673	3.749064	3.356354	1.465805	2.530252	4.26901	4.588893	7.966839	5.851541	2.679849	2.319113	1.086868	7.146475	7.69773	3.633387
hsa-miR-432-5p|MIMAT0002814	1.98867	2.39207	43.859481	6.659483	10.014919	24.524404	1.144546	9.462276	19.423411	12.601741	7.993735	3.072598	4.903272	7.670718	6.761108	2.100553	1.583594	1.824615	13.919935	2.124795	4.415744	1.652942	1.10626	2.042439	11.228569	3.785552	2.47817	3.634204	1.15668	2.737267	762.39412	0.795736	5.579927	2.566842	1.213856	1.963795	4.881969	3.811092	1.686834	3.897793	3.304002	6.61398	2.711692	2.121547	3.092151	2.536026	4.631975	10.368371	3.633386
hsa-miR-432-3p|MIMAT0002815	NA	NA	NA	NA	NA	NA	NA	NA	NA	NA	NA	NA	NA	NA	NA	NA	NA	NA	NA	NA	NA	NA	NA	NA	NA	0.582393	NA	NA	NA	NA	0.417065	NA	NA	NA	0.173408	NA	NA	NA	NA	NA	0.183556	0.150318	NA	NA	NA	NA	NA	NA	NA
hsa-miR-494-3p|MIMAT0002816	NA	1.196035	8.138873	0.665948	1.112768	7.177875	1.144546	5.181722	1.022285	0.572806	0.456785	NA	4.202804	0.852302	0.204882	2.800737	0.527865	NA	1.739991	NA	1.655904	NA	0.632149	3.404065	1.924897	0.291196	1.239085	0.259586	NA	0.456211	44.208852	0.132623	0.474888	0.733383	NA	2.856429	0.610246	0.586322	0.843417	0.928045	0.550668	1.052224	0.428162	0.669962	1.159557	0.362289	2.117474	2.984834	0.363338
hsa-miR-495-3p|MIMAT0002817	1.98867	NA	29.390374	5.66056	9.458535	23.92625	1.144546	6.758769	8.178278	6.587273	6.166594	5.120996	3.502337	5.966114	5.531816	4.901291	3.695053	2.919384	9.279956	1.41653	3.035824	13.223534	2.528594	8.169756	6.416325	9.318282	3.717255	5.970478	4.626721	5.474534	113.858642	0.795737	2.730603	1.100075	1.90749	6.069911	3.9666	2.638449	2.95196	4.269009	4.038226	5.712074	3.568013	2.344867	3.092151	2.536025	3.705579	7.854827	8.901796
hsa-miR-496|MIMAT0002818	NA	NA	27.581736	2.663792	1.112769	4.78525	NA	3.154093	6.133709	2.577629	2.283924	NA	2.101402	NA	2.151262	0.700184	0.527865	1.094769	4.05998	0.424959	1.655904	0.826471	0.316074	2.723252	1.283265	0.873588	1.239085	0.778758	0.57834	0.456211	36.284623	0.132623	0.59361	0.733384	0.520224	0.53558	0.915369	0.586322	0.843417	2.598528	0.917778	2.104448	1.284486	0.893282	NA	0.724578	1.720447	2.513546	1.090015
hsa-miR-193b-5p|MIMAT0004767	13.920693	16.744489	10.85183	7.99138	4.729267	5.981562	6.867275	7.209352	9.200564	16.038579	12.333193	4.779596	2.801869	3.409208	1.126851	13.303505	6.862241	15.691685	4.639979	1.133224	10.211408	7.438238	19.122504	9.531382	4.651835	2.620767	26.020789	7.268408	1.15668	2.737267	7.507164	3.580812	1.424662	11.367439	1.213857	28.207238	8.543446	5.276897	19.187746	10.57972	28.451137	4.058578	4.852499	2.903169	1.159557	4.709762	5.426026	9.897081	3.996724
hsa-miR-193b-3p|MIMAT0002819	196.878385	575.292791	142.204191	224.757562	52.578327	78.956624	416.614688	164.688639	140.053018	346.547879	118.992476	66.572943	77.051423	72.445672	22.332146	199.552577	89.736992	309.819527	64.379699	18.839853	152.895153	154.550055	332.352288	209.690419	113.729363	77.167031	317.205811	113.179493	33.543734	57.026406	98.427251	61.93478	12.228354	233.582491	20.982389	579.676613	252.031662	186.450337	487.706136	364.721939	647.401028	46.297856	70.9321	43.435883	21.645056	27.896286	64.185929	43.672831	41.783948
hsa-miR-497-5p|MIMAT0002820	22.869711	21.528628	26.903497	28.968751	40.059677	25.720718	12.590005	19.375133	32.713114	29.785933	31.746551	43.699163	21.014024	25.56906	58.084067	13.303505	4.750782	12.407379	24.939883	48.586989	27.322419	23.967656	23.86362	31.3174	7.378773	99.880346	22.303533	28.035287	12.145144	15.511182	11.260745	12.997021	40.959046	8.067214	34.334817	48.559298	17.697138	10.846953	25.513378	29.511851	9.728453	35.474981	21.693519	7.369584	15.460754	10.506393	17.866186	15.866748	13.80687
hsa-miR-497-3p|MIMAT0004768	0.994335	NA	0.904319	1.66487	1.669153	1.794468	NA	0.675877	NA	0.572806	0.228392	0.3414	2.801869	2.556906	0.717087	4.201105	0.527865	1.459692	1.159994	0.708265	0.827952	1.652942	0.158037	1.361626	NA	1.747178	NA	1.038344	1.15668	1.824845	NA	0.397868	0.474888	NA	0.346816	NA	0.610246	0.586322	0.210854	0.556827	0.183556	0.751589	0.999044	NA	1.159557	NA	1.455763	0.157097	NA
hsa-miR-181d-5p|MIMAT0002821	2.983006	4.78414	8.364952	21.643321	11.127688	15.552062	6.867276	21.853347	12.267418	13.747353	14.617117	24.922178	12.608413	17.898342	25.7127	9.802582	11.085158	15.691684	7.539963	30.030442	15.455106	39.670603	15.80372	11.573821	29.194278	16.889388	NA	18.690192	5.205061	7.755591	14.180199	53.314309	14.60279	6.967139	20.808981	19.816478	9.763938	11.140115	18.766037	32.481598	16.152904	29.01132	13.273011	20.210526	3.47867	5.434341	7.543501	7.540635	10.90016
hsa-miR-512-5p|MIMAT0002822	NA	NA	NA	NA	NA	1.794468	NA	NA	NA	NA	NA	NA	NA	NA	0.102441	NA	NA	NA	NA	NA	NA	6.611767	NA	NA	NA	NA	NA	0.519172	NA	NA	NA	NA	NA	NA	NA	NA	NA	NA	NA	NA	NA	0.150318	NA	0.11166	NA	NA	NA	NA	NA
hsa-miR-512-3p|MIMAT0002823	NA	1.196035	0.22608	NA	0.556384	8.374186	1.144546	0.225292	NA	NA	0.456784	NA	0.700467	NA	0.102441	NA	0.527865	0.364923	NA	NA	1.655904	16.529417	1.422335	0.680813	NA	NA	NA	5.19172	NA	0.912422	4.587711	NA	NA	NA	0.346816	5.891387	0.305123	NA	0.421708	0.371218	NA	0.150318	0.142721	0.893282	NA	NA	0.264684	0.157097	NA
hsa-miR-498|MIMAT0002824	NA	NA	NA	NA	NA	NA	NA	NA	NA	NA	NA	NA	NA	NA	NA	NA	NA	NA	NA	NA	NA	0.826471	NA	NA	NA	NA	NA	0.519172	NA	NA	NA	NA	NA	NA	NA	NA	NA	NA	NA	NA	NA	NA	NA	NA	NA	NA	NA	NA	NA
hsa-miR-520e|MIMAT0002825	NA	NA	NA	0.332974	NA	1.794468	NA	NA	NA	NA	NA	NA	NA	NA	NA	NA	NA	NA	NA	NA	NA	4.958826	NA	NA	NA	NA	NA	1.038344	NA	NA	NA	NA	NA	NA	NA	0.178527	NA	NA	NA	NA	NA	NA	NA	0.11166	NA	NA	NA	NA	NA
hsa-miR-515-5p|MIMAT0002826	NA	NA	NA	NA	NA	0.598156	NA	0.225292	NA	NA	NA	NA	NA	NA	NA	NA	NA	NA	NA	NA	NA	2.479413	NA	NA	NA	NA	NA	NA	NA	NA	NA	NA	NA	NA	NA	NA	NA	NA	NA	0.185609	NA	NA	0.142721	0.22332	NA	NA	NA	NA	NA
hsa-miR-515-3p|MIMAT0002827	NA	NA	NA	0.332974	NA	1.196312	NA	NA	NA	NA	NA	NA	NA	NA	NA	NA	NA	NA	NA	NA	0.275984	3.305884	NA	NA	NA	NA	NA	1.29793	NA	NA	NA	NA	NA	NA	0.173408	0.535581	NA	NA	NA	NA	NA	0.150318	NA	NA	NA	NA	NA	NA	NA
hsa-miR-519e-5p|MIMAT0002828	NA	NA	NA	NA	NA	NA	NA	NA	NA	NA	NA	NA	NA	NA	NA	NA	NA	NA	NA	NA	NA	0.826471	NA	NA	NA	NA	NA	0.259586	NA	NA	NA	NA	NA	NA	NA	NA	NA	NA	NA	NA	NA	NA	NA	NA	NA	NA	NA	NA	NA
hsa-miR-519e-3p|MIMAT0002829	NA	NA	NA	NA	NA	NA	NA	NA	NA	NA	NA	NA	NA	NA	NA	NA	NA	NA	NA	NA	NA	0.826471	NA	NA	NA	NA	NA	NA	NA	NA	NA	NA	NA	NA	NA	NA	NA	NA	NA	NA	NA	NA	NA	NA	NA	NA	NA	NA	NA
hsa-miR-520f-3p|MIMAT0002830	NA	NA	NA	NA	NA	2.990781	NA	NA	NA	NA	NA	NA	0.700467	NA	NA	NA	NA	NA	NA	NA	0.275984	4.132354	NA	0.680813	NA	NA	NA	NA	NA	NA	0.417065	NA	0.118722	NA	NA	NA	NA	NA	0.210854	0.185609	NA	NA	NA	0.223321	NA	NA	NA	0.157097	NA
hsa-miR-519c-5p|MIMAT0002831	NA	NA	NA	NA	NA	NA	NA	NA	NA	NA	NA	NA	NA	NA	NA	NA	NA	NA	NA	NA	NA	NA	NA	NA	NA	NA	NA	NA	NA	NA	NA	NA	NA	NA	NA	NA	NA	NA	NA	NA	NA	NA	NA	NA	NA	NA	NA	NA	NA
hsa-miR-519c-3p|MIMAT0002832	NA	NA	NA	NA	0.278192	6.579718	1.144546	NA	NA	NA	NA	NA	NA	NA	NA	NA	NA	NA	NA	NA	0.551968	14.050005	0.158037	NA	NA	NA	NA	1.038344	NA	NA	NA	NA	NA	NA	NA	NA	NA	NA	NA	NA	NA	NA	NA	NA	0.386519	NA	NA	NA	NA
hsa-miR-520a-5p|MIMAT0002833	NA	NA	NA	0.332974	NA	5.383406	NA	NA	NA	0.286403	NA	NA	NA	NA	NA	1.400369	NA	NA	NA	0.141653	0.551968	14.876476	NA	0.680813	NA	NA	NA	2.336274	0.57834	NA	0.834129	NA	NA	NA	0.173408	0.892634	NA	NA	0.210854	0.185609	NA	NA	NA	0.223321	NA	0.362289	NA	0.157097	NA
hsa-miR-520a-3p|MIMAT0002834	NA	NA	NA	0.332974	0.556384	3.588937	NA	NA	NA	0.286403	NA	1.024199	NA	NA	0.102441	NA	NA	NA	NA	0.424959	NA	13.223534	NA	NA	0.160408	NA	NA	2.076688	NA	NA	0.417065	0.132623	0.237444	NA	0.173408	0.178527	NA	NA	NA	NA	0.183556	NA	NA	1.228264	NA	NA	0.132342	NA	NA
hsa-miR-526b-5p|MIMAT0002835	3.977341	NA	0.90432	0.332974	0.278192	37.683843	NA	0.450584	NA	NA	NA	NA	NA	NA	0.102441	NA	2.11146	1.094769	0.579997	0.141653	0.827952	195.047125	0.316074	0.680813	NA	NA	NA	15.315574	NA	0.456211	5.421841	NA	NA	NA	NA	1.428214	NA	NA	0.210854	NA	NA	NA	NA	3.238149	0.386519	1.086868	0.794053	0.157097	0.181669
hsa-miR-526b-3p|MIMAT0002836	NA	NA	NA	NA	NA	0.598156	NA	NA	NA	NA	NA	NA	0.700467	NA	NA	NA	NA	NA	NA	NA	NA	3.305884	0.158037	NA	NA	NA	NA	0.259586	NA	NA	0.417065	NA	NA	NA	NA	NA	NA	NA	NA	NA	NA	NA	NA	NA	NA	NA	NA	NA	NA
hsa-miR-519b-5p|MIMAT0005454	NA	NA	NA	NA	NA	NA	NA	NA	NA	NA	NA	NA	NA	NA	NA	NA	NA	NA	NA	NA	NA	NA	NA	NA	NA	NA	NA	NA	NA	NA	NA	NA	NA	NA	NA	NA	NA	NA	NA	NA	NA	NA	NA	NA	NA	NA	NA	NA	NA
hsa-miR-519b-3p|MIMAT0002837	NA	NA	NA	NA	NA	0.598156	NA	NA	NA	NA	NA	NA	NA	NA	NA	NA	NA	NA	NA	NA	NA	3.305884	0.158037	NA	NA	NA	NA	NA	NA	NA	NA	NA	NA	NA	NA	NA	NA	NA	NA	NA	NA	NA	NA	0.11166	NA	NA	NA	NA	NA
hsa-miR-525-5p|MIMAT0002838	NA	NA	NA	0.332974	NA	4.187094	1.144546	NA	NA	0.286403	NA	NA	NA	NA	NA	NA	NA	NA	NA	NA	NA	19.835301	NA	NA	NA	NA	NA	0.259586	NA	NA	1.251194	NA	NA	NA	NA	0.357054	NA	NA	NA	NA	NA	0.150318	NA	0.446641	NA	NA	0.132342	NA	NA
hsa-miR-525-3p|MIMAT0002839	NA	NA	NA	NA	NA	NA	NA	NA	NA	NA	NA	NA	NA	NA	0.102441	NA	NA	NA	NA	NA	0.551968	1.652942	NA	NA	NA	NA	NA	0.519172	NA	NA	NA	NA	NA	NA	NA	NA	NA	NA	NA	0.185609	NA	NA	NA	NA	NA	NA	0.132342	NA	NA
hsa-miR-523-5p|MIMAT0005449	NA	NA	NA	NA	NA	NA	NA	NA	NA	NA	NA	NA	NA	NA	NA	NA	NA	NA	NA	NA	NA	NA	NA	NA	NA	NA	NA	NA	NA	NA	NA	NA	NA	NA	NA	NA	NA	NA	NA	NA	NA	NA	NA	NA	NA	NA	NA	NA	NA
hsa-miR-523-3p|MIMAT0002840	NA	NA	NA	NA	NA	0.598156	NA	NA	NA	NA	NA	NA	NA	NA	NA	NA	NA	NA	NA	NA	NA	4.958825	NA	0.680813	NA	NA	NA	0.259586	NA	NA	NA	NA	NA	0.366692	NA	NA	NA	NA	NA	NA	NA	NA	NA	NA	NA	NA	NA	NA	NA
hsa-miR-518f-5p|MIMAT0002841	NA	NA	0.22608	NA	0.556384	10.766812	NA	0.225292	NA	NA	NA	NA	NA	0.852302	NA	NA	NA	NA	NA	NA	NA	23.967655	NA	NA	NA	NA	NA	1.29793	NA	NA	0.834129	NA	NA	NA	NA	0.357054	NA	NA	NA	NA	NA	NA	NA	0.11166	0.386519	NA	NA	NA	NA
hsa-miR-518f-3p|MIMAT0002842	NA	NA	0.22608	NA	NA	1.794468	1.144546	NA	NA	NA	NA	NA	NA	NA	NA	NA	NA	NA	NA	0.141653	NA	4.132354	NA	NA	NA	NA	NA	0.259586	NA	NA	NA	NA	NA	NA	NA	0.357054	NA	NA	NA	NA	NA	NA	NA	NA	NA	NA	NA	NA	NA
hsa-miR-520b|MIMAT0002843	NA	NA	NA	NA	NA	1.196312	NA	NA	NA	NA	NA	NA	NA	NA	NA	NA	NA	NA	NA	NA	NA	7.438238	NA	NA	NA	NA	NA	0.259586	NA	NA	NA	NA	NA	NA	NA	0.357054	NA	NA	NA	NA	NA	NA	NA	NA	NA	NA	NA	NA	NA
hsa-miR-518b|MIMAT0002844	NA	NA	NA	NA	NA	3.588937	NA	0.225292	NA	NA	0.228392	0.3414	0.700467	NA	NA	0.700184	NA	NA	NA	NA	NA	19.835301	NA	2.042439	NA	NA	NA	0.519172	NA	NA	1.668258	NA	NA	NA	NA	0.892634	NA	NA	0.421708	0.371218	NA	NA	NA	0.446641	NA	0.362289	NA	0.47129	NA
hsa-miR-526a|MIMAT0002845	NA	NA	NA	NA	NA	NA	NA	NA	NA	NA	NA	NA	NA	NA	NA	NA	NA	NA	NA	NA	NA	NA	NA	NA	NA	NA	NA	NA	NA	NA	NA	NA	NA	NA	NA	NA	NA	NA	NA	NA	NA	NA	NA	NA	NA	NA	NA	NA	NA
hsa-miR-520c-5p|MIMAT0005455	NA	NA	NA	NA	NA	NA	NA	NA	NA	NA	NA	NA	NA	NA	NA	NA	NA	NA	NA	NA	NA	NA	NA	NA	NA	NA	NA	NA	NA	NA	NA	NA	NA	NA	NA	NA	NA	NA	NA	NA	NA	NA	NA	NA	NA	NA	NA	NA	NA
hsa-miR-520c-3p|MIMAT0002846	NA	NA	NA	NA	NA	1.196312	NA	NA	NA	NA	NA	NA	NA	NA	NA	NA	NA	NA	NA	NA	NA	7.438238	NA	NA	NA	NA	NA	0.259586	NA	NA	NA	NA	NA	NA	NA	0.357054	NA	NA	NA	NA	NA	NA	NA	NA	NA	NA	NA	NA	NA
hsa-miR-518c-5p|MIMAT0002847	NA	NA	NA	NA	NA	3.588937	2.289092	NA	NA	NA	NA	NA	NA	NA	NA	NA	NA	NA	NA	0.141653	0.551968	20.661773	0.158037	NA	NA	NA	NA	1.557516	NA	NA	3.753581	NA	NA	NA	NA	0.535581	NA	NA	NA	NA	NA	NA	NA	0.781622	NA	NA	NA	NA	NA
hsa-miR-518c-3p|MIMAT0002848	NA	NA	NA	NA	0.278192	1.196312	NA	NA	NA	NA	NA	NA	NA	NA	NA	NA	NA	NA	NA	NA	NA	10.744121	NA	NA	NA	0.291196	1.239085	1.038344	NA	NA	0.417065	NA	NA	NA	0.173408	NA	NA	NA	NA	0.371218	NA	NA	NA	0.22332	0.386519	NA	NA	NA	NA
hsa-miR-524-5p|MIMAT0002849	NA	NA	NA	NA	NA	1.794468	NA	NA	NA	NA	NA	NA	NA	NA	NA	NA	NA	NA	NA	0.141653	NA	1.652942	NA	NA	NA	NA	NA	0.519172	NA	NA	NA	NA	NA	NA	NA	NA	NA	NA	NA	NA	NA	NA	NA	0.33498	NA	NA	NA	NA	NA
hsa-miR-524-3p|MIMAT0002850	NA	NA	NA	NA	NA	NA	NA	NA	NA	NA	NA	NA	NA	NA	NA	NA	NA	NA	NA	NA	NA	0.826471	0.316074	NA	NA	NA	NA	NA	NA	NA	NA	NA	NA	NA	NA	NA	NA	NA	NA	NA	NA	NA	NA	NA	NA	NA	NA	NA	NA
hsa-miR-517-5p|MIMAT0002851	NA	NA	NA	NA	NA	NA	NA	NA	NA	0.859209	NA	NA	NA	NA	NA	NA	NA	NA	NA	NA	NA	7.438239	NA	NA	NA	0.873588	NA	NA	NA	NA	NA	NA	NA	NA	NA	0.535581	NA	NA	NA	NA	NA	NA	NA	0.33498	NA	1.086867	NA	NA	NA
hsa-miR-517a-3p|MIMAT0002852	NA	NA	NA	0.332974	NA	5.383405	NA	NA	NA	NA	NA	NA	0.700467	NA	0.204882	NA	NA	NA	NA	NA	0.275984	16.529417	NA	0.680813	NA	NA	NA	2.59586	NA	NA	0.417065	NA	NA	NA	0.520224	0.714107	NA	NA	0.210854	0.371218	NA	NA	NA	1.674906	NA	NA	NA	0.157097	NA
hsa-miR-519d-3p|MIMAT0002853	NA	NA	NA	NA	NA	1.196312	NA	NA	NA	NA	NA	NA	NA	NA	NA	NA	NA	NA	NA	NA	NA	4.958826	NA	NA	NA	NA	NA	0.259586	NA	NA	0.417065	NA	NA	NA	0.346816	NA	NA	NA	NA	0.185609	NA	NA	NA	0.22332	0.386519	NA	NA	NA	NA
hsa-miR-521|MIMAT0002854	NA	NA	NA	NA	NA	NA	NA	NA	NA	NA	0.228392	0.682799	NA	NA	0.102441	NA	NA	NA	NA	NA	NA	NA	NA	NA	NA	NA	NA	NA	NA	NA	NA	NA	NA	NA	0.346816	0.714108	NA	NA	NA	NA	NA	NA	NA	NA	NA	NA	NA	NA	NA
hsa-miR-520d-5p|MIMAT0002855	NA	NA	NA	NA	NA	1.196312	NA	NA	NA	NA	NA	NA	NA	NA	NA	NA	NA	NA	NA	NA	NA	NA	NA	NA	NA	NA	NA	NA	NA	NA	NA	NA	NA	NA	NA	NA	NA	NA	NA	NA	NA	NA	NA	NA	NA	NA	NA	NA	NA
hsa-miR-520d-3p|MIMAT0002856	NA	NA	0.22608	NA	NA	1.196312	NA	0.225292	NA	NA	NA	NA	NA	NA	NA	NA	NA	NA	NA	NA	NA	3.305884	0.158037	NA	NA	NA	NA	0.259586	NA	NA	NA	NA	NA	NA	NA	NA	NA	NA	NA	NA	NA	NA	NA	0.22332	NA	NA	0.132342	NA	NA
hsa-miR-517b-3p|MIMAT0002857	NA	NA	NA	0.332974	NA	5.383405	NA	NA	NA	NA	NA	NA	0.700467	NA	0.204882	NA	NA	NA	NA	NA	0.275984	16.529417	NA	0.680813	NA	NA	NA	2.59586	NA	NA	0.417065	NA	NA	NA	0.520224	0.714107	NA	NA	0.210854	0.371218	NA	NA	NA	1.674906	NA	NA	NA	0.157097	NA
hsa-miR-520g-3p|MIMAT0002858	NA	NA	NA	NA	NA	2.99078	1.144546	NA	1.022285	NA	NA	0.3414	NA	NA	NA	NA	NA	NA	NA	NA	NA	7.438239	NA	NA	NA	NA	NA	1.038344	NA	NA	2.085323	NA	0.118722	NA	0.173408	0.178527	NA	NA	NA	NA	NA	NA	NA	0.11166	NA	0.362289	NA	NA	0.181669
hsa-miR-516b-5p|MIMAT0002859	NA	NA	0.22608	NA	NA	1.196312	1.144546	NA	NA	0.286403	0.456784	NA	NA	NA	NA	NA	NA	NA	NA	0.424959	0.275984	14.876477	NA	0.680813	NA	NA	NA	1.29793	NA	NA	2.085323	0.132623	0.118722	NA	0.173408	0.714108	NA	NA	NA	0.185609	NA	NA	NA	0.446642	NA	NA	0.132342	NA	NA
hsa-miR-516b-3p|MIMAT0002860	NA	NA	NA	NA	NA	NA	NA	NA	NA	NA	NA	NA	NA	NA	NA	NA	NA	NA	NA	NA	NA	NA	NA	NA	NA	NA	NA	NA	NA	NA	NA	NA	NA	NA	NA	NA	NA	NA	NA	NA	NA	NA	NA	NA	NA	NA	NA	NA	NA
hsa-miR-518e-5p|MIMAT0005450	NA	NA	NA	NA	NA	NA	NA	NA	NA	NA	NA	NA	NA	NA	NA	NA	NA	NA	NA	NA	NA	NA	NA	NA	NA	NA	NA	NA	NA	NA	NA	NA	NA	NA	NA	NA	NA	NA	NA	NA	NA	NA	NA	NA	NA	NA	NA	NA	NA
hsa-miR-518e-3p|MIMAT0002861	NA	NA	0.22608	NA	NA	1.794468	NA	NA	NA	NA	NA	NA	NA	NA	NA	NA	NA	NA	NA	NA	1.103936	4.958826	NA	0.680813	NA	NA	NA	NA	NA	NA	0.83413	NA	NA	NA	0.346816	0.535581	NA	NA	NA	NA	NA	NA	NA	0.558302	0.386519	NA	0.132342	0.157097	NA
hsa-miR-518a-5p|MIMAT0005457	NA	NA	NA	NA	0.278192	0.598156	NA	NA	NA	NA	NA	NA	NA	NA	NA	NA	NA	NA	NA	0.141653	NA	4.132355	NA	NA	NA	0.291196	NA	NA	NA	NA	NA	0.132623	NA	NA	0.346816	2.320849	NA	NA	NA	NA	NA	NA	NA	NA	NA	NA	NA	NA	NA
hsa-miR-518a-3p|MIMAT0002863	NA	NA	0.22608	NA	NA	2.392624	NA	NA	NA	0.286403	0.228392	NA	0.700467	NA	NA	NA	NA	NA	NA	NA	NA	4.958826	NA	NA	NA	0.291196	NA	NA	NA	NA	NA	NA	NA	NA	0.346816	NA	NA	NA	NA	NA	NA	NA	NA	0.11166	NA	NA	NA	NA	NA
hsa-miR-518d-5p|MIMAT0005456	NA	NA	NA	NA	NA	NA	NA	NA	NA	NA	NA	NA	NA	NA	NA	NA	NA	NA	NA	NA	NA	NA	NA	NA	NA	NA	NA	NA	NA	NA	NA	NA	NA	NA	NA	NA	NA	NA	NA	NA	NA	NA	NA	NA	NA	NA	NA	NA	NA
hsa-miR-518d-3p|MIMAT0002864	NA	NA	NA	NA	NA	NA	NA	NA	NA	NA	NA	NA	NA	NA	NA	NA	NA	NA	NA	NA	0.275984	NA	NA	NA	NA	NA	NA	NA	NA	NA	NA	NA	NA	NA	NA	NA	NA	NA	NA	NA	NA	NA	NA	0.11166	NA	NA	NA	NA	NA
hsa-miR-517c-3p|MIMAT0002866	NA	NA	NA	NA	NA	NA	NA	NA	NA	NA	NA	NA	NA	NA	NA	NA	NA	NA	NA	NA	NA	2.479413	NA	NA	NA	NA	NA	NA	NA	NA	0.417065	NA	0.118722	NA	NA	NA	NA	NA	NA	NA	NA	NA	NA	0.11166	NA	NA	NA	NA	NA
hsa-miR-520h|MIMAT0002867	NA	NA	0.22608	NA	NA	1.196312	1.144546	NA	NA	NA	NA	0.3414	NA	NA	NA	NA	NA	NA	NA	NA	NA	2.479413	NA	NA	NA	NA	NA	0.778758	NA	NA	0.834129	NA	0.118722	NA	0.173408	NA	NA	NA	NA	NA	NA	NA	NA	NA	NA	0.362289	NA	NA	NA
hsa-miR-522-5p|MIMAT0005451	NA	NA	NA	NA	NA	NA	NA	NA	NA	NA	NA	NA	NA	NA	NA	NA	NA	NA	NA	NA	NA	NA	NA	NA	NA	NA	NA	NA	NA	NA	NA	NA	NA	NA	NA	NA	NA	NA	NA	NA	NA	NA	NA	NA	NA	NA	NA	NA	NA
hsa-miR-522-3p|MIMAT0002868	NA	1.196035	NA	NA	NA	NA	NA	NA	1.022285	0.286403	NA	1.024199	NA	1.704604	NA	NA	NA	NA	NA	0.566612	NA	0.826471	NA	NA	NA	0.291196	1.239085	NA	NA	NA	NA	0.132623	NA	NA	0.520224	3.034955	NA	NA	NA	NA	NA	NA	0.142721	0.11166	NA	NA	NA	NA	NA
hsa-miR-519a-5p|MIMAT0005452	3.977341	5.980175	0.45216	NA	1.390961	8.972343	NA	0.225292	14.311987	2.004823	2.055532	12.631788	0.700467	2.556906	0.409764	NA	0.527865	3.284306	0.579997	0.991571	0.551968	104.9618	0.158037	1.361626	0.160408	2.038374	13.629937	6.48965	0.57834	4.562112	2.919452	0.397868	0.356166	0.366692	0.173408	18.209737	0.915369	NA	1.686835	0.371218	NA	0.901906	NA	0.781622	NA	NA	2.249816	NA	NA
hsa-miR-519a-3p|MIMAT0002869	NA	NA	0.22608	NA	NA	0.598156	NA	NA	4.089139	NA	0.228392	0.3414	NA	NA	0.102441	NA	NA	NA	NA	0.708265	NA	2.479413	NA	NA	NA	1.164785	NA	0.259586	NA	NA	0.834129	NA	0.118722	NA	0.173408	2.85643	NA	NA	0.210854	NA	NA	NA	NA	0.558301	NA	NA	0.397026	NA	NA
hsa-miR-527|MIMAT0002862	NA	NA	NA	NA	0.278192	0.598156	NA	NA	NA	0.286403	NA	NA	NA	NA	NA	NA	NA	NA	NA	0.141653	NA	3.305883	NA	NA	NA	0.291196	NA	NA	NA	NA	NA	0.132623	NA	NA	0.346816	2.320848	NA	NA	NA	NA	NA	NA	NA	NA	NA	NA	NA	NA	NA
hsa-miR-516a-5p|MIMAT0004770	0.994335	1.196035	1.130399	NA	0.834576	4.187093	NA	2.252922	18.401127	1.432015	2.055531	1.706999	0.700467	2.556906	0.204882	NA	1.583594	0.364923	NA	2.408101	0.827952	19.00883	0.474111	0.680813	NA	1.455982	6.195425	2.59586	NA	0.456211	2.085324	0.530492	0.356166	2.566842	1.213857	19.280898	0.610246	NA	1.686835	1.484872	NA	1.202542	NA	2.456529	NA	NA	0.397026	NA	NA
hsa-miR-516a-3p|MIMAT0006778	NA	NA	NA	NA	NA	NA	NA	NA	NA	NA	NA	NA	NA	NA	NA	NA	NA	NA	NA	NA	NA	NA	NA	NA	NA	NA	NA	NA	NA	NA	NA	NA	NA	NA	NA	NA	NA	NA	NA	NA	NA	NA	NA	NA	NA	NA	NA	NA	NA
hsa-miR-499a-5p|MIMAT0002870	NA	NA	NA	NA	NA	0.598156	NA	NA	NA	NA	NA	0.3414	0.700467	NA	0.102441	NA	1.055729	1.094769	NA	NA	0.275984	NA	0.158037	0.680813	13.795099	0.291196	1.239085	NA	NA	0.456211	NA	0.663114	0.712331	NA	0.693633	0.892634	NA	0.293161	0.210854	0.185609	0.183556	0.300636	0.142721	NA	NA	NA	NA	NA	NA
hsa-miR-499a-3p|MIMAT0004772	2.983006	1.196035	0.678239	NA	NA	NA	NA	NA	NA	NA	0.228392	NA	NA	NA	NA	NA	NA	0.729846	NA	NA	NA	2.479413	NA	0.680813	0.962448	NA	NA	0.519172	0.57834	0.456211	NA	0.265246	NA	NA	NA	NA	NA	NA	1.054271	NA	NA	0.450953	NA	0.11166	NA	0.362289	0.132342	NA	0.181669
hsa-miR-500a-5p|MIMAT0004773	5.966011	2.39207	4.295518	5.327585	5.00746	8.374187	3.433638	5.181722	1.022285	6.014466	3.197493	7.852194	6.304206	6.818416	2.458585	2.800738	2.111459	3.284306	8.119963	2.691407	3.035824	1.652942	24.653807	6.80813	0.80204	9.609479	18.586278	1.557516	7.518422	8.211801	39.204076	3.182944	4.39271	4.033608	3.121347	9.997503	5.187092	6.449541	3.37367	7.424364	4.038225	3.908261	2.14081	5.359697	6.57082	2.536026	3.176211	0.942579	0.908347
hsa-miR-500a-3p|MIMAT0002871	510.093994	240.403016	241.227145	245.068984	282.643281	387.007088	161.380965	143.961752	158.454142	243.156322	245.06512	370.760072	310.307094	383.535911	157.759195	162.442802	235.955501	259.460171	539.977471	211.063016	187.117174	157.029466	1291.796301	224.668307	128.005688	333.419819	602.19541	151.338633	776.710931	550.646972	980.518912	141.508371	267.836536	247.88346	217.974068	363.302098	576.987738	193.77936	159.405895	137.350757	163.915258	116.345911	130.303836	129.749347	420.145982	259.036948	239.406904	124.577529	139.703727
hsa-miR-501-5p|MIMAT0002872	5.966011	4.78414	5.199837	5.327586	3.616498	3.588936	2.289092	1.802338	1.022285	4.009644	2.283924	5.120995	6.304206	5.966114	2.04882	1.400368	1.05573	2.554461	8.699959	2.691407	3.311808	0.826471	21.018948	4.084878	0.641632	7.571104	9.912681	2.076688	6.361742	10.036647	22.938556	2.254587	2.374438	6.96714	1.560673	6.24844	5.187092	2.345288	4.849649	5.382664	2.386225	3.457308	2.568972	2.233206	3.865189	1.449157	1.191078	0.94258	0.726677
hsa-miR-501-3p|MIMAT0004774	73.580809	39.469153	68.728259	58.270478	78.728393	97.499466	64.094568	24.106272	39.869108	43.533286	43.394568	58.037946	84.056097	92.048618	23.663878	42.711253	85.514075	60.5772	233.738906	28.613911	40.293669	40.497074	296.161764	53.103417	24.542442	56.783287	272.598746	37.120797	154.416841	169.254372	342.410049	33.818777	31.461294	65.63778	19.768531	74.802741	59.804123	33.713504	34.158406	33.595252	28.084026	22.697976	18.410949	24.56528	73.438581	80.790543	65.774037	27.334793	21.255312
hsa-miR-502-5p|MIMAT0002873	1.98867	NA	1.1304	1.331896	0.556384	0.598156	NA	2.252923	2.04457	0.572806	1.827138	0.682799	0.700467	1.704604	0.409764	0.700184	1.583594	1.459692	2.319988	0.566612	0.551968	NA	2.844668	1.361626	0.320816	4.076748	3.717255	0.259586	3.470041	1.824845	17.933778	0.132623	0.712332	0.733383	0.693633	1.428215	2.746107	2.93161	1.47598	2.227309	0.550668	1.653495	0.856325	0.893282	0.386519	NA	0.264684	0.471291	0.181669
hsa-miR-502-3p|MIMAT0004775	11.932023	3.588105	8.591034	7.658404	10.293111	11.963124	8.011821	2.9288	5.111424	13.46095	15.302294	22.873781	9.806543	11.932228	11.985601	7.001843	10.029429	11.677533	18.559913	13.032079	12.419281	4.132355	42.512011	6.127317	2.245714	28.246046	11.151766	5.19172	21.976928	19.617081	29.194524	4.50917	14.721513	5.133684	12.311981	17.138575	13.425414	6.44954	18.133474	15.962385	8.627118	9.620336	13.27301	9.044488	17.00683	13.40471	11.513762	2.670642	2.54337
hsa-miR-503-5p|MIMAT0002874	10.937688	14.352419	19.442863	12.320044	8.623958	41.870936	12.590005	9.687567	9.200563	2.291225	9.364091	2.389798	11.907947	11.079926	0.512205	14.003689	15.835939	14.231993	12.75994	0.141653	3.587792	11.570592	5.057191	7.488943	3.368571	2.329571	24.781704	16.613504	12.723485	32.847209	26.692135	2.121962	0.474887	4.400299	0.693633	2.85643	2.440985	2.638448	4.84965	6.681928	4.405338	4.810167	5.5661	9.37947	5.797783	1.086868	32.820846	5.02709	1.816693
hsa-miR-504-5p|MIMAT0002875	NA	1.196035	NA	0.332974	1.112769	NA	NA	0.225292	1.022285	1.432016	0.685176	2.048398	2.801869	0.852302	1.536615	NA	NA	8.393227	NA	0.566612	1.655904	3.305884	4.425041	2.723252	0.160408	4.076748	NA	0.519172	1.73502	0.456211	0.834129	0.265246	1.543384	NA	1.040448	1.606741	NA	0.586322	1.897689	NA	1.284891	0.601271	0.428162	1.004943	5.797784	NA	0.264684	0.157097	0.726677
hsa-miR-505-5p|MIMAT0004776	7.954683	4.78414	7.686713	5.993535	8.067574	14.953905	5.72273	5.407015	14.311987	5.728064	5.024635	4.779596	9.106077	12.78453	1.229292	18.204796	11.613023	33.572906	8.699959	3.116366	5.795664	17.355889	167.203388	14.297074	2.085305	11.065461	55.758835	12.719714	15.615185	8.668013	17.516713	8.089982	1.068497	2.933533	2.080898	11.961298	5.187092	9.96747	8.012465	8.723629	5.323116	5.110802	2.711691	3.014829	10.822528	10.868682	11.381424	5.184186	3.088378
hsa-miR-505-3p|MIMAT0002876	51.705434	117.211421	29.842533	86.573281	38.668714	85.536345	67.528206	44.382574	77.693644	47.829335	44.764925	31.067371	87.558433	69.036462	12.088041	63.716786	34.839068	165.674991	29.57986	23.089443	79.4834	88.432384	845.973283	60.59236	19.7302	92.018045	133.821202	62.560226	58.990703	50.183234	61.308497	66.178703	13.415571	16.867812	14.392877	73.196002	37.530138	58.925344	86.239431	100.600145	53.414715	62.682487	32.112119	23.671995	61.069978	47.459914	24.350953	19.008681	31.792136
hsa-miR-513a-5p|MIMAT0002877	NA	NA	NA	NA	NA	NA	NA	NA	NA	NA	0.685176	0.3414	2.101402	NA	NA	2.800737	NA	2.554461	NA	NA	0.551968	NA	NA	10.893008	NA	NA	NA	NA	0.57834	NA	NA	NA	NA	1.466767	NA	NA	NA	0.293161	11.386134	0.185609	NA	NA	NA	0.11166	0.386519	NA	NA	NA	NA
hsa-miR-513a-3p|MIMAT0004777	NA	NA	NA	NA	NA	NA	NA	NA	NA	NA	NA	NA	0.700467	NA	NA	2.100552	NA	1.094769	NA	NA	NA	NA	NA	NA	NA	NA	1.239085	NA	NA	NA	NA	NA	NA	NA	NA	NA	NA	NA	1.47598	NA	NA	NA	NA	NA	NA	NA	NA	NA	NA
hsa-miR-506-3p|MIMAT0002878	NA	NA	NA	0.998922	0.556384	NA	NA	NA	NA	1.718419	0.913569	4.779596	NA	0.852302	0.512205	10.502766	0.527865	9.852918	NA	0.141653	NA	NA	NA	29.955774	0.160408	NA	1.239085	1.29793	NA	NA	NA	0.132623	0.118722	0.366692	0.173408	0.53558	NA	2.345288	50.183338	0.556827	NA	0.300636	NA	1.339924	0.386519	0.724579	NA	0.47129	NA
hsa-miR-507|MIMAT0002879	NA	NA	NA	NA	0.278192	NA	NA	NA	NA	0.572806	0.456784	0.6828	1.400934	0.852302	NA	4.201106	NA	1.094769	NA	NA	NA	0.826471	NA	10.893009	NA	NA	1.239085	NA	NA	0.456211	NA	NA	NA	NA	NA	NA	NA	0.293161	13.916388	NA	NA	NA	NA	0.334981	NA	NA	NA	NA	NA
hsa-miR-508-5p|MIMAT0004778	NA	NA	0.45216	0.332974	0.278192	NA	NA	NA	NA	3.723241	2.740708	6.486594	16.811219	2.556906	0.307323	20.30535	NA	16.421529	1.159995	0.566612	0.275984	1.652942	0.158037	48.337727	NA	0.582393	4.956341	0.778758	NA	NA	0.417065	NA	NA	0.366692	0.693633	0.714107	0.305123	4.397414	68.316812	NA	NA	NA	NA	1.451584	0.773038	1.086868	1.058737	0.628387	0.363339
hsa-miR-508-3p|MIMAT0002880	2.983006	10.764315	15.373428	3.662716	18.638877	12.56128	3.433638	2.703507	11.245133	133.177492	95.696443	280.630552	467.912282	136.368323	18.84915	568.54981	15.308076	646.278426	12.179942	8.924141	7.727552	19.008829	9.64027	1380.00806	3.047754	11.939049	147.451139	22.843568	13.880165	26.916464	17.516714	1.591474	8.191809	31.53547	18.90149	12.853931	11.594677	161.531662	1839.282587	8.723629	1.284891	3.006355	3.425293	51.252109	19.325943	32.243759	49.098928	11.939336	12.898523
hsa-miR-509-5p|MIMAT0004779	NA	NA	NA	NA	NA	NA	NA	NA	NA	NA	NA	NA	NA	0.852302	NA	0.700184	NA	NA	NA	NA	NA	NA	NA	0.680813	NA	NA	NA	NA	NA	NA	NA	NA	NA	NA	NA	NA	0.305123	NA	2.530253	NA	NA	NA	NA	NA	NA	NA	NA	NA	NA
hsa-miR-509-3p|MIMAT0002881	13.920693	21.528629	7.686716	1.66487	5.842036	5.981562	8.011821	1.351753	1.022285	71.600798	30.147801	80.911729	140.793961	26.421362	3.790317	278.67342	10.02943	241.214029	2.899986	1.699836	3.311808	12.397063	3.950927	449.336613	1.122856	4.65914	39.650726	9.345096	9.831782	13.686335	5.838905	0.92836	3.086771	7.333834	4.855429	7.319602	3.356353	38.990402	881.160368	2.969745	0.917779	0.601271	0.285442	27.580108	8.503418	11.59326	8.866923	5.341284	3.088379
hsa-miR-510-5p|MIMAT0002882	NA	NA	NA	NA	NA	NA	NA	NA	NA	0.286403	NA	NA	NA	NA	NA	NA	NA	NA	NA	NA	NA	NA	NA	NA	NA	NA	NA	NA	NA	NA	NA	NA	NA	NA	NA	NA	NA	NA	0.210854	NA	NA	NA	NA	NA	NA	NA	NA	NA	NA
hsa-miR-514a-3p|MIMAT0002883	6.960346	3.588105	4.521596	2.330818	5.007458	2.392624	NA	1.802338	4.08914	54.416608	37.22797	75.44933	261.974837	64.774952	21.81994	317.883754	5.806512	216.764195	1.159994	5.382814	1.37992	0.826471	3.002707	607.285243	1.443672	5.53273	48.324323	6.230064	5.783401	9.124224	7.090099	0.530492	7.242034	16.134431	9.537447	3.927589	8.848568	99.088387	834.561556	6.125101	1.284889	0.150318	1.569927	30.818262	4.638227	6.521207	18.527897	4.712897	7.630113
hsa-miR-532-5p|MIMAT0002888	1203.145679	775.030618	633.475593	1227.009797	823.727123	1001.313548	709.61842	373.985142	405.84706	1432.588845	1573.395749	2211.245845	1056.304974	1085.83278	1413.481424	449.518446	839.304802	927.269046	1452.8932	1315.106741	807.529285	481.832518	2687.5811	737.320538	350.010539	1669.137464	1154.827412	537.60259	2044.432722	1640.079434	3654.320165	721.997722	1315.438309	673.245603	1299.694228	771.057374	1361.459171	594.530321	1120.690929	750.974539	698.429514	612.544677	716.028844	730.482128	2097.637753	507.92979	587.599039	299.740133	323.916442
hsa-miR-532-3p|MIMAT0004780	86.507168	52.625536	41.146524	31.965519	48.405443	66.395342	46.92638	18.248672	31.690828	65.299931	69.43131	115.051699	62.341607	79.264088	17.619857	32.908669	35.894797	43.425823	94.539558	22.522831	52.436966	31.405894	284.625048	53.784231	13.474283	87.6501	118.95218	19.209364	111.041324	101.735108	79.242277	25.198304	11.516022	37.402535	14.046061	89.977522	63.160477	12.312759	52.291881	54.569085	45.88893	32.618943	23.691607	24.006978	103.97357	71.00873	19.586635	19.165774	20.346967
hsa-miR-455-5p|MIMAT0003150	27.841388	23.920698	23.28622	102.889013	43.11979	47.852498	10.300913	48.663126	15.334272	50.406963	70.573271	30.725974	35.723841	28.978269	37.493419	46.912359	10.029429	8.028304	17.399918	36.97144	36.153907	67.770612	15.487647	86.463257	4.010202	64.936784	35.933469	58.926021	34.122072	15.967393	21.687361	21.750117	28.018363	3.666917	33.987999	26.957552	22.579107	56.286895	39.008057	41.576444	137.850344	19.390985	43.244318	27.021807	17.393348	14.853865	31.762109	13.667401	33.790498
hsa-miR-455-3p|MIMAT0004784	635.380238	586.057105	455.098632	865.732825	398.649431	516.806993	251.800085	362.945821	181.966693	337.955783	710.300588	228.054999	362.14169	471.323019	34.112864	633.666967	146.218509	233.185723	178.639164	52.694927	576.530648	2179.403688	389.245689	1441.281234	74.58978	257.999964	733.538444	1060.14919	703.840061	346.264336	80.910536	227.049983	23.388209	54.637037	28.092122	401.86389	178.802122	262.085855	261.037698	273.773467	1285.257155	114.993047	282.586629	146.945043	171.227849	168.102298	256.082014	151.126843	227.086679
hsa-miR-539-5p|MIMAT0003163	4.971677	4.78414	59.685067	4.994612	9.736727	30.505968	4.578184	7.659937	3.066855	3.436839	4.111063	2.389797	9.106076	7.670718	0.819528	9.102397	6.334377	2.919383	17.979916	0.283306	6.623616	10.744121	3.160744	14.297073	4.010203	1.455981	13.629937	18.949778	6.361742	11.40528	169.745299	1.591472	1.068497	1.466767	0.173408	3.392009	3.9666	1.172644	1.686834	3.526573	3.304003	6.914614	1.569926	1.898226	2.705633	2.898315	12.043133	8.326116	1.816693
hsa-miR-544a|MIMAT0003164	NA	NA	NA	NA	NA	NA	NA	0.225292	NA	NA	NA	NA	NA	NA	NA	NA	NA	NA	NA	NA	NA	NA	NA	NA	NA	NA	NA	NA	NA	NA	NA	NA	NA	NA	NA	NA	NA	NA	NA	NA	NA	NA	0.142721	NA	NA	NA	NA	NA	NA
hsa-miR-545-5p|MIMAT0004785	NA	2.39207	2.939038	0.998922	0.556384	0.598156	1.144546	NA	NA	NA	0.228392	NA	NA	3.409208	NA	NA	2.639323	6.568612	4.059981	0.141653	0.275984	NA	0.632148	1.361626	0.481224	0.291196	6.195425	1.29793	NA	2.737267	0.417065	0.265246	NA	1.466767	NA	1.071162	1.525615	0.293161	0.421709	1.113654	0.917779	0.901906	0.570882	0.446641	NA	0.724579	0.529368	0.157097	NA
hsa-miR-545-3p|MIMAT0003165	NA	NA	0.22608	0.332974	0.278192	NA	NA	NA	NA	0.286403	NA	NA	NA	NA	NA	NA	NA	0.364923	NA	NA	0.551968	NA	0.316074	NA	NA	0.582392	2.47817	NA	NA	NA	NA	0.265245	NA	NA	NA	0.357054	0.610246	NA	0.421709	NA	0.917778	0.150318	0.285442	0.11166	NA	NA	NA	NA	NA
hsa-miR-487b-3p|MIMAT0003180	3.977341	4.78414	19.216783	6.326509	2.50373	10.168655	2.289092	7.885229	3.066855	3.436838	3.425885	2.048398	3.502336	2.556906	4.404965	2.100552	1.05573	0.364923	6.379971	1.274877	4.967712	0.826471	1.264296	1.361626	4.331019	3.785552	3.717255	3.89379	0.57834	5.474533	85.91531	1.724094	2.018272	2.200151	0.520224	3.927591	3.05123	0.293161	1.897689	7.609974	4.405338	6.613978	3.139853	2.121546	1.159557	0.724578	4.367289	6.126766	4.178395
hsa-miR-551a|MIMAT0003214	NA	1.196035	7.234554	4.994612	1.112769	6.579718	NA	NA	1.022285	0.572806	2.512317	2.048398	0.700467	5.113812	0.819528	NA	NA	0.364923	23.199891	1.274877	1.103936	1.652942	20.386802	NA	NA	4.367945	2.47817	NA	0.57834	1.824844	2.919453	0.132623	0.949775	1.466767	0.520224	6.605492	0.610246	0.293161	1.47598	2.412918	1.101334	2.70572	2.42625	0.334981	1.546076	1.086868	1.588105	NA	0.726678
hsa-miR-552-3p|MIMAT0003215	NA	NA	0.22608	NA	1.390961	NA	NA	NA	NA	0.572806	1.827138	0.6828	NA	NA	0.819528	NA	NA	NA	NA	1.133224	NA	0.826471	0.316074	NA	0.320816	NA	NA	NA	NA	0.456211	NA	NA	1.780828	0.366692	0.346816	0.535581	NA	0.293161	0.421709	NA	0.183556	0.150318	NA	NA	NA	0.362289	2.249817	NA	NA
hsa-miR-553|MIMAT0003216	NA	NA	NA	NA	NA	NA	NA	NA	NA	NA	NA	NA	NA	NA	NA	NA	NA	NA	NA	NA	NA	NA	NA	NA	NA	NA	NA	NA	NA	NA	NA	NA	NA	NA	NA	NA	NA	NA	NA	NA	NA	NA	NA	NA	NA	NA	NA	NA	NA
hsa-miR-554|MIMAT0003217	NA	NA	NA	NA	NA	NA	NA	NA	NA	NA	NA	NA	NA	NA	NA	NA	NA	NA	NA	NA	NA	NA	NA	NA	NA	NA	NA	NA	NA	NA	NA	NA	NA	NA	NA	NA	NA	NA	NA	NA	NA	NA	NA	NA	NA	NA	NA	NA	NA
hsa-miR-92b-5p|MIMAT0004792	NA	1.196035	0.90432	NA	NA	NA	2.289092	0.675876	1.022285	1.432015	0.685177	0.3414	NA	1.704604	0.307323	NA	1.05573	0.729846	NA	NA	0.827952	2.479413	1.738408	NA	0.962448	0.291196	1.239085	0.259586	1.73502	0.456211	0.417065	0.663113	0.118722	NA	NA	0.714108	0.610246	0.586322	NA	0.371218	0.183556	0.601271	0.285442	0.781622	0.773038	1.086868	0.397026	0.157097	0.908346
hsa-miR-92b-3p|MIMAT0003218	218.75376	258.343538	128.865487	170.48277	128.802992	41.27278	222.041894	72.769398	271.927754	452.517068	138.634229	104.809708	64.443007	421.889501	117.192545	100.826564	116.130225	65.686118	77.13964	46.178888	394.381185	210.750072	477.588503	104.164397	135.063644	103.083507	137.538457	121.226658	162.513604	140.056852	143.470229	304.236368	47.844915	171.611626	177.569965	259.220957	206.263201	76.514998	104.372906	132.710528	90.49297	103.568904	81.350697	156.101193	146.104123	117.381775	73.58222	131.489777	156.053967
hsa-miR-555|MIMAT0003219	NA	NA	NA	NA	NA	NA	1.144546	NA	NA	NA	NA	NA	NA	NA	NA	NA	NA	NA	NA	NA	NA	NA	NA	NA	NA	NA	NA	NA	NA	NA	NA	NA	NA	NA	NA	NA	NA	NA	NA	NA	NA	NA	NA	NA	NA	NA	NA	NA	NA
hsa-miR-556-5p|MIMAT0003220	0.994335	NA	0.45216	0.332974	0.278192	NA	NA	NA	NA	NA	NA	NA	NA	0.852302	NA	NA	NA	0.729846	NA	NA	1.37992	NA	2.370558	NA	0.320816	NA	NA	NA	1.15668	NA	NA	1.060982	NA	NA	NA	0.892634	NA	NA	NA	0.556827	NA	NA	0.285441	0.669962	NA	NA	0.132342	NA	NA
hsa-miR-556-3p|MIMAT0004793	NA	1.196035	0.90432	0.332974	0.556384	0.598156	NA	NA	NA	NA	0.228392	NA	NA	NA	NA	0.700184	NA	0.729846	1.159994	NA	0.827952	NA	1.738409	NA	NA	NA	1.239085	NA	1.15668	0.912422	NA	1.989341	NA	0.366692	NA	0.357054	0.915369	NA	0.421709	0.742436	0.367111	0.150318	1.284485	NA	0.386519	0.362289	NA	0.157097	0.181669
hsa-miR-557|MIMAT0003221	NA	NA	NA	NA	NA	NA	NA	NA	NA	NA	NA	NA	NA	NA	NA	NA	NA	NA	NA	NA	NA	NA	NA	NA	NA	NA	NA	NA	NA	NA	NA	NA	NA	NA	NA	NA	NA	NA	NA	NA	NA	NA	NA	NA	NA	NA	NA	NA	NA
hsa-miR-558|MIMAT0003222	NA	NA	NA	NA	NA	NA	NA	NA	NA	NA	NA	NA	NA	NA	NA	NA	NA	NA	NA	NA	NA	NA	NA	NA	NA	NA	NA	NA	NA	NA	NA	NA	NA	NA	NA	NA	NA	NA	NA	NA	NA	NA	0.142721	NA	NA	NA	NA	NA	NA
hsa-miR-559|MIMAT0003223	NA	NA	NA	NA	NA	NA	NA	NA	NA	NA	NA	NA	NA	NA	NA	NA	NA	NA	NA	NA	NA	NA	NA	NA	NA	NA	NA	NA	NA	NA	NA	NA	NA	NA	NA	0.357054	NA	NA	0.210854	NA	NA	0.150318	NA	NA	NA	NA	NA	NA	NA
hsa-miR-561-3p|MIMAT0003225	NA	NA	NA	NA	NA	NA	NA	NA	NA	NA	NA	NA	NA	NA	NA	NA	NA	NA	NA	NA	NA	NA	NA	NA	NA	NA	NA	NA	NA	NA	NA	NA	NA	0.733383	NA	1.071161	0.305123	NA	NA	NA	NA	NA	0.285441	NA	NA	NA	NA	NA	NA
hsa-miR-562|MIMAT0003226	NA	NA	NA	NA	NA	NA	NA	NA	NA	NA	NA	NA	NA	NA	NA	NA	NA	NA	NA	NA	NA	NA	NA	NA	NA	NA	NA	NA	NA	NA	NA	NA	NA	NA	NA	NA	NA	NA	NA	NA	NA	NA	NA	NA	NA	NA	NA	NA	NA
hsa-miR-563|MIMAT0003227	NA	NA	NA	NA	NA	NA	NA	NA	NA	NA	NA	NA	NA	NA	NA	NA	NA	NA	NA	NA	NA	NA	NA	NA	NA	NA	NA	NA	NA	NA	NA	NA	NA	NA	NA	NA	NA	NA	NA	NA	NA	NA	NA	NA	NA	NA	NA	NA	NA
hsa-miR-564|MIMAT0003228	NA	NA	NA	0.332974	NA	NA	NA	NA	NA	NA	NA	NA	NA	NA	NA	0.700184	NA	NA	NA	NA	NA	NA	0.158037	NA	NA	NA	NA	NA	NA	NA	NA	NA	NA	NA	0.173408	NA	NA	NA	NA	NA	NA	NA	NA	NA	NA	NA	0.132342	NA	NA
hsa-miR-566|MIMAT0003230	NA	NA	NA	NA	NA	NA	NA	NA	NA	NA	NA	NA	NA	NA	NA	NA	NA	NA	NA	NA	NA	NA	NA	NA	NA	NA	NA	NA	NA	NA	NA	NA	NA	NA	NA	NA	NA	NA	NA	NA	NA	NA	NA	NA	NA	NA	NA	NA	NA
hsa-miR-567|MIMAT0003231	NA	NA	NA	NA	NA	NA	NA	NA	NA	NA	NA	NA	NA	NA	NA	NA	NA	NA	NA	NA	NA	NA	NA	NA	NA	NA	NA	NA	NA	NA	NA	NA	NA	NA	NA	NA	NA	NA	NA	NA	NA	NA	NA	NA	NA	NA	NA	NA	NA
hsa-miR-568|MIMAT0003232	NA	NA	NA	NA	NA	NA	NA	NA	NA	NA	NA	NA	NA	NA	NA	NA	NA	NA	NA	NA	NA	NA	NA	NA	NA	NA	NA	NA	NA	NA	NA	NA	NA	NA	NA	NA	NA	NA	NA	NA	NA	NA	NA	NA	NA	NA	NA	NA	NA
hsa-miR-551b-5p|MIMAT0004794	NA	NA	NA	NA	NA	NA	NA	NA	NA	0.572806	0.228392	NA	NA	NA	NA	0.700184	NA	NA	NA	NA	NA	NA	NA	NA	NA	NA	NA	NA	NA	NA	NA	NA	NA	NA	NA	NA	NA	NA	NA	NA	NA	NA	0.285442	NA	0.773038	NA	NA	NA	NA
hsa-miR-551b-3p|MIMAT0003233	3.977341	9.568279	3.391197	6.659483	6.676612	1.794468	5.722729	0.225292	NA	6.300871	10.962839	4.779596	86.857969	17.898343	5.429375	6.30166	11.085158	56.198124	38.279821	3.25802	44.157445	4.132354	3.792893	8.169756	2.406121	7.279908	13.629937	6.48965	7.518423	22.354351	20.853231	0.397868	1.068497	0.366692	1.90749	4.998752	1.830738	NA	33.314989	3.340964	1.468446	1.653495	20.837196	1.563245	20.872018	1.449158	6.22008	0.47129	0.363338
hsa-miR-569|MIMAT0003234	NA	NA	NA	NA	NA	NA	NA	NA	NA	NA	NA	NA	NA	NA	NA	NA	NA	NA	NA	NA	NA	NA	NA	NA	NA	NA	NA	NA	NA	NA	NA	NA	NA	NA	NA	NA	NA	NA	NA	NA	NA	NA	NA	NA	NA	NA	NA	NA	NA
hsa-miR-570-3p|MIMAT0003235	1.988671	2.39207	0.904319	0.665948	0.834576	NA	1.144546	0.901169	NA	0.572806	0.456784	NA	1.400935	NA	0.102441	2.100553	0.527865	1.094769	NA	NA	1.655904	NA	15.013536	2.042439	0.641633	1.164785	1.239085	0.778758	1.73502	1.368633	2.502388	0.530491	0.356166	2.566841	0.520224	6.605493	1.525615	1.758966	4.217087	2.598528	0.367111	2.254766	2.71169	0.22332	NA	0.724578	NA	0.628387	NA
hsa-miR-571|MIMAT0003236	NA	NA	NA	NA	NA	NA	NA	NA	NA	NA	NA	NA	NA	NA	NA	NA	NA	NA	NA	NA	NA	NA	NA	NA	NA	NA	NA	NA	NA	NA	NA	NA	NA	NA	NA	NA	NA	NA	NA	NA	NA	NA	NA	NA	NA	NA	NA	NA	NA
hsa-miR-572|MIMAT0003237	NA	NA	NA	NA	NA	NA	NA	NA	NA	NA	NA	NA	NA	NA	NA	NA	0.527865	NA	NA	NA	NA	NA	NA	NA	NA	NA	NA	NA	NA	NA	NA	0.265246	0.118722	0.366692	NA	0.178527	NA	NA	NA	NA	NA	0.150318	NA	NA	0.386519	NA	NA	NA	NA
hsa-miR-573|MIMAT0003238	NA	NA	0.22608	0.998922	NA	NA	NA	NA	NA	0.572806	0.456784	NA	NA	0.852302	NA	1.400369	1.05573	0.364923	0.579997	NA	NA	0.826471	0.474111	0.680813	0.320816	NA	1.239085	NA	1.15668	NA	1.668259	0.265245	NA	NA	NA	NA	0.305123	3.22477	0.210854	0.371218	0.367112	NA	NA	0.223321	NA	NA	NA	NA	NA
hsa-miR-574-5p|MIMAT0004795	NA	NA	NA	NA	NA	NA	NA	NA	NA	NA	NA	NA	NA	NA	NA	NA	NA	NA	NA	NA	NA	NA	NA	NA	NA	NA	NA	NA	NA	NA	NA	NA	NA	NA	NA	NA	NA	NA	NA	NA	NA	NA	NA	NA	NA	NA	NA	NA	NA
hsa-miR-574-3p|MIMAT0003239	171.025666	131.56384	123.891729	118.871776	104.322077	104.677342	72.106389	168.293314	114.495897	157.808167	110.998741	208.253817	85.457034	117.617679	59.108478	99.426197	51.202871	61.307046	121.219431	68.560067	63.200343	90.911797	129.748563	187.223589	62.879985	230.33631	148.690224	86.961308	93.691118	76.643488	77.156954	67.372309	45.470477	102.673624	57.398103	362.230939	110.149432	156.547926	125.036635	132.339309	165.383704	55.767871	60.228063	31.041582	60.296941	66.298968	37.849848	134.160416	97.738107
hsa-miR-575|MIMAT0003240	NA	NA	NA	NA	NA	NA	NA	NA	NA	NA	NA	NA	NA	NA	NA	NA	NA	NA	NA	NA	NA	NA	NA	NA	NA	NA	NA	NA	NA	NA	NA	NA	NA	NA	NA	NA	NA	NA	NA	NA	NA	NA	NA	NA	NA	NA	NA	NA	NA
hsa-miR-576-5p|MIMAT0003241	33.807399	94.486758	25.773096	14.317888	16.969724	33.49675	34.336376	18.699258	9.200563	6.300871	9.364091	9.900591	23.815894	45.172007	2.151261	25.906825	16.891669	34.667674	31.319854	5.807773	5.795664	25.620598	40.141455	23.147644	12.030609	11.647854	18.586279	23.36274	28.91701	76.64349	22.521489	10.211945	3.324212	6.233756	7.283142	42.132331	14.035661	17.003333	11.807845	7.424365	38.546702	12.175735	11.703084	5.583019	13.141641	10.506392	18.395555	8.011922	7.630112
hsa-miR-576-3p|MIMAT0004796	NA	NA	NA	NA	NA	NA	NA	NA	NA	NA	NA	NA	NA	NA	NA	NA	NA	NA	NA	NA	NA	NA	NA	NA	NA	NA	NA	NA	NA	NA	NA	NA	NA	NA	NA	NA	NA	NA	NA	NA	NA	NA	NA	NA	NA	NA	NA	NA	NA
hsa-miR-577|MIMAT0003242	9.943353	111.231246	31.877252	57.271556	5.007459	2.990781	11.445459	0.901169	9.200563	3.436839	38.369936	3.755397	25.917296	73.297974	NA	10.502767	33.783337	233.550646	4.059981	NA	14.627154	12.397064	263.922169	14.977887	8.180815	3.203159	162.320161	61.002708	49.73726	1.368633	NA	43.367607	NA	0.733384	0.520224	6.962546	61.329738	2.931609	27.832776	12.064593	3.487559	13.077641	18.553667	3.014829	10.822527	4.709762	1.85279	12.253529	1.453354
hsa-miR-578|MIMAT0003243	NA	NA	NA	NA	0.278192	NA	1.144546	NA	NA	NA	NA	NA	NA	NA	NA	NA	NA	NA	1.739991	NA	NA	NA	NA	NA	NA	NA	NA	NA	0.57834	0.456211	NA	NA	0.118722	1.100075	0.173408	NA	NA	NA	NA	NA	0.183556	NA	NA	NA	NA	NA	NA	NA	NA
hsa-miR-579-3p|MIMAT0003244	NA	NA	0.22608	NA	0.278192	0.598156	NA	0.225292	NA	0.286403	0.228392	NA	NA	0.852302	NA	NA	NA	1.094769	1.159994	0.141653	NA	NA	0.158037	NA	NA	NA	NA	0.259586	NA	0.456211	1.251194	0.132623	NA	0.366692	NA	0.714108	NA	NA	0.843417	1.113654	0.550668	0.300635	0.285441	NA	NA	NA	0.132342	NA	0.181669
hsa-miR-580-3p|MIMAT0003245	0.994335	1.196035	1.582559	3.662716	NA	1.196312	3.433638	0.901169	NA	NA	0.228392	0.682799	NA	0.852302	0.512205	NA	1.583595	1.824615	0.579997	0.566612	NA	0.826471	3.634856	1.361626	0.641632	0.291196	1.239085	NA	1.15668	0.912422	0.83413	1.98934	0.237444	NA	1.040449	3.213484	0.915369	0.586322	0.210854	0.371218	0.550667	0.300636	0.856323	0.669961	NA	0.362289	0.529368	0.157097	0.181669
hsa-miR-581|MIMAT0003246	4.971676	10.764315	1.356479	2.663793	0.278192	1.794468	2.289092	0.450584	NA	NA	NA	NA	NA	0.852302	0.204882	2.100553	1.05573	1.094769	1.739992	0.566612	0.275984	0.826471	1.580371	1.361626	0.641633	0.582392	NA	0.778758	3.47004	1.368633	0.834129	0.397868	0.237444	NA	0.346816	1.071161	NA	NA	0.210854	0.371218	2.019113	0.150318	1.141766	0.11166	1.159557	0.362289	0.926395	0.314194	0.181669
hsa-miR-582-5p|MIMAT0003247	11.932023	95.682793	19.442863	27.969827	15.578762	11.364966	207.162798	8.561107	6.13371	5.728063	12.789976	15.704388	4.202803	41.762798	10.551425	11.202949	6.862242	11.312611	20.299905	12.748772	14.075184	8.26471	69.694418	15.658699	19.088566	51.250554	29.738044	10.123854	12.145143	14.142548	14.180198	4.509171	12.109632	86.539197	10.924716	11.425717	12.510045	18.762298	16.446638	152.385094	10.829789	55.016283	13.130288	9.379468	6.570821	30.432312	10.322685	5.812572	3.815057
hsa-miR-582-3p|MIMAT0004797	257.532836	3682.591473	472.280698	444.187534	475.15229	190.81184	7813.814443	119.404897	179.922123	135.75512	197.78788	318.867318	162.508453	1109.697236	251.082979	235.261986	178.418255	351.055814	371.198263	418.726359	350.775709	130.582397	1753.897159	426.869784	1308.449111	694.212094	636.889796	191.314877	491.589197	523.73051	130.12416	103.047803	378.841486	4162.681956	340.573644	213.875142	159.884491	173.258096	254.712066	2472.128001	235.685545	840.426324	133.300967	122.268101	340.523101	954.270376	397.423405	193.071608	109.546613
hsa-miR-583|MIMAT0003248	NA	NA	NA	NA	NA	NA	NA	NA	NA	NA	NA	NA	NA	NA	NA	NA	NA	NA	NA	NA	NA	NA	NA	NA	NA	NA	NA	NA	NA	NA	NA	NA	NA	NA	NA	NA	NA	NA	NA	NA	NA	NA	NA	NA	NA	NA	NA	NA	NA
hsa-miR-584-5p|MIMAT0003249	351.994688	71.762095	27.129575	297.012954	28.93199	241.655121	76.684571	55.196603	682.886238	128.022234	53.67223	91.153719	34.322906	83.525599	53.986426	28.707563	33.255474	55.103356	15.07993	69.976597	92.454651	38.017661	4.267005	200.839851	827.064314	73.090282	164.798332	51.657613	121.451448	29.65373	71.735114	78.512611	129.644281	841.190312	118.958004	140.322087	101.605984	61.563791	73.166463	107.096467	101.506313	70.649325	36.393733	34.056412	28.215876	24.273391	67.891509	208.15287	58.497528
hsa-miR-585-3p|MIMAT0003250	NA	NA	0.67824	1.997845	0.278192	0.598156	NA	0.225292	1.022285	NA	NA	0.6828	2.101402	3.409208	0.819528	NA	NA	NA	0.579997	NA	0.275984	0.826471	0.158037	0.680813	0.160408	0.582392	NA	0.778758	NA	1.368634	NA	NA	0.237444	NA	0.346816	0.357054	0.305123	0.293161	NA	0.185609	0.183556	NA	0.142721	0.33498	NA	NA	NA	0.314193	NA
hsa-miR-548a-3p|MIMAT0003251	NA	NA	NA	NA	NA	NA	NA	NA	NA	NA	NA	NA	NA	NA	NA	NA	NA	NA	NA	NA	NA	NA	NA	NA	NA	NA	NA	NA	NA	NA	NA	NA	NA	NA	NA	NA	NA	NA	NA	NA	NA	NA	NA	NA	NA	NA	NA	NA	NA
hsa-miR-586|MIMAT0003252	NA	NA	NA	NA	NA	NA	NA	NA	NA	NA	NA	NA	NA	NA	NA	NA	NA	NA	NA	NA	NA	NA	NA	NA	NA	NA	NA	NA	NA	NA	NA	NA	NA	NA	NA	NA	NA	NA	NA	NA	NA	NA	NA	NA	NA	NA	NA	NA	NA
hsa-miR-587|MIMAT0003253	NA	NA	NA	NA	NA	NA	NA	NA	NA	NA	NA	NA	NA	NA	NA	NA	NA	NA	NA	NA	NA	NA	NA	NA	NA	NA	NA	NA	NA	NA	NA	NA	NA	NA	NA	NA	NA	NA	NA	NA	NA	NA	NA	NA	NA	NA	NA	NA	NA
hsa-miR-548b-5p|MIMAT0004798	NA	NA	NA	0.665948	0.278192	NA	1.144546	NA	NA	NA	NA	NA	NA	NA	NA	NA	NA	0.364923	0.579997	NA	NA	NA	0.474111	NA	NA	NA	NA	0.519172	NA	NA	NA	0.397869	NA	NA	NA	NA	NA	NA	NA	NA	NA	NA	NA	NA	NA	NA	NA	NA	NA
hsa-miR-548b-3p|MIMAT0003254	NA	NA	1.582559	2.996767	1.669154	1.196312	1.144546	NA	NA	1.718419	2.283925	6.145194	1.400935	1.704604	2.561025	NA	1.05573	4.014152	2.899986	2.124795	1.655904	1.652942	18.016244	1.361626	0.641632	11.356658	NA	1.557516	1.15668	2.281056	0.834129	6.763755	3.442934	0.366692	4.161796	13.210986	0.915369	0.293161	0.843418	1.299264	0.183556	0.901907	1.855367	0.781622	1.546075	0.362289	1.85279	0.314193	0.181669
hsa-miR-588|MIMAT0003255	NA	NA	NA	NA	NA	NA	NA	NA	NA	NA	NA	NA	NA	NA	NA	NA	NA	NA	NA	NA	NA	NA	0.316074	NA	NA	NA	NA	NA	NA	NA	NA	NA	NA	NA	NA	NA	NA	NA	NA	0.185609	NA	NA	NA	NA	NA	NA	NA	NA	NA
hsa-miR-589-5p|MIMAT0004799	76.563816	51.429502	55.389552	125.864234	52.300134	48.450655	129.333679	40.777898	63.381658	97.090687	111.683919	122.221093	46.931321	75.854879	56.240128	58.815497	48.563548	87.581492	92.799566	69.551638	76.171595	35.538247	744.039269	57.86911	68.975496	96.385991	142.494799	64.377327	80.967633	71.168953	137.631323	37.00172	65.890637	58.30395	62.42694	166.029951	50.65043	48.664711	109.011702	97.444794	58.737829	69.446783	103.044216	36.512939	69.959909	80.428255	65.377009	75.09213	35.97053
hsa-miR-589-3p|MIMAT0003256	7.954682	8.372244	8.138873	8.657327	3.338306	4.78525	13.734551	1.577046	3.066855	2.864031	3.88267	4.438197	7.004674	6.818416	0.717087	6.301659	3.167189	13.502147	13.339938	1.133224	3.035824	2.479413	38.877159	8.850569	2.085306	4.367944	18.586278	7.268408	14.458506	6.843169	2.919452	2.121962	0.712331	1.833458	0.867041	6.784019	1.830738	3.517931	4.427941	1.299264	2.386224	1.653495	2.711691	0.33498	1.159557	NA	5.161342	1.41387	0.726678
hsa-miR-550a-5p|MIMAT0004800	4.971677	2.39207	5.878076	8.9903	5.563844	2.99078	4.578184	2.9288	17.378842	2.577628	4.567844	3.413998	5.603738	6.818416	1.229292	10.502766	4.750782	7.29846	7.539966	1.983142	6.8996	2.479413	46.462943	4.084878	10.586936	4.950335	8.673595	0.259586	12.723483	10.036646	4.170648	6.100643	1.899551	6.96714	4.335203	14.10362	6.407583	1.758966	7.169045	5.011446	9.728452	6.012709	3.853457	3.23815	11.209048	11.593258	4.499631	6.598056	4.178394
hsa-miR-550a-3p|MIMAT0003257	2.983006	3.588105	2.712959	1.997845	3.060113	4.187092	NA	3.379384	NA	3.150434	3.882671	4.438196	4.202804	1.704604	1.126851	1.400369	1.055729	1.094769	5.219976	1.274877	3.863776	2.479413	17.226056	7.488943	1.924897	4.076747	3.717255	1.29793	7.518422	4.105899	1.251195	3.713435	0.949776	1.466767	1.560673	8.390762	4.881969	1.758966	5.693066	7.424364	6.608006	3.457308	2.854412	1.898225	4.638226	2.173735	1.058736	2.356449	2.180032
hsa-miR-590-5p|MIMAT0003258	39.77341	50.233466	42.050842	29.6347	20.864415	46.05803	69.817297	26.359193	10.222848	12.028934	12.104801	11.26619	30.820568	35.796685	5.839139	31.508301	13.724481	55.468278	41.179807	6.516039	28.702339	28.10001	68.588156	54.465044	12.030609	23.586904	48.324322	23.103153	31.808713	54.745348	20.019102	34.349268	8.547975	24.568331	8.843816	100.153552	21.968862	7.915345	30.99559	26.727715	29.919584	22.547656	24.690651	5.806339	11.595566	6.15892	16.013397	11.153852	7.266774
hsa-miR-590-3p|MIMAT0004801	11.932024	10.764315	8.817112	7.99138	10.849495	15.552062	19.457279	6.984059	3.066855	2.291225	2.055532	2.048398	4.903272	15.341436	2.458584	14.703874	8.973698	12.772301	11.599945	3.541325	16.559041	9.09118	14.697462	18.381953	7.539183	7.8623	16.108107	8.047166	9.253443	16.879815	9.175422	8.089982	2.968047	5.500374	3.468163	17.852683	7.933199	6.742701	9.488447	7.795584	7.709341	10.371922	9.990436	NA	9.276453	7.608078	11.116739	3.770318	4.360064
hsa-miR-591|MIMAT0003259	NA	NA	NA	NA	NA	NA	NA	NA	NA	NA	NA	NA	NA	NA	NA	NA	NA	NA	NA	NA	NA	NA	NA	NA	NA	NA	NA	NA	NA	NA	NA	NA	NA	NA	NA	NA	NA	NA	NA	NA	NA	NA	NA	NA	NA	NA	NA	NA	NA
hsa-miR-592|MIMAT0003260	0.994335	5.980175	4.295517	4.328664	2.503729	0.598156	NA	4.280553	NA	1.432015	2.055532	1.706998	4.903272	1.704604	0.409764	NA	19.003128	21.530451	1.159995	6.657692	0.827952	2.479413	9.956345	2.723252	31.279585	1.747178	1.239085	2.855446	3.470041	4.105901	1.251194	2.785076	0.118722	1.100075	2.427714	6.248439	0.915369	2.345287	2.741107	2.22731	1.468446	7.515885	2.140808	2.456528	0.386519	2.173736	4.102606	0.628387	2.180032
hsa-miR-593-5p|MIMAT0003261	NA	NA	NA	NA	NA	NA	NA	NA	NA	NA	NA	NA	NA	NA	NA	NA	NA	NA	NA	NA	NA	NA	NA	NA	NA	NA	NA	NA	NA	NA	NA	NA	NA	NA	NA	NA	NA	NA	NA	NA	NA	NA	NA	NA	NA	NA	NA	NA	NA
hsa-miR-593-3p|MIMAT0004802	NA	NA	NA	NA	NA	NA	NA	NA	NA	NA	NA	NA	NA	NA	NA	NA	NA	NA	NA	NA	NA	NA	NA	NA	NA	NA	NA	NA	NA	NA	NA	NA	NA	NA	NA	NA	NA	NA	NA	NA	NA	NA	NA	NA	NA	NA	NA	NA	NA
hsa-miR-595|MIMAT0003263	NA	NA	NA	NA	NA	NA	NA	NA	NA	NA	NA	NA	NA	NA	NA	NA	NA	NA	NA	NA	NA	NA	NA	NA	NA	NA	NA	NA	NA	NA	NA	NA	NA	NA	NA	NA	NA	NA	NA	NA	NA	NA	NA	NA	NA	NA	NA	NA	NA
hsa-miR-596|MIMAT0003264	NA	NA	NA	NA	NA	NA	NA	NA	NA	NA	NA	NA	NA	NA	NA	NA	NA	NA	NA	NA	NA	NA	NA	NA	NA	NA	NA	NA	NA	NA	NA	NA	NA	NA	NA	NA	NA	NA	NA	NA	NA	NA	NA	NA	NA	NA	NA	NA	NA
hsa-miR-597-5p|MIMAT0003265	NA	1.196035	NA	NA	NA	NA	NA	NA	NA	NA	NA	NA	NA	NA	NA	NA	NA	0.364923	NA	NA	0.275984	NA	0.158037	NA	NA	NA	NA	0.259586	NA	NA	NA	0.265245	NA	NA	NA	0.178527	0.305123	NA	0.210854	0.742437	NA	NA	0.285441	NA	NA	NA	NA	NA	NA
hsa-miR-598-3p|MIMAT0003266	1.988671	35.881048	10.625751	43.952589	35.608602	22.131781	14.879096	25.232733	88.938777	15.179369	20.783713	35.846969	19.613089	58.808839	26.634668	14.703874	27.448962	82.837495	11.019949	43.48748	37.533828	19.835301	30.659223	4.084878	69.135903	87.067709	8.673596	34.265351	19.085227	9.124225	20.019103	1.98934	27.780917	5.500373	42.138186	18.03121	20.748369	47.198907	52.924445	36.750607	7.892896	13.077642	23.834327	17.530678	28.988913	17.027602	13.763581	7.854827	25.252038
hsa-miR-599|MIMAT0003267	NA	NA	NA	10.3222	NA	NA	NA	NA	NA	NA	NA	NA	NA	NA	NA	NA	NA	NA	NA	NA	NA	NA	NA	NA	NA	NA	NA	NA	NA	NA	NA	NA	NA	NA	NA	NA	NA	NA	NA	NA	NA	NA	NA	NA	0.386519	NA	NA	NA	NA
hsa-miR-548a-5p|MIMAT0004803	1.988671	NA	NA	NA	NA	NA	NA	NA	NA	0.286403	NA	NA	NA	NA	NA	NA	NA	0.729846	NA	0.141653	NA	NA	0.316074	NA	NA	NA	1.239085	NA	1.15668	NA	NA	0.132623	NA	NA	NA	NA	NA	NA	0.421708	0.185609	0.183556	0.150318	0.142721	NA	NA	NA	NA	NA	NA
hsa-miR-600|MIMAT0003268	NA	NA	NA	NA	NA	NA	NA	NA	NA	NA	NA	NA	NA	NA	NA	NA	NA	NA	NA	NA	NA	NA	NA	NA	NA	NA	NA	NA	NA	NA	NA	NA	NA	NA	NA	NA	NA	NA	NA	NA	NA	NA	NA	NA	NA	NA	NA	NA	NA
hsa-miR-601|MIMAT0003269	NA	NA	NA	NA	NA	NA	NA	NA	NA	NA	NA	NA	NA	NA	NA	NA	NA	NA	NA	NA	NA	NA	NA	NA	NA	NA	NA	NA	NA	NA	NA	NA	NA	NA	NA	NA	NA	NA	NA	NA	NA	NA	NA	NA	NA	NA	NA	NA	NA
hsa-miR-602|MIMAT0003270	NA	NA	0.22608	NA	NA	NA	NA	NA	NA	NA	NA	NA	NA	NA	NA	NA	NA	NA	NA	NA	NA	NA	NA	NA	NA	NA	NA	NA	NA	NA	NA	NA	NA	NA	NA	NA	NA	NA	NA	NA	NA	NA	NA	NA	NA	NA	NA	NA	NA
hsa-miR-603|MIMAT0003271	NA	NA	NA	NA	NA	NA	NA	NA	NA	NA	NA	NA	NA	NA	NA	NA	NA	NA	NA	NA	NA	NA	0.158037	NA	NA	NA	NA	NA	NA	NA	NA	NA	NA	NA	NA	NA	NA	NA	NA	NA	NA	NA	NA	0.11166	NA	NA	NA	NA	NA
hsa-miR-604|MIMAT0003272	NA	NA	NA	NA	NA	NA	NA	NA	NA	NA	NA	NA	NA	NA	NA	NA	NA	NA	NA	NA	NA	NA	NA	NA	NA	NA	NA	NA	NA	NA	NA	NA	NA	NA	NA	NA	NA	NA	NA	NA	NA	NA	NA	NA	NA	NA	NA	NA	NA
hsa-miR-605-5p|MIMAT0003273	0.994335	1.196035	1.130399	0.665948	0.556384	NA	NA	0.450584	NA	NA	0.228392	2.389798	NA	0.852302	0.409764	NA	NA	0.729846	NA	0.424959	NA	NA	0.632148	NA	NA	1.164785	1.239085	0.519172	0.57834	0.456211	NA	0.132623	0.237444	NA	0.867041	0.714107	NA	0.293161	0.210854	0.185609	0.367111	NA	0.285442	0.11166	NA	NA	0.132342	0.628387	0.545008
hsa-miR-606|MIMAT0003274	NA	NA	NA	NA	NA	NA	NA	NA	NA	NA	NA	NA	NA	NA	NA	NA	NA	NA	NA	NA	NA	NA	NA	NA	NA	NA	NA	NA	NA	NA	NA	NA	NA	NA	NA	NA	NA	NA	NA	NA	NA	NA	NA	NA	NA	NA	NA	NA	NA
hsa-miR-607|MIMAT0003275	NA	NA	NA	NA	NA	NA	NA	NA	NA	NA	NA	NA	NA	NA	NA	NA	NA	NA	NA	0.283306	NA	NA	0.158037	NA	0.160408	NA	NA	NA	NA	NA	NA	NA	0.356166	NA	0.520224	0.714107	NA	NA	NA	0.371218	NA	NA	NA	NA	NA	NA	NA	NA	NA
hsa-miR-608|MIMAT0003276	NA	NA	NA	NA	NA	NA	NA	NA	NA	NA	NA	NA	NA	NA	NA	NA	NA	NA	NA	NA	NA	NA	NA	NA	NA	NA	NA	NA	NA	NA	NA	NA	NA	NA	NA	NA	NA	NA	NA	NA	NA	NA	NA	NA	NA	NA	NA	NA	NA
hsa-miR-609|MIMAT0003277	NA	NA	0.22608	NA	NA	NA	NA	NA	NA	NA	NA	NA	NA	NA	NA	NA	NA	NA	NA	0.141653	NA	NA	NA	NA	NA	NA	NA	NA	NA	NA	NA	NA	NA	NA	NA	NA	NA	NA	NA	NA	NA	NA	NA	NA	NA	NA	NA	NA	NA
hsa-miR-610|MIMAT0003278	NA	NA	NA	NA	NA	NA	NA	NA	NA	NA	NA	NA	NA	NA	NA	NA	NA	NA	NA	NA	NA	NA	NA	NA	NA	NA	NA	NA	NA	NA	NA	NA	NA	NA	NA	NA	NA	NA	NA	NA	NA	NA	NA	NA	NA	NA	NA	NA	NA
hsa-miR-611|MIMAT0003279	NA	NA	NA	NA	NA	NA	NA	NA	NA	NA	NA	NA	NA	NA	NA	NA	NA	NA	NA	NA	NA	NA	NA	NA	NA	NA	NA	NA	NA	NA	NA	NA	NA	NA	NA	NA	NA	NA	NA	NA	NA	NA	NA	NA	NA	0.362289	NA	NA	NA
hsa-miR-612|MIMAT0003280	NA	NA	0.22608	NA	NA	NA	NA	NA	NA	NA	NA	NA	0.700467	NA	NA	NA	NA	NA	NA	NA	0.275984	NA	NA	NA	NA	NA	1.239085	NA	NA	NA	NA	NA	NA	NA	NA	NA	NA	NA	NA	NA	NA	NA	NA	NA	NA	NA	NA	0.157097	NA
hsa-miR-613|MIMAT0003281	NA	NA	NA	NA	NA	NA	NA	NA	NA	NA	NA	NA	NA	NA	NA	NA	NA	NA	NA	NA	NA	NA	NA	NA	NA	NA	NA	NA	NA	NA	NA	NA	NA	NA	NA	NA	NA	NA	NA	NA	NA	NA	NA	NA	NA	NA	NA	NA	NA
hsa-miR-614|MIMAT0003282	NA	NA	NA	NA	NA	NA	NA	NA	NA	NA	NA	NA	NA	NA	NA	NA	NA	NA	NA	NA	NA	NA	NA	NA	NA	0.291196	NA	NA	NA	NA	NA	NA	NA	NA	NA	NA	NA	NA	NA	NA	NA	0.150318	0.142721	NA	NA	NA	NA	0.157097	NA
hsa-miR-615-5p|MIMAT0004804	0.994335	NA	NA	NA	NA	NA	NA	NA	NA	NA	NA	NA	0.700467	NA	NA	0.700184	NA	NA	1.159994	NA	NA	NA	0.632148	NA	NA	NA	NA	NA	NA	NA	NA	0.265246	NA	NA	NA	NA	NA	NA	NA	0.185609	NA	0.150318	NA	NA	0.386519	NA	NA	NA	NA
hsa-miR-615-3p|MIMAT0003283	15.909364	NA	11.07791	7.658405	0.278192	16.748375	11.445458	0.901169	19.423411	2.004822	2.74071	NA	21.714491	0.852302	NA	0.700184	1.583594	13.137224	18.559913	0.141653	0.275984	16.529418	155.350595	2.723252	1.283265	1.455981	9.912682	5.970478	1.15668	5.474534	2.085323	66.311327	NA	NA	NA	12.139825	0.305123	1.172644	7.169047	1.113655	4.405336	3.156671	0.713604	0.893282	5.797782	1.811447	0.264684	2.356449	3.270048
hsa-miR-616-5p|MIMAT0003284	19.886704	16.744489	9.043192	1.331896	4.172883	10.168656	11.445459	1.802337	NA	1.718418	4.567849	3.072597	8.405608	12.78453	0.102441	13.303504	8.445835	18.97599	6.379971	0.283306	1.655904	13.223533	4.583079	10.893008	0.320816	1.455981	17.347193	7.78758	17.350206	40.146588	3.336517	1.98934	0.237444	1.833458	0.520224	2.856429	5.187092	0.879483	1.686835	3.897792	2.569781	1.803813	1.141764	1.004943	1.932594	NA	6.617105	0.157097	0.181669
hsa-miR-616-3p|MIMAT0004805	3.977341	4.78414	3.843357	1.331896	1.112768	2.392625	2.289092	0.675877	5.111425	0.859209	1.827138	1.365599	2.801869	3.409208	0.204882	0.700184	0.527865	3.649229	3.479985	0.283306	2.75984	NA	3.95093	5.446504	1.283264	0.873588	1.239085	2.076688	3.470041	7.29938	2.502387	0.530491	0.237444	2.933533	0.346816	1.963796	1.525615	0.879483	2.108543	1.484872	1.468446	0.300636	0.142721	0.558301	3.092151	0.724579	1.455763	1.570966	0.363338
hsa-miR-548c-5p|MIMAT0004806	NA	NA	NA	NA	NA	NA	NA	NA	NA	NA	NA	NA	NA	NA	NA	NA	NA	NA	NA	NA	NA	NA	NA	NA	NA	NA	NA	NA	NA	NA	NA	NA	NA	NA	NA	NA	NA	NA	NA	NA	NA	NA	NA	NA	NA	NA	NA	NA	NA
hsa-miR-548c-3p|MIMAT0003285	NA	NA	NA	NA	NA	NA	NA	NA	NA	NA	NA	NA	NA	NA	NA	NA	NA	NA	NA	NA	NA	NA	NA	NA	NA	NA	NA	NA	NA	NA	NA	NA	NA	NA	NA	NA	NA	NA	NA	NA	NA	NA	NA	NA	NA	NA	NA	NA	NA
hsa-miR-617|MIMAT0003286	NA	NA	NA	NA	NA	NA	NA	NA	NA	NA	NA	NA	NA	NA	NA	NA	NA	NA	NA	NA	NA	NA	NA	NA	NA	NA	NA	NA	NA	NA	NA	NA	NA	NA	NA	NA	NA	NA	NA	NA	NA	NA	NA	NA	NA	NA	NA	NA	NA
hsa-miR-618|MIMAT0003287	NA	1.196035	0.45216	0.998922	0.834577	1.196312	NA	0.675877	3.066855	NA	0.685177	1.706999	NA	0.852302	0.819528	0.700184	2.639323	3.649229	0.579997	0.849918	0.827952	NA	15.645684	NA	1.122857	0.582392	2.47817	0.519172	NA	NA	0.417065	2.652454	1.187219	2.200149	1.040449	0.714107	1.525615	1.465805	2.319398	0.742436	NA	0.450954	0.570883	1.674905	0.773038	0.724578	NA	0.47129	0.545007
hsa-miR-619-3p|MIMAT0003288	NA	NA	NA	NA	NA	NA	NA	NA	NA	NA	NA	NA	NA	NA	NA	NA	NA	NA	NA	NA	NA	NA	NA	NA	NA	NA	NA	NA	NA	NA	NA	NA	NA	NA	NA	NA	NA	NA	NA	NA	NA	NA	NA	NA	NA	NA	NA	NA	NA
hsa-miR-620|MIMAT0003289	NA	NA	NA	NA	NA	NA	NA	NA	NA	NA	NA	NA	NA	NA	NA	NA	NA	NA	NA	NA	NA	NA	NA	NA	NA	NA	NA	NA	NA	NA	NA	NA	NA	NA	NA	NA	NA	NA	NA	NA	NA	NA	NA	NA	NA	NA	NA	NA	NA
hsa-miR-621|MIMAT0003290	NA	NA	NA	NA	NA	NA	NA	NA	NA	NA	NA	NA	NA	NA	NA	NA	NA	NA	NA	NA	NA	NA	NA	NA	NA	NA	NA	NA	NA	NA	NA	NA	NA	NA	NA	NA	NA	NA	NA	NA	NA	NA	NA	NA	NA	NA	NA	NA	NA
hsa-miR-622|MIMAT0003291	NA	NA	NA	NA	NA	NA	NA	NA	NA	NA	NA	NA	NA	NA	NA	NA	NA	NA	NA	NA	0.275984	NA	NA	NA	NA	NA	NA	NA	NA	NA	NA	NA	NA	NA	NA	0.535581	0.305123	NA	NA	NA	NA	NA	NA	NA	0.386519	NA	NA	NA	NA
hsa-miR-623|MIMAT0003292	NA	NA	NA	NA	NA	NA	NA	NA	NA	NA	NA	NA	NA	NA	NA	NA	NA	NA	NA	NA	NA	NA	NA	NA	NA	NA	NA	NA	NA	NA	NA	NA	NA	NA	NA	NA	NA	NA	NA	NA	NA	NA	NA	NA	NA	NA	NA	NA	NA
hsa-miR-624-5p|MIMAT0003293	0.994335	7.17621	1.58256	1.66487	1.112769	1.794469	NA	0.901169	2.04457	2.291225	0.456784	0.3414	0.700467	2.556906	1.126851	1.400368	NA	1.094769	1.159994	2.691407	1.37992	1.652942	3.634856	0.680813	0.641632	2.911962	3.717255	0.519172	0.57834	1.368633	3.753581	1.856718	1.068497	5.500374	3.294756	5.891385	1.525615	0.879483	2.741106	2.784137	4.405337	1.653495	0.570884	1.004943	0.773038	2.173736	1.32342	1.099676	0.545008
hsa-miR-624-3p|MIMAT0004807	NA	NA	NA	NA	NA	0.598156	NA	NA	NA	NA	NA	NA	NA	NA	NA	NA	NA	NA	NA	NA	NA	NA	NA	NA	NA	0.291196	NA	NA	NA	NA	NA	NA	NA	NA	NA	0.178527	NA	NA	0.210854	NA	0.183556	NA	NA	NA	NA	NA	NA	NA	NA
hsa-miR-625-5p|MIMAT0003294	1.98867	1.196035	4.069437	2.996767	2.781922	5.383405	4.578184	3.379385	5.111424	3.723241	4.796241	3.413997	4.202804	3.409208	0.819528	3.500921	3.167188	5.108921	8.119962	1.841489	7.451569	4.132355	17.384095	1.361626	1.924897	2.911962	6.195425	1.557516	3.47004	7.299379	5.421839	2.121962	0.59361	1.466768	1.387265	26.421971	3.661477	0.293161	1.897689	4.454619	1.101334	9.620334	3.568013	2.903169	1.546076	8.694944	2.514501	1.728062	2.54337
hsa-miR-625-3p|MIMAT0004808	232.674454	407.847904	239.418505	207.10993	325.484882	635.840087	248.366448	272.153043	669.596535	216.807226	366.341524	232.834594	364.243093	390.354327	72.016048	193.951102	340.472703	473.669903	336.978423	117.28871	317.657625	199.179481	772.960084	125.950415	164.257925	198.595909	203.209974	190.276532	399.6331	843.534598	522.99903	111.933521	155.406927	153.643741	153.986454	2591.138393	236.16526	101.726836	141.904986	142.362202	185.391277	522.805001	221.930408	156.994477	166.203103	532.565472	329.796577	183.802914	161.867388
hsa-miR-626|MIMAT0003295	NA	NA	NA	NA	NA	NA	NA	NA	NA	NA	NA	NA	NA	NA	NA	NA	NA	NA	NA	NA	NA	NA	NA	NA	NA	NA	NA	NA	NA	NA	NA	NA	NA	NA	NA	NA	NA	NA	NA	NA	NA	NA	NA	NA	NA	NA	NA	NA	NA
hsa-miR-627-5p|MIMAT0003296	2.983006	4.78414	4.973755	0.332974	3.060114	3.588937	NA	2.02763	1.022285	1.432016	1.141962	0.6828	0.700467	4.26151	0.307323	4.201106	2.111459	2.189538	7.539964	0.141653	2.207872	0.826471	4.425042	8.169756	0.962449	0.873589	3.717256	1.29793	4.048382	3.649689	2.502388	1.458849	0.237444	1.833458	0.173408	11.247191	1.220492	1.172644	1.686834	2.598527	1.28489	3.30699	0.713603	0.33498	1.159557	1.811447	3.176211	1.728063	0.726676
hsa-miR-628-5p|MIMAT0004809	45.739422	105.251073	56.746029	4.994612	38.390524	35.291218	45.781835	3.604675	7.155994	5.155256	4.339455	4.096797	32.221503	128.697605	5.94158	54.614389	117.185954	79.553188	67.279686	5.666121	18.766915	28.100011	27.024363	34.040651	15.078364	9.318281	109.039497	81.769588	64.774106	93.523305	9.592488	11.272925	3.7991	11.734131	4.508612	25.88639	9.763938	8.501667	5.482213	5.011447	5.873783	6.914615	4.852499	4.354754	14.687716	14.491575	44.334613	7.383538	7.266773
hsa-miR-628-3p|MIMAT0003297	0.994335	1.196035	1.582559	0.998922	0.278192	2.392625	1.144546	1.126461	NA	1.145612	1.141961	1.365599	0.700467	4.26151	0.102441	3.500921	1.583595	0.729846	1.739992	0.424959	2.483856	NA	3.95093	NA	1.122856	3.494356	NA	1.29793	1.15668	0.912422	0.417065	1.193605	0.237444	3.666917	0.520224	4.106116	3.661476	0.879483	4.217086	5.382665	0.917778	6.163027	1.141766	0.781621	NA	0.724578	0.66171	0.785484	NA
hsa-miR-629-5p|MIMAT0004810	140.201273	406.651869	176.794401	357.614252	96.810888	145.351966	120.177315	95.523916	139.030731	256.33087	234.787458	121.879691	96.66451	127.845303	69.659904	129.534131	116.130225	211.655273	135.719365	82.017105	165.59042	85.126501	164.516754	123.227162	149.821192	113.85777	280.033257	109.804875	188.538915	213.050648	192.26679	224.795399	61.497929	253.750521	109.593962	338.129814	144.933462	84.13718	167.207509	136.793929	146.477464	117.849088	142.5778	99.266066	109.771352	146.002642	60.745035	125.363015	78.662824
hsa-miR-629-3p|MIMAT0003298	17.898035	39.469152	12.886548	12.653018	8.067574	21.533624	20.601826	4.731139	5.111424	4.582451	13.01837	5.120996	17.511685	17.898342	1.639056	9.102397	18.475263	20.070759	8.119963	1.274877	21.526754	22.314714	21.493062	10.212196	5.293467	3.494355	8.673596	21.805223	16.193527	28.285097	4.170646	5.968019	0.593609	8.433906	1.213857	28.207239	16.171523	2.638449	6.958194	5.939491	7.525784	8.417792	8.563232	6.36464	1.932595	1.811447	9.793317	5.969668	5.086741
hsa-miR-630|MIMAT0003299	NA	NA	NA	NA	NA	NA	NA	NA	NA	NA	NA	NA	NA	NA	NA	NA	NA	NA	NA	NA	NA	NA	NA	NA	NA	NA	NA	NA	NA	NA	NA	NA	NA	NA	NA	NA	NA	NA	NA	NA	NA	NA	NA	NA	NA	NA	NA	NA	NA
hsa-miR-631|MIMAT0003300	NA	NA	NA	NA	NA	NA	NA	NA	NA	NA	NA	NA	NA	NA	NA	NA	NA	NA	NA	NA	NA	NA	NA	NA	NA	NA	NA	NA	NA	NA	NA	NA	NA	NA	NA	NA	NA	NA	NA	NA	NA	NA	NA	NA	NA	NA	NA	NA	NA
hsa-miR-33b-5p|MIMAT0003301	15.909364	26.312768	6.104156	3.662715	4.451074	1.794468	18.312735	2.478215	1.022285	1.432015	2.969102	0.3414	7.70514	4.26151	0.409764	7.702028	3.695053	10.582763	8.119961	0.849918	34.498004	1.652942	11.062606	7.488943	3.368571	9.318283	11.151766	1.817102	15.036846	3.649689	1.251194	5.835397	0.237444	7.333831	0.346816	7.3196	4.271723	2.638449	8.434173	42.504491	6.975117	3.90826	6.279703	2.791509	11.595565	1.811446	1.455764	NA	1.998363
hsa-miR-33b-3p|MIMAT0004811	0.994335	3.588105	0.22608	0.998922	NA	1.196312	NA	0.225292	NA	1.145612	1.141962	0.682799	NA	NA	0.512205	0.700184	3.695053	1.094769	1.159995	1.41653	1.103936	NA	2.212521	NA	0.481224	0.291196	1.239085	0.259586	1.15668	0.456211	0.417065	1.193604	0.118722	1.466767	0.520224	0.892634	0.610246	NA	0.843417	2.0417	1.101334	0.60127	2.568971	0.22332	2.319113	0.362289	0.397026	0.314193	NA
hsa-miR-632|MIMAT0003302	1.98867	2.39207	0.22608	0.665948	0.278192	NA	NA	0.225292	1.022285	0.572806	0.456784	NA	1.400934	0.852302	0.614646	NA	0.527865	0.364923	NA	0.141653	0.827952	NA	0.948222	NA	0.320816	0.291196	NA	0.778758	0.57834	0.456211	0.417065	0.795736	NA	0.733384	0.693632	1.785268	NA	NA	NA	0.185609	0.183556	0.450954	1.141767	0.22332	2.705633	NA	0.132342	NA	0.181669
hsa-miR-633|MIMAT0003303	NA	NA	NA	NA	NA	NA	NA	NA	NA	NA	NA	NA	NA	NA	NA	NA	NA	NA	NA	NA	NA	NA	NA	NA	NA	NA	NA	NA	NA	NA	NA	NA	NA	NA	NA	NA	NA	NA	NA	NA	NA	NA	NA	NA	NA	NA	NA	NA	NA
hsa-miR-634|MIMAT0003304	NA	NA	NA	NA	NA	NA	NA	NA	NA	NA	NA	NA	NA	NA	NA	NA	NA	NA	NA	NA	NA	NA	NA	NA	NA	NA	NA	NA	NA	NA	NA	NA	NA	NA	NA	NA	NA	NA	NA	NA	NA	NA	NA	NA	NA	NA	NA	NA	NA
hsa-miR-635|MIMAT0003305	NA	NA	NA	NA	NA	NA	NA	NA	NA	NA	NA	NA	NA	NA	NA	NA	NA	NA	NA	NA	NA	NA	NA	NA	NA	NA	NA	NA	NA	NA	NA	NA	NA	NA	NA	NA	NA	NA	NA	NA	NA	NA	NA	NA	NA	NA	0.132342	NA	NA
hsa-miR-636|MIMAT0003306	NA	NA	2.486879	NA	NA	0.598156	NA	0.675876	NA	0.286403	0.685176	0.3414	NA	0.852302	NA	NA	NA	0.364923	1.159994	NA	NA	NA	0.632148	NA	0.641632	0.873588	3.717255	NA	NA	1.368633	2.502389	0.397869	0.237444	1.100076	NA	0.714107	0.305123	0.586322	NA	1.299263	0.550667	0.450954	0.428162	0.11166	0.386519	0.724579	0.264684	NA	NA
hsa-miR-637|MIMAT0003307	NA	NA	NA	NA	NA	NA	NA	NA	NA	NA	NA	NA	NA	NA	NA	NA	NA	NA	NA	NA	NA	NA	NA	NA	NA	NA	NA	NA	NA	NA	NA	NA	NA	NA	NA	NA	NA	NA	NA	NA	NA	NA	NA	NA	NA	NA	NA	NA	NA
hsa-miR-638|MIMAT0003308	NA	NA	NA	NA	NA	NA	NA	NA	NA	NA	NA	NA	NA	NA	NA	NA	NA	NA	NA	NA	NA	NA	NA	NA	NA	NA	NA	NA	NA	NA	NA	NA	NA	NA	NA	NA	NA	NA	NA	NA	NA	NA	NA	NA	NA	NA	NA	NA	NA
hsa-miR-639|MIMAT0003309	0.994335	NA	1.58256	0.665948	0.278192	0.598156	2.289092	NA	2.04457	0.572806	0.456784	NA	NA	2.556906	0.819528	NA	0.527865	0.729846	NA	0.141653	1.931888	NA	2.370556	1.361626	1.60408	NA	NA	1.557516	NA	0.456211	1.251195	1.591473	NA	NA	1.213856	1.428216	NA	1.465805	0.632563	NA	NA	0.300635	1.855369	0.669961	1.932595	0.724578	0.397026	0.628387	1.090016
hsa-miR-640|MIMAT0003310	NA	NA	NA	NA	NA	NA	NA	NA	NA	NA	NA	NA	NA	NA	NA	NA	NA	NA	NA	NA	NA	NA	NA	NA	NA	NA	NA	NA	NA	NA	NA	NA	NA	NA	NA	NA	NA	NA	NA	NA	NA	NA	NA	NA	NA	NA	NA	NA	NA
hsa-miR-641|MIMAT0003311	NA	NA	NA	NA	NA	1.196312	NA	NA	NA	NA	NA	NA	NA	NA	NA	0.700184	NA	NA	0.579997	NA	0.551968	NA	1.264297	NA	0.641632	NA	NA	NA	0.57834	NA	0.417065	NA	0.237444	0.366692	NA	0.535581	NA	NA	NA	NA	NA	NA	NA	NA	0.386519	NA	NA	0.157097	NA
hsa-miR-642a-5p|MIMAT0003312	3.977342	3.588105	7.686713	3.329742	19.195263	10.168656	11.445459	1.577046	1.022285	8.01929	4.339457	6.827994	9.806544	27.273665	0.717087	7.001845	7.91797	5.838766	7.539965	1.274877	9.935425	8.264709	4.583079	12.935448	1.443673	2.620766	7.434511	4.932134	20.820248	7.29938	1.668259	0.663113	0.59361	0.733383	1.040449	7.141073	3.051231	0.293161	2.530252	1.484873	1.28489	4.65985	1.712647	1.786566	2.319113	6.52121	8.469897	3.299028	0.726677
hsa-miR-643|MIMAT0003313	NA	1.196035	NA	1.331896	0.278192	0.598156	NA	0.225292	NA	NA	0.456784	0.3414	NA	NA	0.307323	0.700184	0.527865	0.729846	NA	NA	0.275984	NA	1.580372	NA	0.320816	0.291196	1.239085	0.519172	NA	0.912422	1.251195	0.265246	0.356166	0.733384	NA	2.142322	0.305123	0.586322	0.421709	0.371218	0.734222	0.901906	0.856325	0.22332	0.386519	NA	0.529368	0.157097	0.181669
hsa-miR-644a|MIMAT0003314	NA	NA	NA	NA	NA	NA	NA	NA	NA	NA	NA	NA	NA	NA	NA	NA	NA	NA	NA	NA	NA	NA	NA	NA	NA	NA	NA	NA	NA	NA	NA	NA	NA	NA	NA	NA	NA	NA	NA	NA	NA	NA	NA	NA	NA	NA	NA	NA	NA
hsa-miR-645|MIMAT0003315	NA	NA	NA	NA	NA	NA	NA	NA	NA	NA	NA	NA	NA	NA	0.102441	NA	NA	NA	NA	NA	NA	NA	NA	NA	NA	NA	NA	NA	NA	NA	NA	NA	NA	NA	NA	NA	NA	NA	NA	NA	NA	NA	NA	NA	NA	NA	NA	NA	NA
hsa-miR-646|MIMAT0003316	NA	NA	NA	NA	NA	NA	NA	NA	NA	NA	NA	NA	NA	NA	NA	NA	NA	NA	NA	NA	NA	NA	NA	NA	NA	NA	NA	NA	NA	NA	NA	NA	NA	NA	NA	NA	NA	NA	NA	NA	NA	NA	NA	NA	NA	NA	NA	NA	NA
hsa-miR-647|MIMAT0003317	NA	NA	NA	NA	NA	NA	NA	NA	NA	NA	NA	NA	NA	NA	NA	NA	NA	NA	NA	NA	NA	NA	NA	NA	NA	NA	NA	NA	NA	NA	NA	NA	NA	NA	NA	NA	NA	NA	NA	NA	NA	NA	NA	NA	NA	NA	NA	NA	NA
hsa-miR-648|MIMAT0003318	NA	NA	NA	NA	NA	NA	NA	NA	NA	NA	NA	NA	NA	NA	NA	NA	NA	NA	NA	NA	NA	NA	NA	NA	NA	NA	NA	NA	NA	NA	NA	NA	NA	NA	NA	NA	NA	NA	NA	NA	NA	NA	NA	NA	NA	NA	NA	NA	NA
hsa-miR-649|MIMAT0003319	NA	NA	NA	NA	NA	NA	NA	NA	NA	NA	NA	NA	NA	NA	NA	NA	NA	NA	NA	NA	NA	NA	NA	NA	NA	NA	NA	NA	NA	NA	NA	NA	NA	NA	NA	NA	NA	NA	NA	NA	NA	NA	NA	NA	NA	NA	NA	NA	NA
hsa-miR-650|MIMAT0003320	NA	NA	NA	NA	NA	NA	NA	NA	NA	NA	NA	NA	NA	NA	NA	NA	NA	NA	NA	0.141653	NA	NA	NA	NA	NA	NA	NA	NA	NA	NA	NA	NA	NA	NA	NA	0.178527	NA	NA	NA	NA	NA	NA	NA	NA	NA	NA	NA	NA	NA
hsa-miR-651-5p|MIMAT0003321	1.988671	9.568279	7.686713	15.316811	2.225537	7.776031	2.289092	7.434644	11.245133	3.723241	4.111064	2.731198	7.705142	2.556906	3.9952	6.30166	2.111459	10.217841	6.959967	2.124795	2.207872	2.479413	6.479525	4.765691	2.406122	2.620767	12.390852	2.59586	13.880165	14.598759	7.090099	21.087003	3.442935	3.300224	2.254306	9.818976	15.561277	7.035862	10.331862	0.928045	27.90047	3.607625	5.566101	3.238151	4.251707	4.347473	3.573237	1.413869	1.271685
hsa-miR-652-3p|MIMAT0003322	18.892369	27.508803	30.746854	56.605607	37.555947	33.496749	34.336375	17.122211	24.534835	56.421431	86.10396	166.944452	32.921971	48.581215	60.645093	18.204795	27.448963	102.178408	21.459899	72.384699	32.566116	66.944141	232.630797	16.339513	29.675504	123.758446	29.738045	29.852389	41.640496	49.727026	53.801337	77.319006	47.370026	88.005964	73.004838	59.985015	22.884231	13.192241	51.870172	61.065403	29.552471	35.775616	50.094903	51.69875	49.860931	29.345443	36.129401	10.211276	10.355153
hsa-miR-548d-5p|MIMAT0004812	NA	NA	NA	NA	NA	NA	NA	NA	NA	NA	NA	NA	NA	NA	NA	NA	NA	NA	NA	NA	NA	NA	NA	NA	NA	NA	NA	NA	NA	NA	NA	NA	NA	NA	NA	NA	NA	NA	NA	NA	NA	NA	NA	NA	NA	NA	NA	NA	NA
hsa-miR-548d-3p|MIMAT0003323	NA	NA	1.356479	0.998922	0.556384	1.196312	NA	0.225292	1.022285	0.286403	NA	NA	0.700467	0.852302	NA	0.700184	0.527865	0.364923	NA	NA	NA	0.826471	1.580371	0.680813	0.160408	0.291196	NA	NA	1.73502	0.456211	NA	0.530491	0.237444	1.100075	NA	0.535581	0.610246	NA	NA	0.742436	1.284891	0.300636	1.284486	0.22332	NA	NA	0.132342	0.314194	NA
hsa-miR-661|MIMAT0003324	NA	NA	NA	NA	NA	NA	NA	NA	NA	NA	NA	NA	NA	NA	NA	NA	NA	NA	NA	NA	NA	NA	NA	NA	NA	NA	NA	NA	NA	NA	NA	NA	NA	NA	NA	NA	NA	NA	NA	NA	NA	NA	NA	NA	NA	NA	NA	NA	NA
hsa-miR-662|MIMAT0003325	NA	NA	NA	NA	NA	NA	9.156367	NA	NA	NA	NA	NA	NA	NA	NA	NA	NA	NA	NA	NA	NA	NA	3.476819	NA	NA	NA	NA	NA	NA	NA	NA	NA	NA	3.300224	NA	NA	NA	NA	0.632563	0.556827	NA	NA	NA	NA	NA	NA	NA	NA	NA
hsa-miR-663a|MIMAT0003326	NA	NA	0.67824	7.658403	NA	1.196312	3.433638	0.450584	NA	NA	NA	NA	NA	NA	NA	NA	NA	0.364923	1.739991	0.141653	3.311808	NA	0.790185	NA	0.962448	NA	1.239085	NA	NA	NA	4.170648	0.132623	NA	0.366692	NA	0.53558	0.915369	0.293161	0.421708	NA	NA	NA	3.282578	0.5583	0.773038	0.362289	NA	1.885161	NA
hsa-miR-449b-5p|MIMAT0003327	NA	NA	0.678239	NA	NA	NA	NA	NA	1.022285	0.286403	0.228392	NA	NA	46.876611	0.614646	NA	NA	NA	0.579997	NA	1.103936	NA	0.316074	NA	NA	NA	NA	0.259586	2.891701	NA	NA	NA	NA	NA	NA	NA	NA	1.758966	NA	NA	NA	NA	NA	NA	0.386519	1.086868	0.794052	NA	0.363339
hsa-miR-449b-3p|MIMAT0009203	NA	NA	NA	NA	NA	NA	NA	NA	3.066855	0.286403	NA	NA	NA	23.012154	0.102441	NA	0.527865	NA	NA	NA	0.551968	NA	0.158037	NA	0.160408	NA	NA	NA	0.57834	NA	NA	NA	NA	NA	0.173408	1.606741	NA	0.879483	NA	0.185609	NA	NA	NA	NA	0.773038	NA	0.264684	NA	NA
hsa-miR-653-5p|MIMAT0003328	8.949017	5.980175	12.434388	2.996767	13.075034	22.131781	6.867275	6.533476	NA	10.596918	16.215866	12.290389	18.912621	48.581215	17.414976	27.307195	64.927352	33.207983	94.539557	11.615549	6.347632	7.438238	25.760068	19.743579	2.726939	16.306995	26.02079	13.498472	6.361743	9.124225	12.094874	7.692114	10.210081	6.600447	8.150184	20.352059	11.289554	4.104253	6.958193	2.969746	26.064912	8.56811	15.128375	2.90317	5.797782	12.68013	9.925659	5.655475	2.72504
hsa-miR-411-5p|MIMAT0003329	1.98867	2.39207	20.573263	10.322199	4.172883	8.972343	1.144546	6.98406	15.334273	4.582451	6.394988	3.072597	5.603739	NA	2.561025	1.400368	2.639323	1.459692	4.059981	0.991571	9.383457	0.826471	2.844669	5.446504	11.549384	2.32957	1.239085	3.89379	1.15668	2.737268	60.474369	1.326228	5.579928	2.566841	1.387265	4.284645	3.661476	0.879483	3.162815	6.681929	4.956004	6.61398	6.422425	5.694679	6.570821	5.072051	8.602238	19.165776	5.995088
hsa-miR-411-3p|MIMAT0004813	NA	NA	7.234554	1.664871	0.834576	5.383406	NA	1.802338	NA	0.572806	2.055531	0.3414	NA	NA	0.717087	NA	NA	1.094769	1.159995	0.566612	1.37992	NA	0.474112	NA	0.320816	2.038374	NA	0.519172	0.57834	0.456211	22.938554	0.132623	0.118722	0.366692	0.173408	0.714107	0.305123	NA	0.210854	1.670482	0.550667	1.202542	0.285441	0.669962	1.159557	NA	0.926395	3.927414	2.361701
hsa-miR-654-5p|MIMAT0003330	NA	1.196035	9.269273	2.330818	0.834576	4.187093	NA	2.252922	3.066855	1.718418	2.283923	NA	2.801868	0.852302	1.536615	0.700184	0.527865	NA	3.479984	0.566612	0.827952	NA	NA	1.361626	2.245713	NA	NA	0.519172	0.57834	0.456211	38.369945	0.132623	0.356166	1.466767	NA	0.535581	1.525615	0.293161	0.421708	0.928045	1.468446	0.300635	1.284485	0.893282	1.159557	0.362289	2.382158	6.283861	0.908346
hsa-miR-654-3p|MIMAT0004814	8.949017	10.764315	122.76133	40.622848	17.247916	65.19903	1.144546	33.793838	90.983347	27.208304	34.715654	9.559192	14.709816	13.636832	17.005211	21.005534	11.08516	5.108921	34.219839	6.799346	30.910212	8.264709	9.956344	25.870896	25.184076	37.855525	7.434511	6.230064	6.361741	16.423604	523.416091	4.774415	11.159855	20.534725	4.68202	21.780273	15.561276	4.397414	20.87458	42.690099	28.451137	27.508142	12.844847	9.26781	15.460753	13.042419	16.145739	64.880861	26.342056
hsa-miR-655-3p|MIMAT0003331	NA	1.196035	12.886549	2.663793	1.669153	6.579718	1.144546	4.731138	NA	1.145613	1.370354	0.3414	1.400935	0.852302	1.229292	1.400368	1.055729	NA	4.639978	0.141653	1.931888	0.826471	1.580372	0.680813	0.962449	1.747178	NA	0.259586	0.57834	NA	61.725564	0.132623	1.305941	1.833458	0.693633	1.428215	1.525615	0.293161	1.054272	2.227309	2.019113	1.052224	1.284486	2.344867	2.705632	NA	1.058737	3.613221	2.361701
hsa-miR-656-3p|MIMAT0003332	NA	NA	1.582559	0.998922	0.834577	NA	1.144546	1.351753	1.022285	NA	0.228392	0.682799	1.400934	0.852302	0.409764	1.400368	0.527865	NA	NA	0.141653	0.827952	NA	0.316074	0.680813	0.160408	0.582393	2.47817	0.778758	NA	NA	9.175422	NA	NA	1.100075	0.173408	0.53558	0.305123	NA	0.843417	0.742437	0.367111	0.751589	0.713603	0.669962	1.159557	NA	0.529369	1.570965	0.363339
hsa-miR-549a|MIMAT0003333	NA	NA	NA	0.332974	NA	0.598156	1.144546	NA	1.022285	0.286403	0.456785	NA	NA	NA	NA	NA	NA	NA	NA	NA	0.275984	NA	NA	NA	NA	NA	NA	NA	NA	0.456211	NA	NA	NA	0.366692	NA	NA	NA	0.293161	NA	NA	NA	NA	0.428162	NA	NA	NA	0.132342	NA	0.181669
hsa-miR-657|MIMAT0003335	NA	NA	NA	NA	NA	NA	NA	NA	NA	NA	NA	NA	NA	NA	NA	NA	NA	NA	NA	NA	NA	NA	NA	NA	NA	NA	NA	NA	NA	NA	NA	NA	NA	NA	NA	NA	NA	NA	NA	NA	NA	NA	NA	NA	NA	NA	NA	NA	NA
hsa-miR-658|MIMAT0003336	NA	NA	0.22608	0.332974	0.834576	NA	NA	0.225292	3.066855	NA	NA	NA	NA	NA	0.204882	NA	1.583594	0.729846	NA	0.141653	0.275984	NA	1.422334	NA	NA	NA	NA	0.259586	NA	0.456211	0.83413	0.530491	NA	NA	0.346816	0.892634	NA	NA	NA	NA	0.367112	NA	0.142721	0.22332	0.773038	0.362289	NA	0.47129	NA
hsa-miR-659-3p|MIMAT0003337	NA	NA	0.22608	NA	NA	NA	NA	0.225292	NA	NA	NA	NA	NA	NA	NA	NA	NA	NA	NA	NA	0.275984	NA	NA	NA	NA	NA	NA	NA	NA	NA	NA	NA	NA	NA	NA	0.178527	NA	NA	NA	NA	NA	NA	0.142721	NA	NA	0.362289	0.132342	0.314193	NA
hsa-miR-660-5p|MIMAT0003338	29.830058	31.096908	30.068612	69.258625	42.563407	41.870936	57.227292	29.738578	11.245133	70.741592	80.622541	113.003301	46.230854	38.353591	73.962428	21.705719	30.61615	38.316903	59.159724	74.084536	30.910212	30.579422	102.882233	37.444718	12.511833	148.510137	32.216216	27.516115	54.363981	54.745349	256.911804	55.038401	91.772005	21.6348	104.738534	32.491884	117.167262	60.391147	68.949375	47.144719	32.489362	47.35008	62.65431	44.664146	37.878846	18.476761	37.055795	12.410626	11.808507
hsa-miR-421|MIMAT0003339	NA	2.39207	3.165117	5.66056	0.834576	2.392624	NA	2.928799	3.066855	2.291225	0.685176	1.365599	0.700467	0.852302	0.717087	2.800738	3.167189	4.743998	2.31999	1.133224	1.103936	NA	6.795601	2.042439	13.313874	1.164785	6.195426	1.038344	4.626721	0.456211	6.673035	2.121963	2.018272	4.400299	1.213857	8.926343	3.9666	4.104252	6.536485	5.011446	3.487558	3.457307	4.138897	4.131433	4.251707	2.898315	0.926394	2.199352	1.453355
hsa-miR-542-5p|MIMAT0003340	0.994335	7.17621	2.712958	4.661638	2.225537	2.99078	NA	1.351754	3.066855	1.432016	3.425886	2.389797	5.603738	1.704604	1.741497	2.800737	3.695053	1.459692	0.579997	0.708265	1.103936	2.479413	1.580371	2.042439	1.122856	0.582393	3.717255	1.29793	1.73502	5.930745	1.668259	1.193604	1.187219	1.100075	1.213858	2.85643	NA	0.586322	1.054272	2.969746	2.019112	1.653495	0.999044	0.558301	0.773038	1.449157	1.720447	2.356449	0.545007
hsa-miR-542-3p|MIMAT0003389	127.274914	328.9096	296.616695	259.053899	142.156217	340.350902	70.961843	181.360265	180.944407	84.775349	130.412102	69.304137	109.272928	133.811417	182.75481	156.841326	101.877878	181.00175	220.978967	97.882244	140.19989	257.032441	76.331983	181.096273	109.879569	94.056419	236.665273	98.383092	172.923728	292.887619	237.726832	125.063163	154.219708	152.176975	191.616027	264.755288	57.363138	96.449941	226.035874	263.379355	140.787238	257.043286	227.068344	192.502476	114.409577	130.061908	228.290167	271.934052	102.824847
hsa-miR-758-3p|MIMAT0003879	1.988671	13.156384	71.441217	34.962286	13.075033	51.441437	2.289092	14.869289	21.467981	21.193837	21.925677	6.145194	14.009349	5.966114	9.219693	11.903136	3.695053	2.55446	15.659926	2.691407	12.695265	9.09118	4.267005	19.743578	12.511834	15.724603	7.434511	5.970478	1.15668	7.299379	346.163631	3.580812	8.073087	5.500373	2.601123	6.784019	6.712708	2.052127	6.114776	12.80703	15.051569	9.770651	7.706909	5.918	5.024746	3.622894	20.116002	14.295782	5.45008
hsa-miR-1264|MIMAT0005791	NA	NA	NA	NA	NA	NA	NA	NA	NA	NA	NA	NA	NA	NA	NA	NA	NA	NA	NA	NA	NA	NA	NA	NA	NA	NA	NA	NA	NA	NA	NA	NA	NA	NA	NA	NA	NA	NA	NA	NA	NA	NA	0.856323	NA	NA	NA	NA	NA	NA
hsa-miR-671-5p|MIMAT0003880	21.875375	3.588105	13.564787	10.655173	7.232996	8.374188	13.73455	10.363444	1.022285	5.155257	6.166596	1.365599	14.709816	8.52302	1.536615	7.702027	8.9737	18.611068	27.259873	0.849918	4.691728	4.132355	3.318781	4.765691	1.76449	5.241533	29.738044	9.08551	8.096763	7.75559	39.204075	2.387208	0.831053	4.400299	1.040449	13.389513	7.9332	7.915345	12.862116	12.064594	10.829788	6.764298	4.138896	6.587962	1.932594	3.985182	3.70558	4.08451	2.180031
hsa-miR-671-3p|MIMAT0004819	13.920694	1.196035	4.521597	6.659482	3.338307	4.187094	5.72273	1.126461	17.378841	6.014466	8.222127	3.413997	6.304207	8.52302	3.175672	8.402213	4.750782	12.407379	6.959966	2.266448	4.415744	2.479413	3.002707	4.084878	2.726938	3.203159	28.498959	5.19172	2.891701	5.930745	3.753582	5.43753	1.89955	2.566842	1.387265	10.890135	0.915369	0.293161	4.638796	4.825836	7.525784	0.751589	3.568015	2.456528	4.251708	5.434339	2.382158	3.456124	1.816693
hsa-miR-668-3p|MIMAT0003881	NA	NA	1.58256	NA	NA	NA	NA	0.675877	NA	NA	NA	NA	NA	NA	0.102441	NA	NA	NA	0.579997	NA	NA	NA	NA	NA	0.160408	NA	NA	NA	NA	NA	6.673035	NA	NA	NA	NA	NA	NA	NA	NA	NA	0.367112	NA	0.142721	NA	NA	NA	NA	NA	NA
hsa-miR-767-5p|MIMAT0003882	NA	NA	16.729905	367.270501	1.669154	0.598156	48.070925	12.391074	244.326066	87.066573	3.425886	NA	2.101402	0.852302	0.307323	60.916048	5.278647	11.677532	146.739311	0.424959	0.275984	1.652942	0.158037	46.9761	128.968137	2.911963	118.95218	52.436371	17.928547	17.792238	13.763133	34.48189	1.662106	1.833458	0.173408	19.637953	206.873446	695.377674	264.622224	18.375304	226.140647	0.300636	0.428162	5.136377	72.665543	0.724578	4.896658	6.283862	0.181669
hsa-miR-767-3p|MIMAT0003883	NA	NA	NA	0.998922	NA	0.598156	3.433638	NA	9.200564	2.86403	0.456784	NA	0.700467	NA	NA	2.800737	0.527865	0.364923	4.639978	NA	NA	NA	0.158037	1.361626	5.935101	NA	13.629937	3.374618	1.73502	2.737266	NA	0.928358	NA	NA	NA	0.53558	3.356353	2.345287	7.379901	1.299264	7.158673	NA	NA	0.11166	9.276452	NA	0.264684	1.256773	NA
hsa-miR-1224-5p|MIMAT0005458	NA	1.196035	0.45216	0.332974	0.556384	2.392624	NA	NA	NA	0.572806	0.456785	0.3414	NA	1.704604	0.204882	0.700184	10.557294	1.459692	NA	0.283306	0.551968	NA	20.860914	NA	0.802041	NA	1.239085	0.778758	1.73502	NA	NA	NA	0.237444	1.466766	0.173408	20.530585	0.610246	2.931609	11.386136	1.299264	0.550668	0.150318	0.856324	0.22332	NA	0.362289	NA	1.256773	0.545008
hsa-miR-1224-3p|MIMAT0005459	NA	NA	NA	NA	NA	NA	NA	NA	NA	NA	NA	NA	NA	NA	NA	NA	NA	NA	NA	NA	NA	NA	0.316074	NA	NA	NA	NA	NA	NA	NA	NA	NA	NA	NA	NA	NA	NA	NA	NA	NA	NA	NA	NA	NA	NA	NA	NA	NA	NA
hsa-miR-320b|MIMAT0005792	2.983006	22.724664	5.651996	4.328664	5.842035	3.588937	6.867275	12.841659	16.356558	6.014467	7.308558	8.193592	8.405607	6.818416	1.843938	4.90129	4.222918	2.554461	4.639977	1.699836	14.075185	4.958825	16.751946	6.80813	7.859998	5.823927	3.717255	11.162198	2.313361	1.824844	4.170646	9.681454	2.018272	22.368183	3.294754	18.56679	3.9666	3.22477	11.17528	11.693375	8.99423	9.319699	5.851543	3.684791	8.889934	13.766998	4.764316	3.456125	13.988538
hsa-miR-320c|MIMAT0005793	1.98867	NA	0.45216	0.332974	1.39096	1.196312	1.144546	1.802337	2.04457	0.572806	0.456784	2.048399	NA	NA	0.614646	NA	0.527865	NA	NA	0.708265	2.75984	NA	2.686632	1.361626	0.160408	0.873589	NA	1.29793	NA	NA	1.668259	0.397868	1.18722	1.466768	0.346816	1.963796	1.525615	NA	0.843416	1.299264	0.550667	0.901907	1.284486	0.558301	1.546076	1.811445	0.66171	0.157097	0.726676
hsa-miR-1296-5p|MIMAT0005794	19.886706	13.156384	17.182065	7.325431	4.451074	24.524405	6.867276	8.786397	15.334272	6.30087	6.623382	6.486595	6.304205	11.932228	2.663466	15.404057	5.278646	29.923677	12.759939	2.691407	5.51968	4.132355	35.874449	19.743578	6.095508	9.027086	21.064448	3.115032	5.783401	7.75559	9.175422	15.914719	2.849326	9.167288	2.601122	16.960049	10.98443	17.882817	13.283826	6.867538	8.627119	5.561755	12.844847	2.903169	15.847272	4.347472	1.852789	4.712897	5.995089
hsa-miR-1468-5p|MIMAT0006789	2.983006	7.176209	4.069437	10.322199	8.345766	12.561281	1.144546	3.154092	4.089139	5.155257	5.481419	9.900591	2.101402	6.818416	5.429375	4.201107	4.222918	13.502147	12.179943	8.924141	2.75984	9.09118	6.321489	7.488944	3.849795	6.115123	2.47817	4.412962	9.831784	5.930746	16.26552	3.846058	10.091359	2.20015	8.670408	10.533083	7.628077	4.690575	8.223319	1.299264	1.652002	3.006355	2.997131	5.248036	3.47867	2.898315	5.293685	2.199351	3.451717
hsa-miR-1323|MIMAT0005795	NA	NA	NA	NA	NA	NA	NA	NA	NA	NA	NA	NA	NA	NA	NA	NA	NA	NA	NA	NA	NA	2.479413	NA	NA	NA	NA	NA	1.038344	NA	NA	NA	NA	NA	NA	NA	NA	NA	NA	NA	NA	NA	NA	NA	0.334981	NA	0.362289	NA	NA	NA
hsa-miR-1271-5p|MIMAT0005796	11.932023	25.116733	9.947511	8.990302	5.842036	8.972342	3.433638	2.478215	3.066854	5.155257	5.709811	4.438196	7.705142	5.113812	1.126851	4.201106	4.750782	8.028303	8.119961	1.41653	5.243696	4.132355	26.708291	13.616261	2.085306	5.241534	17.347193	5.970478	8.096763	3.649689	2.085323	1.591471	0.949776	0.366692	0.520224	5.355805	3.966599	1.465805	6.32563	1.856091	12.665344	3.156672	4.281616	1.563244	3.092151	2.536025	3.176211	2.356448	1.271685
hsa-miR-1301-3p|MIMAT0005797	37.784741	7.17621	17.182067	31.965519	10.571304	29.309653	42.348197	8.561106	9.200564	24.344272	14.160332	10.241992	32.221502	5.966114	3.892758	24.506456	29.560422	48.899667	52.779753	4.24959	13.799201	10.744121	80.915057	12.935447	15.559588	9.318281	75.584197	28.55446	27.760332	30.109941	37.118751	18.567171	3.917822	16.867811	3.294755	104.081143	23.494477	18.762299	22.139708	40.27718	10.646232	19.992255	8.277793	24.453619	15.460755	16.303023	14.292948	6.598056	5.631749
hsa-miR-454-5p|MIMAT0003884	NA	2.39207	0.67824	1.331896	1.112769	NA	2.289092	0.675877	1.022285	1.145612	0.456785	NA	1.400934	NA	0.204882	0.700184	NA	1.094769	0.579997	0.424959	1.655904	NA	2.054483	0.680813	1.443673	NA	NA	0.519172	NA	0.912422	NA	0.397868	0.356166	0.733383	NA	0.714108	0.915369	1.172644	3.795378	0.371218	0.367112	1.202542	0.999044	0.781622	1.159557	1.811447	0.397026	0.157097	0.363338
hsa-miR-454-3p|MIMAT0003885	6.960347	22.724664	15.147348	4.661637	8.623958	17.34653	32.047285	7.659938	2.04457	4.296047	3.882671	5.462396	11.207478	15.341436	2.356143	10.502764	11.613023	17.881223	11.599947	4.24959	6.071648	16.529417	14.697461	13.616261	2.887346	6.115123	13.629937	16.353918	12.145143	11.861491	13.763133	8.48785	2.611882	4.766991	4.855428	8.033708	7.01783	20.521264	11.596988	4.825837	5.139561	6.163026	7.278748	9.044489	7.343858	6.158919	10.852053	2.199352	2.180032
hsa-miR-1185-5p|MIMAT0005798	NA	NA	0.67824	NA	NA	0.598156	NA	0.225292	NA	NA	0.913568	0.3414	NA	NA	NA	NA	NA	NA	1.159995	NA	NA	NA	NA	NA	0.160408	NA	NA	NA	NA	NA	0.417065	NA	0.237444	NA	NA	NA	NA	NA	0.421709	0.185609	0.367112	0.150318	NA	NA	NA	0.362289	0.66171	NA	0.181669
hsa-miR-449c-5p|MIMAT0010251	NA	NA	NA	NA	0.278192	NA	1.144546	0.225292	1.022285	0.286403	NA	NA	NA	13.636832	0.102441	NA	NA	0.364923	NA	0.141653	0.827952	NA	0.316074	NA	NA	NA	NA	NA	0.57834	0.456211	NA	NA	NA	NA	NA	2.320849	NA	0.586322	NA	NA	NA	NA	NA	NA	0.386519	NA	0.529368	NA	0.181669
hsa-miR-449c-3p|MIMAT0013771	NA	NA	NA	NA	NA	NA	NA	NA	NA	NA	NA	NA	NA	NA	0.102441	NA	NA	NA	NA	NA	NA	NA	NA	NA	NA	NA	NA	NA	NA	NA	NA	NA	NA	NA	NA	1.071161	NA	0.293161	NA	NA	NA	NA	NA	NA	NA	NA	NA	NA	NA
hsa-miR-1283|MIMAT0005799	NA	NA	NA	NA	0.278192	0.598156	NA	NA	NA	NA	0.228392	NA	NA	NA	NA	NA	NA	NA	NA	0.141653	NA	0.826471	NA	NA	NA	0.291196	NA	0.259586	NA	0.456211	NA	NA	NA	NA	0.346816	1.249688	NA	NA	NA	NA	NA	NA	NA	NA	NA	NA	NA	NA	0.181669
hsa-miR-769-5p|MIMAT0003886	46.733758	68.17399	61.267626	95.896559	21.142607	63.40456	69.817296	29.96387	52.136524	55.848623	30.832982	20.142583	21.014023	40.910497	17.312534	25.20664	51.202872	58.387662	35.379834	11.898854	23.458643	39.670602	76.490017	61.273175	45.3955	25.916475	192.058207	36.861211	68.244148	50.639446	38.78701	38.725814	17.214671	37.769227	13.005613	44.631708	21.968861	27.263965	38.164638	16.333602	29.736026	17.436856	71.788423	18.982264	20.098979	24.635681	17.866187	11.939338	17.440258
hsa-miR-769-3p|MIMAT0003887	3.977341	3.588105	7.008475	11.32112	0.556384	4.187093	9.156367	3.829968	3.066855	7.446482	1.370353	0.6828	1.400934	5.966114	0.921969	2.800737	5.278647	9.487995	4.639978	0.991571	3.035824	4.958826	13.591201	7.488943	3.208164	1.164784	28.49896	3.374618	3.47004	2.281055	3.753582	4.243926	0.831054	9.533981	1.387265	4.99875	2.746108	5.570057	5.060504	1.484872	3.304002	3.006354	4.709778	2.679849	3.865188	1.086867	0.794052	1.570966	0.363339
hsa-miR-766-3p|MIMAT0003888	13.920694	13.156384	21.025421	22.975217	10.293112	25.720718	41.20365	7.885229	16.356557	14.892966	16.901042	8.876393	16.110751	8.52302	2.356143	4.201106	8.9737	6.20369	22.039896	3.399672	8.831489	12.397063	330.613881	6.80813	8.180814	6.988712	9.912681	7.78758	8.096763	11.40528	6.25597	4.111303	2.493159	2.20015	1.734081	33.027464	7.628077	2.931609	10.121009	27.098934	5.323116	18.188444	10.133157	8.93283	15.847272	33.692918	6.087738	6.283862	5.086742
hsa-miR-762|MIMAT0010313	NA	NA	NA	NA	NA	NA	NA	NA	NA	NA	NA	NA	NA	NA	NA	NA	NA	NA	NA	NA	NA	NA	NA	NA	NA	NA	NA	NA	NA	NA	NA	NA	NA	NA	NA	NA	NA	NA	NA	NA	NA	NA	NA	NA	NA	NA	NA	NA	NA
hsa-miR-802|MIMAT0004185	NA	NA	NA	NA	NA	NA	NA	NA	NA	NA	NA	NA	NA	NA	NA	NA	NA	NA	NA	NA	NA	NA	0.158037	NA	NA	NA	NA	NA	NA	NA	NA	NA	NA	NA	NA	NA	NA	NA	NA	NA	0.183556	NA	NA	NA	NA	NA	NA	NA	NA
hsa-miR-670-5p|MIMAT0010357	NA	NA	NA	NA	NA	NA	NA	NA	NA	NA	NA	NA	NA	NA	NA	NA	NA	NA	NA	NA	NA	NA	NA	NA	NA	NA	NA	0.259586	NA	NA	NA	NA	NA	NA	NA	NA	NA	NA	NA	NA	NA	NA	NA	NA	NA	NA	NA	NA	NA
hsa-miR-1298-5p|MIMAT0005800	NA	NA	NA	NA	NA	2.990781	NA	NA	NA	0.286403	NA	NA	NA	NA	NA	NA	NA	NA	NA	0.141653	NA	NA	0.316074	NA	NA	NA	NA	NA	NA	NA	NA	NA	NA	NA	0.173408	NA	NA	NA	NA	NA	NA	NA	56.802768	0.11166	2.705633	0.362289	NA	NA	NA
hsa-miR-2113|MIMAT0009206	NA	NA	NA	0.998922	NA	NA	NA	NA	NA	NA	NA	NA	NA	NA	NA	NA	NA	NA	NA	NA	NA	NA	NA	NA	NA	NA	1.239085	NA	NA	NA	NA	NA	NA	NA	NA	NA	NA	NA	NA	NA	NA	NA	NA	NA	0.386519	NA	NA	NA	NA
hsa-miR-761|MIMAT0010364	NA	NA	NA	NA	NA	NA	NA	NA	NA	NA	NA	NA	NA	NA	NA	NA	NA	NA	NA	NA	NA	NA	NA	NA	NA	NA	NA	NA	NA	NA	NA	NA	NA	NA	NA	NA	NA	NA	NA	NA	NA	NA	NA	NA	NA	NA	NA	NA	NA
hsa-miR-764|MIMAT0010367	NA	NA	NA	NA	NA	NA	NA	NA	NA	NA	NA	NA	NA	NA	NA	NA	NA	NA	NA	NA	NA	NA	NA	NA	NA	NA	NA	NA	NA	NA	NA	NA	NA	NA	NA	NA	NA	NA	NA	NA	NA	NA	NA	NA	NA	NA	NA	NA	NA
hsa-miR-759|MIMAT0010497	NA	NA	NA	NA	NA	NA	NA	NA	NA	NA	NA	NA	NA	NA	NA	NA	NA	NA	NA	NA	NA	NA	NA	NA	NA	NA	NA	NA	NA	NA	NA	NA	NA	NA	NA	NA	NA	NA	NA	NA	NA	NA	NA	NA	NA	NA	NA	NA	NA
hsa-miR-765|MIMAT0003945	NA	2.39207	NA	NA	0.278192	NA	1.144546	NA	NA	NA	0.456784	NA	NA	NA	NA	NA	NA	NA	NA	NA	NA	NA	0.790185	0.680813	NA	NA	1.239085	0.259586	NA	NA	NA	0.132623	NA	0.366692	NA	0.714108	NA	NA	0.210854	0.556827	0.183556	0.300636	NA	0.446641	NA	NA	NA	0.157097	0.363339
hsa-miR-770-5p|MIMAT0003948	NA	NA	0.67824	NA	NA	NA	NA	NA	NA	NA	NA	NA	NA	NA	NA	NA	NA	NA	NA	NA	NA	NA	NA	NA	NA	NA	NA	NA	NA	NA	3.753581	NA	0.237444	NA	NA	NA	NA	NA	NA	NA	0.183556	NA	NA	NA	NA	NA	NA	NA	NA
hsa-miR-675-5p|MIMAT0004284	NA	NA	NA	9.656248	NA	0.598156	14.879098	NA	NA	NA	NA	NA	NA	NA	NA	NA	NA	NA	4.639977	NA	NA	0.826471	NA	NA	NA	NA	NA	NA	0.57834	NA	NA	NA	NA	NA	NA	NA	0.305123	NA	NA	3.155355	NA	NA	NA	NA	NA	NA	NA	NA	NA
hsa-miR-675-3p|MIMAT0006790	8.949017	14.352419	17.408144	1526.353573	25.871875	46.058031	11190.224665	7.659937	3.066855	9.737709	42.024214	20.142582	14.709817	96.310128	1.843938	3.500922	5.278646	12.042455	1876.291219	1.699836	11.315345	29.752951	6.321488	19.062765	18.126119	33.778776	28.498959	8.825924	378.812851	80.74939	3.753581	3.448189	3.561656	1.100075	2.947938	10.533083	5.797338	6.742701	7.590756	796.819997	24.780022	3.306989	27.973223	3.461471	16.233792	1.811447	11.116739	2.827738	3.633387
hsa-miR-298|MIMAT0004901	NA	NA	NA	NA	NA	NA	NA	NA	NA	NA	NA	NA	NA	NA	NA	NA	NA	NA	NA	NA	NA	NA	NA	NA	NA	NA	NA	NA	NA	NA	NA	NA	NA	NA	NA	NA	NA	NA	NA	NA	NA	NA	NA	NA	NA	NA	NA	NA	NA
hsa-miR-891a-5p|MIMAT0004902	66.620462	2.39207	12.660468	0.998922	9.736727	43.067248	8.011821	0.225292	NA	100.813929	35.857617	0.3414	2.801869	24.716759	2.151262	2.100553	46.979956	286.099541	876.955897	0.283306	70.099944	14.050005	0.316074	12.254635	3.689387	NA	1809.064403	2.855446	26.02531	0.912422	1.668258	2.121963	0.712331	42.536218	0.693632	1.071161	0.305123	4.983736	387.761168	2.0417	0.734223	0.300636	0.570883	25.011922	28.215876	9.419526	9.660975	1.256774	2.543371
hsa-miR-300|MIMAT0004903	NA	NA	NA	NA	NA	NA	NA	NA	NA	NA	NA	NA	NA	NA	NA	NA	NA	NA	NA	NA	NA	NA	NA	NA	NA	NA	NA	NA	NA	NA	NA	NA	NA	NA	NA	NA	NA	NA	NA	NA	NA	NA	NA	NA	NA	NA	NA	NA	NA
hsa-miR-892a|MIMAT0004907	NA	NA	0.22608	NA	NA	1.196312	NA	NA	NA	2.291225	NA	NA	NA	NA	0.102441	NA	NA	2.55446	20.879902	NA	1.655904	NA	NA	0.680813	0.160408	NA	13.629937	NA	0.57834	NA	NA	NA	NA	11.734129	0.173408	NA	NA	NA	8.645029	NA	NA	NA	NA	0.893283	0.386519	NA	NA	NA	NA
hsa-miR-450b-5p|MIMAT0004909	19.886706	59.801745	37.303166	11.321122	13.353226	58.021154	4.578184	15.770458	14.311987	2.004822	7.993737	2.389798	15.410285	17.04604	4.302523	20.30535	15.83594	32.113214	35.379834	2.549755	6.623617	26.447068	4.741116	34.040652	5.453876	3.785552	52.041578	17.392262	26.02531	47.445969	13.346067	4.774416	2.018272	6.967139	1.90749	12.675406	4.271723	5.276897	17.711766	22.458704	9.544898	12.626687	13.130289	11.389356	5.411264	7.608077	24.350951	18.066098	4.723403
hsa-miR-450b-3p|MIMAT0004910	NA	NA	NA	NA	NA	NA	NA	0.225292	NA	NA	NA	NA	NA	NA	NA	NA	NA	NA	NA	NA	NA	NA	NA	NA	NA	NA	NA	NA	NA	NA	NA	0.132623	0.118722	0.366692	NA	NA	NA	NA	NA	NA	NA	0.300636	NA	NA	NA	NA	NA	NA	NA
hsa-miR-874-3p|MIMAT0004911	121.308903	19.136559	43.85948	62.932115	33.93945	55.030373	28.613647	23.430395	41.913678	55.848625	57.783294	43.357764	30.1201	84.3779	22.844351	100.126381	33.783338	127.358086	37.119827	16.715057	38.085795	42.150014	17.06802	46.295287	17.644893	40.476293	69.388771	92.412614	60.147384	52.464293	34.616364	26.39191	13.534294	12.834204	16.12696	45.524339	38.445507	28.143448	40.694892	23.201139	22.944466	27.808777	14.272052	8.932828	20.872018	33.330627	17.601502	16.809327	19.983628
hsa-miR-890|MIMAT0004912	NA	NA	NA	NA	NA	NA	NA	NA	NA	NA	NA	NA	NA	NA	NA	NA	NA	NA	0.579997	NA	NA	NA	NA	NA	NA	NA	NA	0.259586	NA	NA	NA	NA	NA	NA	NA	NA	NA	NA	NA	NA	NA	NA	NA	NA	NA	NA	NA	NA	NA
hsa-miR-891b|MIMAT0004913	0.994335	NA	0.22608	NA	0.278192	NA	NA	NA	NA	0.286403	0.228392	NA	NA	NA	NA	NA	1.055729	7.298458	13.919935	NA	1.103936	NA	NA	NA	NA	NA	22.303534	0.259586	0.57834	NA	NA	NA	NA	5.867064	NA	NA	NA	NA	4.84965	NA	NA	NA	NA	0.11166	0.386519	NA	0.132342	NA	NA
hsa-miR-888-5p|MIMAT0004916	NA	NA	0.45216	NA	NA	NA	1.144546	NA	NA	0.572806	NA	NA	NA	NA	NA	NA	NA	0.364923	8.699959	NA	2.207872	NA	NA	NA	NA	NA	4.95634	NA	NA	NA	NA	NA	NA	2.933533	NA	NA	NA	NA	3.37367	0.185609	NA	NA	NA	NA	0.386519	0.362289	NA	NA	NA
hsa-miR-888-3p|MIMAT0004917	NA	NA	NA	NA	NA	NA	NA	NA	NA	NA	NA	NA	NA	NA	NA	NA	NA	0.729846	NA	NA	NA	NA	NA	NA	NA	NA	NA	NA	NA	NA	NA	NA	NA	NA	NA	NA	NA	NA	NA	NA	NA	NA	NA	NA	NA	NA	NA	NA	NA
hsa-miR-892b|MIMAT0004918	NA	NA	NA	NA	NA	NA	NA	NA	NA	0.286403	NA	NA	NA	NA	NA	NA	0.527865	0.364923	5.219975	NA	0.275984	NA	NA	NA	NA	NA	3.717255	NA	NA	NA	NA	NA	NA	1.100075	NA	NA	NA	NA	1.054271	NA	NA	NA	NA	NA	NA	NA	0.132342	NA	NA
hsa-miR-541-5p|MIMAT0004919	NA	NA	0.67824	NA	NA	NA	NA	NA	NA	NA	NA	NA	NA	NA	0.102441	NA	NA	NA	NA	NA	0.551968	NA	NA	NA	0.481224	NA	NA	NA	NA	NA	2.502389	NA	NA	NA	NA	0.178527	NA	NA	NA	NA	NA	NA	NA	NA	NA	NA	NA	NA	NA
hsa-miR-541-3p|MIMAT0004920	0.994335	2.39207	15.373426	0.998922	NA	3.588937	NA	0.675877	1.022285	NA	NA	0.3414	NA	NA	NA	NA	NA	NA	1.159995	NA	NA	NA	NA	NA	0.481224	0.582393	NA	NA	NA	0.456211	62.142628	0.132623	0.237444	NA	NA	0.178527	NA	0.293161	NA	0.556827	NA	0.450953	NA	NA	1.546076	0.362289	0.926395	0.628386	0.363339
hsa-miR-889-3p|MIMAT0004921	2.983006	8.372244	62.850184	20.644397	6.120229	33.496749	3.433638	17.122211	21.467981	10.024112	10.049268	2.389798	7.004674	5.113812	9.629457	9.802583	6.334377	2.919383	20.879902	4.249591	13.247233	6.611767	4.899154	9.531383	12.993058	8.153496	2.47817	5.970478	1.15668	6.843168	503.814056	3.182944	7.242034	6.600448	5.72247	6.248439	8.543446	3.811092	10.542718	18.375304	23.862243	19.541302	13.558449	14.292525	12.755122	5.796631	15.219344	23.87867	10.173483
hsa-miR-875-5p|MIMAT0004922	NA	NA	NA	2.663793	NA	NA	NA	NA	NA	NA	NA	NA	NA	NA	NA	NA	NA	NA	0.579997	0.141653	NA	NA	NA	NA	NA	NA	NA	NA	NA	NA	NA	NA	NA	NA	NA	NA	NA	NA	NA	NA	NA	NA	NA	NA	NA	NA	NA	NA	NA
hsa-miR-875-3p|MIMAT0004923	NA	NA	NA	5.66056	NA	NA	NA	NA	NA	NA	NA	NA	NA	NA	NA	NA	NA	NA	NA	NA	NA	NA	NA	NA	NA	NA	NA	NA	NA	NA	NA	NA	NA	NA	NA	NA	NA	NA	NA	NA	NA	NA	NA	NA	NA	NA	NA	NA	NA
hsa-miR-876-5p|MIMAT0004924	NA	NA	0.45216	0.332974	0.278192	NA	NA	NA	NA	NA	NA	NA	NA	NA	NA	2.100552	NA	NA	0.579997	NA	0.275984	0.826471	1.422335	NA	NA	NA	NA	NA	NA	NA	NA	NA	NA	NA	0.173408	NA	0.305123	0.293161	1.897688	NA	0.183556	NA	0.142721	NA	NA	NA	NA	NA	0.181669
hsa-miR-876-3p|MIMAT0004925	NA	NA	1.582559	NA	NA	0.598156	NA	NA	NA	NA	0.228392	NA	NA	NA	0.102441	0.700184	NA	0.729846	1.159994	NA	0.827952	NA	2.84467	0.680813	0.160408	NA	NA	NA	NA	NA	NA	0.397869	NA	NA	NA	NA	NA	0.293161	0.632563	NA	NA	NA	NA	0.11166	NA	0.362289	0.132342	NA	NA
hsa-miR-708-5p|MIMAT0004926	86.507168	253.559401	249.592096	82.244618	126.855646	117.836778	27.469101	169.194483	99.161625	94.799462	118.992479	3.755397	268.279047	221.598527	3.585436	131.634683	201.644299	202.167278	147.899308	3.116366	181.32151	87.605913	322.870055	279.814165	29.996319	11.06546	157.363821	123.562932	594.533759	134.582315	109.270931	176.122884	4.273987	11.734129	4.161796	65.876399	153.171784	196.71097	200.100786	56.796394	150.14858	46.147538	286.011921	104.849084	66.867761	58.328598	147.958497	64.880857	71.759391
hsa-miR-708-3p|MIMAT0004927	130.25792	510.706904	430.455934	360.943993	232.568683	243.44959	82.407302	270.125415	185.033546	304.733012	291.657186	14.680187	494.530047	324.727073	21.615058	309.481546	356.83651	484.982513	305.078571	27.05573	451.233895	145.458874	364.433847	445.251736	75.873046	36.399543	625.738027	202.477074	1268.300128	273.726747	216.456537	959.392273	25.643926	18.334577	20.462164	60.520595	340.517355	324.235966	468.729244	95.031875	386.384791	70.34869	567.028624	151.858101	154.221018	146.364934	188.719871	131.018488	158.779006
hsa-miR-147b|MIMAT0004928	NA	NA	0.22608	0.665948	3.338307	0.598156	1.144546	0.901169	NA	2.291225	1.141962	NA	2.801868	0.852302	NA	NA	1.05573	NA	2.319989	0.141653	7.727553	0.826471	15.487647	1.361626	0.481224	0.291196	2.47817	0.519172	1.73502	0.912422	NA	0.928359	0.118722	1.833458	NA	7.141074	0.610246	0.586322	0.632563	2.412918	0.183556	4.65985	0.713604	2.568187	0.386519	0.724578	1.720448	0.628387	NA
hsa-miR-190b|MIMAT0004929	NA	NA	1.130399	0.332974	4.172883	NA	NA	NA	NA	2.577629	NA	NA	0.700467	4.26151	0.819528	NA	NA	0.364923	2.319989	NA	5.243696	NA	1.738409	2.042439	0.320816	0.582393	NA	NA	4.626722	0.456211	0.417065	1.591472	0.831053	NA	1.040449	0.714107	0.305123	0.586322	1.054271	1.113654	0.367112	0.450954	NA	NA	NA	0.724579	2.911527	0.157097	NA
hsa-miR-744-5p|MIMAT0004945	30.824393	40.665187	24.416618	53.941815	16.969724	25.122562	40.059104	23.880978	78.715929	47.256527	32.888513	37.212567	16.110752	21.30755	24.176084	13.303505	22.170315	31.383369	20.299903	19.831424	20.422819	11.570592	114.576989	38.12553	28.231831	39.602702	85.496879	13.758058	12.145145	15.05497	15.848456	34.879759	12.228353	102.673621	12.658797	64.983765	39.665999	21.107586	42.59258	71.830732	39.83159	21.946387	39.390863	15.632452	21.645056	32.606049	7.543501	19.165775	14.351877
hsa-miR-744-3p|MIMAT0004946	60.654452	166.248852	38.659646	77.250006	19.473454	53.235904	78.973663	24.556856	78.715929	20.907434	26.721918	12.97319	32.92197	31.535175	4.404964	21.005534	25.865367	66.415965	54.519745	4.67455	26.218483	19.835301	111.890357	82.37838	12.511833	15.724602	168.515587	15.055988	41.062155	34.215843	17.09965	36.205984	1.543384	119.541432	2.601122	61.94881	30.817429	10.553793	35.212677	24.871624	81.865852	10.52224	23.691607	2.456527	37.878847	9.419524	16.939791	16.80933	11.626837
hsa-miR-885-5p|MIMAT0004947	NA	NA	NA	0.998922	NA	2.392625	1.144546	NA	NA	1.432016	0.685177	1.706998	0.700467	0.852302	0.102441	NA	0.527865	NA	NA	0.141653	NA	0.826471	5.215228	1.361626	NA	NA	1.239085	1.29793	NA	NA	NA	0.397869	0.237444	0.733383	NA	0.357054	1.220492	0.293161	0.421709	0.742436	NA	0.150318	0.285442	0.669962	1.159557	0.362289	0.264684	0.314193	1.998363
hsa-miR-885-3p|MIMAT0004948	NA	NA	NA	NA	NA	NA	NA	NA	NA	NA	NA	NA	NA	NA	NA	NA	NA	NA	NA	NA	NA	NA	NA	NA	NA	NA	NA	NA	NA	NA	NA	NA	NA	NA	NA	NA	NA	NA	NA	NA	NA	NA	NA	NA	NA	NA	NA	NA	NA
hsa-miR-877-5p|MIMAT0004949	5.966011	3.588105	4.747676	5.66056	1.112768	3.588937	14.879097	2.703507	5.111425	2.291224	1.141961	NA	3.502336	2.556906	0.204882	0.700184	2.639325	2.189538	2.899987	0.283306	1.37992	0.826471	23.389509	2.042439	1.443673	3.494354	14.869022	2.076688	1.73502	3.193477	14.180198	4.90704	0.118722	5.867066	0.867041	8.390761	6.407583	6.156379	5.060503	9.280457	0.917779	6.914615	2.997133	2.009885	1.159557	1.449157	0.529368	0.785483	1.090016
hsa-miR-877-3p|MIMAT0004950	NA	NA	0.22608	1.331897	0.278192	1.196312	NA	NA	NA	0.85921	0.228392	NA	0.700467	NA	NA	NA	0.527865	NA	1.159995	NA	NA	NA	3.634856	NA	0.481224	NA	3.717255	NA	NA	NA	0.417065	0.265246	NA	1.100075	NA	1.071161	NA	NA	0.210854	1.113655	0.550667	0.300635	0.285441	0.334981	0.386519	0.724579	0.132342	NA	NA
hsa-miR-887-3p|MIMAT0004951	3.977341	2.39207	10.173592	20.311424	10.849496	5.981561	5.72273	16.671626	5.111424	4.296047	4.567848	3.413998	11.207479	9.375322	3.07323	7.001843	1.583594	2.189538	138.039354	1.983142	6.623617	6.611767	12.48494	3.404065	0.481224	11.356657	2.47817	5.970478	5.783402	69.800317	87.58357	1.856719	1.899551	2.20015	3.641571	5.355805	1.830738	8.794828	3.373669	3.712182	1.28489	3.90826	2.711691	1.898226	0.773038	1.449158	3.70558	2.513545	0.545008
hsa-miR-665|MIMAT0004952	1.98867	NA	1.356479	1.331896	0.834576	NA	NA	0.675876	NA	NA	0.228392	NA	1.400934	NA	0.307323	1.400369	NA	NA	0.579997	0.141653	0.275984	NA	0.158037	NA	0.80204	NA	1.239085	NA	NA	NA	2.919454	NA	0.118722	NA	NA	0.178527	0.305123	NA	0.210854	0.185609	0.367111	0.751589	0.285442	0.11166	NA	0.362289	0.397026	0.628387	NA
hsa-miR-873-5p|MIMAT0004953	NA	NA	4.521596	0.665948	0.556384	NA	1.144546	0.225292	NA	NA	NA	NA	NA	NA	NA	4.90129	1.583595	4.379076	0.579997	0.141653	1.655904	0.826471	5.531302	0.680813	NA	0.291196	NA	0.259586	NA	NA	NA	0.397869	0.237444	NA	NA	0.178527	0.610246	0.293161	9.277591	NA	NA	0.150318	0.428162	0.22332	NA	1.086868	NA	NA	NA
hsa-miR-543|MIMAT0004954	0.994335	NA	4.521596	0.332974	0.834577	4.187094	1.144546	1.802338	1.022285	1.145612	1.370355	0.3414	NA	0.852302	0.409764	0.700184	1.05573	NA	0.579997	0.283306	0.275984	2.479413	0.474111	0.680813	0.962449	0.582393	1.239085	0.778758	0.57834	NA	10.843681	NA	0.118722	NA	0.520224	0.178527	NA	0.586322	0.210854	0.742436	0.734223	0.450953	0.142721	0.446641	0.386519	0.724579	0.529369	0.785484	0.726677
hsa-miR-374b-5p|MIMAT0004955	27.841387	51.429501	36.624927	44.618537	52.856518	44.861717	41.203651	66.235923	33.735398	50.12056	56.869726	65.548745	70.747216	58.80884	40.976413	36.409592	50.675008	90.500875	53.939747	63.460558	85.55505	52.894135	121.214552	64.67724	60.794681	235.577844	59.476089	44.908377	51.472281	53.832925	60.891435	29.044362	90.822231	46.569822	83.062513	211.018711	53.396538	63.615917	105.42718	124.358117	93.246306	86.883638	62.368868	63.981391	27.442838	59.053177	32.423821	38.331548	38.87724
hsa-miR-374b-3p|MIMAT0004956	0.994335	3.588105	2.486878	1.331897	2.781922	1.794469	2.289092	1.351754	NA	0.85921	1.827139	0.6828	2.101402	1.704604	0.921969	3.500921	2.111459	5.838767	2.319989	2.83306	3.587792	NA	2.370558	4.084878	5.453875	2.620766	6.195426	3.374618	1.735021	2.281056	1.668259	1.060981	1.305941	1.100075	2.080897	4.46317	2.135861	1.172644	1.47598	2.227309	3.671115	1.202542	2.140809	1.898226	1.932595	2.173736	2.249816	1.256773	1.998362
hsa-miR-760|MIMAT0004957	NA	3.588105	15.147347	5.327585	1.112768	2.392624	4.578184	0.675877	2.04457	3.436837	1.827139	0.6828	0.700467	2.556906	0.512205	3.500921	3.695052	10.947687	6.37997	0.141653	2.483856	NA	6.321489	2.723252	7.057958	1.164785	18.586276	3.115032	1.73502	2.737267	7.507164	9.416208	0.712331	10.634055	0.86704	6.605493	0.915369	3.224771	9.910154	3.526574	1.652002	4.208898	1.998088	0.44664	5.411265	6.15892	NA	2.356448	1.271685
hsa-miR-301b-3p|MIMAT0004958	1.98867	1.196035	3.617277	5.327586	0.278192	7.77603	3.433638	1.126461	7.155994	0.286403	0.685177	NA	2.101402	0.852302	NA	2.800737	2.639324	11.677533	11.019948	0.283306	1.655904	1.652942	19.280541	4.765691	0.80204	0.873588	8.673596	1.038344	4.048382	1.824845	14.180198	2.652454	0.356166	1.100075	NA	3.034957	0.915369	1.172644	4.427941	1.299264	2.202669	2.254766	1.855367	0.893283	0.386519	0.362289	0.926395	0.47129	0.363339
hsa-miR-216b-5p|MIMAT0004959	NA	NA	0.22608	NA	NA	5.981562	NA	NA	NA	0.286403	NA	0.3414	NA	NA	0.204882	NA	NA	NA	NA	NA	0.275984	NA	NA	NA	NA	NA	NA	0.519172	NA	NA	NA	0.132623	0.118722	NA	0.173408	0.53558	NA	0.586322	0.210854	NA	NA	NA	0.570882	0.11166	0.773038	0.724579	0.264684	NA	NA
hsa-miR-208b-3p|MIMAT0004960	NA	NA	NA	NA	NA	NA	NA	NA	NA	NA	NA	NA	NA	NA	NA	NA	NA	NA	NA	NA	NA	NA	NA	NA	NA	NA	NA	NA	NA	NA	NA	NA	NA	NA	NA	NA	NA	NA	NA	NA	NA	0.300635	NA	NA	NA	NA	NA	NA	NA
hsa-miR-920|MIMAT0004970	NA	NA	NA	NA	NA	NA	NA	NA	NA	NA	NA	NA	NA	NA	NA	NA	NA	NA	NA	NA	NA	NA	NA	NA	NA	NA	NA	NA	NA	NA	NA	NA	NA	NA	NA	NA	NA	NA	NA	NA	NA	NA	NA	NA	NA	NA	NA	NA	NA
hsa-miR-921|MIMAT0004971	NA	NA	NA	NA	NA	NA	NA	NA	NA	NA	NA	NA	NA	NA	NA	NA	NA	NA	NA	NA	NA	NA	NA	NA	NA	NA	NA	NA	NA	NA	NA	NA	NA	NA	NA	NA	NA	NA	NA	NA	NA	NA	NA	NA	NA	NA	NA	NA	NA
hsa-miR-922|MIMAT0004972	NA	NA	NA	NA	NA	NA	NA	NA	NA	NA	NA	NA	NA	NA	NA	NA	NA	NA	NA	NA	NA	NA	NA	NA	NA	NA	NA	NA	NA	NA	NA	NA	NA	NA	NA	NA	NA	NA	NA	NA	NA	NA	NA	NA	NA	NA	NA	NA	NA
hsa-miR-924|MIMAT0004974	NA	NA	NA	NA	NA	NA	NA	NA	NA	NA	NA	NA	NA	NA	NA	NA	NA	NA	NA	NA	NA	NA	NA	NA	NA	NA	NA	NA	NA	NA	NA	NA	NA	NA	NA	NA	NA	NA	NA	NA	NA	NA	NA	NA	NA	NA	NA	NA	NA
hsa-miR-509-3-5p|MIMAT0004975	NA	NA	0.45216	NA	NA	NA	1.144546	NA	NA	1.145613	1.82714	1.706999	1.400935	NA	0.102441	0.700184	NA	3.649229	NA	0.141653	NA	NA	NA	12.935448	NA	0.582393	4.956341	0.259586	NA	NA	NA	NA	0.118722	NA	NA	0.178527	NA	0.293161	23.615688	NA	NA	NA	0.142721	1.116604	1.159557	1.086868	0.397026	0.47129	0.545008
hsa-miR-933|MIMAT0004976	NA	NA	NA	NA	NA	NA	NA	NA	NA	NA	NA	NA	NA	NA	NA	NA	NA	NA	NA	NA	NA	NA	NA	NA	NA	NA	NA	NA	NA	NA	NA	NA	NA	NA	NA	NA	NA	NA	NA	NA	NA	NA	NA	NA	NA	NA	NA	NA	NA
hsa-miR-934|MIMAT0004977	NA	NA	0.22608	NA	NA	8.972343	2.289092	1.577046	2.04457	0.572806	0.685177	0.6828	2.80187	NA	1.331733	0.700184	NA	NA	0.579997	0.424959	0.275984	NA	NA	NA	NA	2.038374	NA	0.259586	2.891701	0.456211	2.502388	1.193604	0.356166	1.466767	1.04045	73.017474	NA	2.638448	NA	NA	NA	1.352859	0.999044	1.786566	0.773038	NA	1.455764	NA	0.181669
hsa-miR-935|MIMAT0004978	0.994335	1.196035	1.582559	36.627157	0.556384	1.794468	NA	1.351754	28.623975	3.723241	1.598745	1.365599	NA	2.556906	0.819528	0.700184	0.527865	0.364923	NA	0.283306	2.207872	13.223533	11.378679	0.680813	1.924897	0.873589	NA	7.78758	NA	NA	12.929003	0.132623	NA	NA	1.040449	45.881394	NA	NA	0.210854	1.856091	0.367111	0.300635	0.713603	3.684792	10.822528	1.449158	0.264684	0.47129	1.998362
hsa-miR-936|MIMAT0004979	NA	NA	NA	NA	NA	NA	NA	NA	NA	NA	NA	NA	NA	NA	NA	NA	NA	NA	NA	NA	NA	NA	NA	NA	NA	NA	NA	NA	NA	NA	NA	NA	NA	NA	NA	NA	NA	NA	NA	NA	NA	0.150318	NA	NA	NA	NA	NA	NA	NA
hsa-miR-937-3p|MIMAT0004980	1.98867	4.78414	1.808639	10.322197	1.669153	0.598156	11.445459	2.478215	1.022285	1.718419	4.567848	1.024199	2.101401	1.704604	1.126851	2.800737	1.583594	1.459692	9.859954	1.41653	NA	1.652942	9.798306	1.361626	6.255916	0.582392	8.673596	2.076688	1.73502	5.474533	1.251194	10.875058	0.593609	23.101567	0.346816	4.106117	0.305123	0.586322	2.95196	51.784947	6.791563	4.509533	3.710736	3.461471	16.620311	1.449157	1.720446	0.157097	1.453354
hsa-miR-938|MIMAT0004981	NA	NA	NA	0.998922	NA	NA	1.144546	0.225292	NA	NA	0.228392	NA	NA	NA	NA	0.700184	NA	NA	NA	NA	NA	NA	NA	NA	0.481224	NA	NA	NA	NA	NA	NA	NA	NA	NA	NA	NA	NA	NA	0.632563	0.185609	0.183556	0.450953	NA	0.11166	NA	NA	NA	NA	NA
hsa-miR-939-5p|MIMAT0004982	NA	1.196035	3.843358	3.32974	1.112768	3.588937	5.72273	1.12646	1.022285	1.432015	2.740708	1.0242	0.700467	0.852302	0.102441	0.700184	0.527865	1.824615	1.159995	0.283306	3.035824	1.652942	3.476818	NA	1.604081	0.873589	2.47817	1.817102	NA	1.368633	2.502389	2.519833	0.118722	6.233758	1.387264	0.357054	0.915369	0.586322	1.054271	0.928045	1.835557	0.751589	0.285442	0.5583	4.251708	0.724579	0.926394	1.413872	1.090016
hsa-miR-940|MIMAT0004983	7.954681	14.352419	21.025422	8.324353	5.00746	3.588936	13.734551	1.802338	20.445696	4.296047	4.339456	1.706999	8.405608	2.556906	0.512205	2.100552	7.917969	4.743998	17.399919	0.991571	10.211408	NA	30.027072	0.680813	6.73714	3.203159	8.673596	4.672548	14.458505	4.562111	2.919453	16.710455	0.59361	6.233757	1.213857	23.565541	2.135861	0.879483	11.807843	4.269009	5.13956	0.60127	5.708822	2.233207	7.730378	5.434342	2.249816	1.099677	3.088379
hsa-miR-941|MIMAT0004984	NA	NA	NA	NA	NA	NA	NA	NA	NA	NA	NA	NA	NA	NA	NA	NA	NA	NA	NA	NA	NA	NA	NA	NA	NA	NA	NA	NA	NA	NA	NA	NA	NA	NA	NA	NA	NA	NA	NA	NA	NA	NA	NA	NA	NA	NA	NA	NA	NA
hsa-miR-942-5p|MIMAT0004985	11.932023	77.742269	8.138874	9.65625	6.954804	13.757592	18.312734	5.181723	8.178279	4.582449	7.308559	6.827994	10.50701	23.864456	3.482994	9.102397	6.86224	20.800606	3.479983	6.091079	9.65944	5.785297	14.223349	21.105204	8.982856	6.988711	11.151766	8.825924	38.748794	23.266772	9.175422	9.416209	4.867598	13.567588	9.36404	19.459424	8.848568	4.690575	15.814077	4.454621	17.621348	8.868745	15.556538	6.36464	10.04949	15.578445	6.352422	10.211276	6.176757
hsa-miR-943|MIMAT0004986	0.994335	NA	NA	0.665948	0.278192	0.598156	NA	NA	NA	NA	NA	NA	NA	NA	0.204882	NA	NA	NA	NA	0.141653	0.275984	0.826471	0.158037	NA	NA	NA	NA	NA	0.57834	NA	NA	NA	0.118722	NA	NA	0.357054	NA	NA	0.421709	0.371218	NA	0.150318	0.142721	NA	NA	NA	0.132342	NA	0.181669
hsa-miR-944|MIMAT0004987	223.725437	380.3391	209.123814	96.562507	40.894254	53.834061	1.144546	70.96706	64.403942	118.570927	38.369936	1.706998	41.327582	65.627255	0.717087	216.357009	61.760165	344.852125	58.579726	2.124795	179.94159	23.141184	0.948223	381.25531	0.962449	2.32957	251.534298	32.967421	325.60555	140.513063	89.251828	0.397868	3.561657	4.76699	0.867041	2.320848	326.481693	246.841485	555.812094	3.526573	378.124785	26.606236	581.586116	152.08142	527.59822	206.142689	34.805978	221.348978	36.878877
hsa-miR-297|MIMAT0004450	NA	NA	NA	NA	NA	NA	NA	NA	NA	NA	NA	NA	NA	NA	NA	NA	NA	NA	NA	NA	NA	NA	NA	NA	NA	NA	NA	NA	NA	NA	NA	NA	NA	NA	NA	NA	NA	NA	NA	NA	NA	NA	NA	NA	NA	NA	NA	NA	NA
hsa-miR-1178-3p|MIMAT0005823	NA	NA	NA	NA	NA	NA	NA	NA	NA	NA	NA	NA	NA	NA	NA	NA	NA	NA	NA	NA	NA	NA	NA	NA	NA	NA	NA	NA	NA	NA	NA	NA	NA	NA	NA	NA	NA	NA	NA	NA	NA	NA	NA	NA	NA	NA	NA	NA	NA
hsa-miR-1179|MIMAT0005824	NA	NA	NA	NA	NA	0.598156	NA	NA	NA	NA	NA	NA	NA	0.852302	0.204882	NA	NA	0.364923	NA	0.141653	NA	NA	0.158037	NA	0.320816	NA	NA	NA	NA	NA	1.251195	0.265246	NA	NA	NA	0.357054	NA	NA	NA	NA	NA	0.150318	0.285441	NA	NA	0.362289	NA	NA	NA
hsa-miR-1180-3p|MIMAT0005825	70.597805	120.799526	21.92974	70.590522	4.729267	17.346531	14.879096	25.007439	74.626789	70.741592	24.666385	29.360376	16.110752	15.341436	22.741909	29.407748	35.366933	39.776595	28.419867	14.165302	39.465717	3.305883	41.721828	14.977887	42.989379	36.69074	97.887731	10.902612	26.60365	29.653731	34.616362	59.282327	11.278578	62.704248	20.288756	59.985016	26.850831	12.312758	23.193978	37.493044	28.451138	32.769261	42.102554	8.709509	51.407007	15.578445	3.440896	11.468046	9.628475
hsa-miR-1181|MIMAT0005826	NA	1.196035	NA	NA	NA	0.598156	NA	NA	NA	0.572806	0.228392	NA	NA	NA	NA	0.700184	NA	NA	NA	NA	0.827952	NA	0.474111	NA	0.160408	NA	NA	NA	NA	1.368633	NA	0.397868	NA	NA	NA	0.535581	NA	NA	NA	NA	0.367112	NA	0.285442	NA	NA	0.362289	0.264684	NA	0.726677
hsa-miR-1182|MIMAT0005827	NA	NA	NA	NA	NA	NA	NA	NA	NA	NA	NA	NA	NA	NA	NA	NA	NA	NA	NA	NA	NA	NA	NA	NA	NA	NA	NA	NA	NA	NA	NA	NA	NA	NA	NA	0.178527	NA	NA	NA	NA	NA	NA	NA	NA	NA	NA	NA	NA	NA
hsa-miR-1183|MIMAT0005828	NA	NA	NA	NA	NA	NA	NA	NA	NA	NA	NA	NA	NA	NA	NA	NA	NA	NA	NA	NA	NA	NA	NA	NA	NA	NA	NA	NA	NA	NA	NA	NA	NA	NA	NA	NA	NA	NA	NA	NA	NA	NA	NA	NA	NA	NA	NA	NA	NA
hsa-miR-1184|MIMAT0005829	NA	NA	NA	NA	NA	NA	NA	NA	NA	NA	NA	NA	NA	NA	NA	NA	NA	NA	NA	NA	NA	NA	NA	NA	NA	NA	NA	NA	NA	NA	NA	0.132623	NA	NA	NA	NA	NA	NA	NA	NA	NA	NA	NA	NA	NA	NA	NA	NA	NA
hsa-miR-1225-5p|MIMAT0005572	NA	NA	0.45216	NA	NA	NA	NA	NA	NA	NA	NA	NA	NA	NA	NA	NA	NA	NA	NA	NA	0.275984	0.826471	NA	NA	NA	NA	NA	NA	NA	NA	0.417065	0.265245	NA	NA	NA	NA	NA	NA	0.210854	NA	NA	NA	NA	NA	NA	NA	NA	NA	NA
hsa-miR-1225-3p|MIMAT0005573	NA	NA	NA	0.332974	NA	NA	NA	NA	NA	NA	NA	NA	NA	NA	NA	NA	NA	NA	NA	0.141653	NA	NA	0.158037	NA	NA	0.291196	NA	NA	NA	NA	0.417065	NA	NA	NA	0.173408	NA	NA	NA	NA	NA	NA	NA	NA	0.11166	NA	NA	NA	NA	NA
hsa-miR-1226-5p|MIMAT0005576	NA	NA	NA	NA	NA	NA	NA	NA	NA	NA	NA	NA	NA	NA	NA	NA	NA	NA	NA	NA	NA	NA	NA	NA	NA	NA	NA	NA	NA	NA	NA	NA	NA	NA	NA	NA	NA	NA	NA	NA	NA	NA	NA	NA	NA	NA	NA	NA	NA
hsa-miR-1226-3p|MIMAT0005577	0.994335	3.588105	2.486878	2.330819	1.390961	7.177875	1.144546	1.577046	6.133709	1.145613	0.685176	2.048398	2.80187	0.852302	0.409764	1.400369	1.583594	1.459692	5.219976	0.708265	0.551968	0.826471	3.950931	2.042439	1.443673	0.873589	2.47817	1.29793	4.626721	1.824844	3.753582	2.652455	0.237444	5.500373	0.173408	2.856429	0.305123	0.586322	0.843417	1.856091	0.917778	1.35286	1.284485	0.334981	1.932594	0.724578	NA	0.47129	0.363338
hsa-miR-1227-3p|MIMAT0005580	NA	NA	NA	0.332974	NA	NA	NA	NA	NA	NA	0.228392	1.024199	NA	NA	0.102441	NA	NA	0.364923	0.579997	0.283306	NA	NA	0.316074	NA	NA	0.582393	NA	NA	NA	NA	0.417065	0.132623	NA	NA	NA	0.178527	NA	NA	0.210854	0.371218	0.183556	0.150318	0.142721	NA	NA	NA	NA	NA	NA
hsa-miR-1228-5p|MIMAT0005582	2.983006	NA	2.486878	0.665948	3.060114	1.196312	NA	0.225292	NA	0.572806	1.370354	NA	1.400934	1.704604	NA	1.400368	1.05573	0.364923	1.739992	0.141653	1.103936	NA	0.158037	2.042439	0.160408	3.203159	2.47817	1.817102	NA	0.456211	0.834129	NA	0.237444	0.733383	NA	0.178527	NA	1.172644	0.210854	0.371218	NA	0.300636	NA	0.669962	1.159557	0.362289	1.058736	1.256772	0.363339
hsa-miR-1228-3p|MIMAT0005583	0.994335	NA	0.45216	0.998922	0.556384	2.392624	1.144546	1.351754	3.066855	1.718419	0.456785	1.024199	1.400935	1.704604	0.307323	NA	NA	0.364923	NA	0.283306	1.37992	NA	0.474111	2.042439	1.122857	2.038373	NA	0.259586	2.313361	2.281055	0.417065	0.530492	0.356166	NA	0.173408	1.785269	NA	0.879483	0.632563	1.670482	0.917779	1.052224	0.142721	1.339924	0.386519	NA	1.058737	0.47129	0.363338
hsa-miR-1229-3p|MIMAT0005584	NA	1.196035	2.034718	1.66487	1.112768	NA	NA	0.225292	3.066855	0.572806	1.141961	1.706998	2.101402	NA	NA	0.700184	1.583594	1.824615	0.579997	0.424959	NA	2.479413	2.528595	0.680813	NA	NA	3.717255	1.038344	NA	1.824844	3.336518	0.265245	NA	5.867064	0.520224	0.892634	0.915369	0.879483	1.897689	0.928045	1.28489	1.35286	NA	0.781622	NA	NA	NA	NA	NA
hsa-miR-1231|MIMAT0005586	NA	NA	NA	NA	NA	NA	NA	NA	NA	NA	0.228392	NA	NA	NA	NA	NA	NA	NA	NA	NA	NA	NA	NA	NA	NA	NA	NA	NA	NA	NA	NA	NA	NA	NA	NA	NA	NA	NA	NA	NA	NA	NA	NA	NA	NA	NA	NA	NA	NA
hsa-miR-1233-3p|MIMAT0005588	NA	NA	NA	NA	NA	NA	NA	NA	NA	NA	NA	NA	NA	NA	NA	NA	NA	NA	NA	NA	NA	NA	NA	NA	NA	NA	NA	NA	NA	NA	NA	NA	NA	NA	NA	NA	NA	NA	NA	NA	NA	NA	NA	NA	NA	NA	NA	NA	NA
hsa-miR-1234-3p|MIMAT0005589	NA	NA	NA	NA	NA	NA	NA	NA	NA	NA	NA	NA	0.700467	NA	0.102441	NA	NA	NA	NA	NA	NA	NA	0.474111	NA	0.320816	NA	NA	NA	NA	NA	0.417065	NA	NA	0.366692	0.173408	NA	0.305123	NA	NA	NA	NA	NA	0.285441	NA	0.773038	0.362289	NA	NA	NA
hsa-miR-1236-3p|MIMAT0005591	NA	NA	NA	0.332974	NA	NA	NA	NA	NA	NA	NA	NA	NA	NA	NA	NA	NA	NA	NA	NA	NA	NA	NA	0.680813	NA	NA	NA	NA	NA	NA	NA	NA	NA	0.366692	NA	NA	NA	NA	NA	NA	NA	NA	NA	NA	NA	NA	NA	NA	NA
hsa-miR-1237-3p|MIMAT0005592	NA	NA	0.22608	NA	NA	NA	NA	NA	NA	NA	NA	0.682799	NA	NA	NA	NA	NA	NA	NA	NA	0.551968	2.479413	0.158037	NA	NA	NA	NA	NA	NA	0.912422	0.417065	0.132623	NA	NA	NA	0.178527	NA	0.293161	NA	0.742436	0.183556	0.150318	0.142721	0.11166	0.386519	NA	NA	NA	NA
hsa-miR-1238-3p|MIMAT0005593	NA	NA	0.22608	NA	NA	NA	NA	NA	NA	NA	NA	NA	NA	NA	NA	NA	NA	NA	NA	NA	NA	NA	NA	NA	NA	NA	NA	NA	NA	NA	NA	NA	NA	0.733383	NA	NA	NA	NA	NA	0.185609	NA	NA	NA	NA	NA	0.362289	NA	NA	NA
hsa-miR-1200|MIMAT0005863	NA	NA	NA	NA	NA	NA	NA	NA	NA	NA	NA	NA	NA	NA	NA	NA	NA	NA	NA	NA	NA	NA	NA	NA	NA	NA	NA	NA	NA	NA	NA	NA	NA	NA	NA	NA	NA	NA	NA	NA	NA	NA	NA	NA	NA	NA	NA	NA	NA
hsa-miR-1202|MIMAT0005865	NA	NA	NA	NA	NA	NA	NA	NA	NA	NA	NA	NA	NA	NA	NA	NA	NA	NA	NA	NA	NA	NA	NA	NA	NA	NA	NA	NA	NA	NA	NA	NA	NA	NA	NA	NA	NA	NA	NA	NA	NA	NA	NA	NA	NA	NA	NA	NA	NA
hsa-miR-1203|MIMAT0005866	NA	NA	NA	NA	NA	NA	NA	NA	NA	NA	NA	NA	NA	NA	NA	NA	NA	NA	NA	NA	NA	NA	NA	NA	NA	NA	NA	NA	NA	NA	NA	NA	NA	NA	NA	0.178527	NA	NA	NA	NA	NA	NA	NA	NA	NA	NA	NA	NA	NA
hsa-miR-663b|MIMAT0005867	NA	NA	NA	NA	NA	NA	NA	NA	NA	NA	NA	NA	NA	NA	NA	NA	NA	NA	NA	NA	NA	NA	NA	NA	NA	NA	NA	NA	NA	NA	NA	NA	NA	NA	NA	NA	NA	NA	NA	NA	NA	NA	NA	NA	NA	NA	NA	NA	NA
hsa-miR-1204|MIMAT0005868	NA	NA	NA	NA	NA	NA	NA	NA	NA	NA	NA	NA	NA	NA	NA	NA	NA	NA	NA	NA	NA	NA	NA	NA	NA	NA	NA	NA	NA	NA	NA	NA	NA	NA	NA	NA	NA	NA	NA	NA	NA	NA	NA	NA	NA	NA	NA	NA	NA
hsa-miR-1205|MIMAT0005869	NA	NA	NA	NA	NA	NA	NA	NA	NA	NA	NA	NA	NA	NA	NA	NA	NA	NA	NA	NA	NA	NA	NA	NA	NA	NA	NA	NA	NA	NA	NA	NA	NA	NA	NA	NA	NA	NA	NA	NA	NA	NA	NA	NA	NA	NA	NA	NA	NA
hsa-miR-1206|MIMAT0005870	NA	NA	NA	NA	NA	NA	NA	NA	NA	NA	NA	NA	NA	NA	NA	NA	NA	NA	NA	NA	NA	NA	NA	NA	NA	NA	NA	NA	NA	NA	NA	NA	NA	NA	NA	NA	NA	NA	NA	NA	NA	NA	NA	NA	NA	NA	NA	NA	NA
hsa-miR-1207-5p|MIMAT0005871	NA	NA	NA	NA	NA	NA	NA	NA	NA	NA	NA	NA	NA	NA	NA	NA	NA	NA	NA	NA	NA	NA	NA	NA	NA	NA	NA	NA	NA	NA	NA	NA	NA	NA	NA	NA	NA	NA	NA	NA	NA	NA	NA	NA	NA	NA	NA	NA	NA
hsa-miR-1207-3p|MIMAT0005872	NA	NA	NA	NA	NA	NA	NA	NA	NA	NA	NA	NA	NA	NA	NA	NA	NA	NA	NA	NA	NA	NA	NA	NA	NA	NA	NA	NA	NA	NA	NA	NA	NA	NA	NA	NA	NA	NA	NA	NA	NA	NA	NA	NA	NA	NA	NA	NA	NA
hsa-miR-1208|MIMAT0005873	NA	NA	NA	NA	NA	NA	NA	NA	NA	NA	NA	NA	NA	NA	NA	NA	NA	NA	NA	NA	NA	NA	NA	NA	NA	NA	NA	NA	NA	NA	NA	NA	NA	NA	NA	NA	NA	NA	NA	NA	NA	NA	NA	NA	NA	NA	NA	NA	NA
hsa-miR-548e-3p|MIMAT0005874	NA	NA	0.45216	0.332974	NA	1.196312	1.144546	0.450584	NA	NA	0.228392	0.3414	NA	2.556906	0.102441	0.700184	NA	0.364923	NA	0.283306	0.275984	NA	2.84467	0.680813	NA	0.582392	NA	0.519172	1.15668	0.456211	0.83413	0.132623	0.118722	0.733383	0.346816	1.071161	1.220492	NA	NA	0.185609	0.550667	0.450953	0.713603	0.558301	0.773038	0.362289	0.264684	0.157097	0.545008
hsa-miR-548j-5p|MIMAT0005875	NA	2.39207	NA	0.332974	NA	NA	NA	NA	NA	1.145613	0.913569	0.6828	NA	NA	0.717087	NA	0.527865	0.729846	NA	0.708265	0.827952	NA	1.264297	NA	NA	0.582392	NA	NA	NA	1.824845	0.417065	0.132623	0.593609	0.733384	0.693633	1.071162	0.610246	0.879483	1.265126	0.185609	0.367111	0.901907	0.713604	0.669962	0.386519	0.362289	0.397026	0.628386	0.181669
hsa-miR-1285-3p|MIMAT0005876	NA	NA	0.45216	NA	NA	NA	NA	NA	NA	NA	NA	NA	1.400935	0.852302	NA	0.700184	NA	NA	NA	NA	NA	NA	NA	0.680813	NA	NA	NA	0.519172	NA	0.912422	0.417065	NA	NA	NA	NA	NA	NA	NA	NA	NA	NA	NA	NA	NA	NA	NA	0.397026	NA	NA
hsa-miR-1286|MIMAT0005877	NA	NA	NA	NA	NA	NA	NA	NA	NA	0.286403	NA	NA	NA	NA	NA	NA	0.527865	NA	NA	NA	0.275984	NA	0.158037	NA	NA	NA	NA	NA	NA	NA	NA	NA	NA	NA	NA	1.249688	NA	NA	0.210854	NA	NA	NA	NA	0.11166	NA	NA	0.264684	NA	NA
hsa-miR-1287-5p|MIMAT0005878	8.949018	27.508803	16.503825	38.625002	15.300572	18.542843	28.613646	21.628056	19.423411	30.645142	25.123171	61.793345	14.009349	49.433518	42.820354	14.003688	34.839068	21.895373	38.859818	37.679707	39.189732	19.835301	16.909983	34.721466	52.934682	35.234759	16.108108	18.949778	22.555269	36.953111	38.787009	56.232005	50.219351	41.06945	41.791369	54.986263	18.612508	9.38115	22.983125	53.084212	28.267582	57.872318	17.554625	7.704565	12.368603	24.99797	22.630504	8.797405	11.990177
hsa-miR-1289|MIMAT0005879	NA	NA	NA	NA	NA	NA	1.144546	NA	NA	NA	NA	NA	NA	NA	NA	NA	NA	NA	NA	NA	NA	NA	NA	NA	NA	NA	NA	NA	NA	NA	NA	0.132623	NA	NA	NA	NA	NA	NA	NA	NA	NA	NA	NA	NA	NA	NA	NA	NA	NA
hsa-miR-1290|MIMAT0005880	NA	NA	NA	0.332974	NA	NA	NA	0.225292	NA	NA	NA	NA	NA	NA	NA	NA	NA	0.364923	1.159995	NA	NA	NA	NA	NA	NA	NA	NA	NA	NA	NA	NA	0.132623	NA	NA	NA	0.178527	NA	NA	0.210854	NA	NA	NA	0.285441	NA	NA	NA	NA	NA	NA
hsa-miR-1291|MIMAT0005881	1.98867	4.78414	1.1304	0.665948	1.112768	0.598156	NA	0.225292	1.022285	0.286403	1.370352	0.3414	2.801868	1.704604	0.204882	NA	1.583595	1.459692	0.579997	0.283306	1.931888	2.479413	4.899152	NA	0.481224	0.873589	NA	NA	2.31336	NA	0.83413	0.663114	0.356166	0.733384	0.693632	2.677902	1.220492	0.879483	1.47598	0.371218	0.734223	0.300636	0.713604	0.669961	0.386519	0.362289	0.529368	0.47129	0.545007
hsa-miR-548k|MIMAT0005882	0.994335	NA	0.904319	NA	NA	NA	NA	0.225292	1.022285	NA	NA	NA	NA	NA	0.102441	NA	NA	NA	0.579997	0.424959	NA	0.826471	0.948223	NA	1.122857	0.291196	NA	0.259586	NA	NA	0.417065	0.132623	NA	NA	NA	1.071161	0.305123	NA	0.421709	0.556827	0.550667	0.300635	0.285442	NA	NA	0.362289	0.132342	NA	0.363339
hsa-miR-1293|MIMAT0005883	0.994335	4.78414	0.90432	0.332974	0.556384	NA	12.590005	0.450584	NA	0.572806	0.913569	NA	2.101401	1.704604	NA	NA	NA	2.554461	NA	NA	0.551968	NA	NA	4.084878	NA	NA	3.717255	NA	4.048381	NA	NA	NA	NA	2.20015	NA	NA	3.966599	3.811093	6.32563	8.352409	4.405337	0.450954	0.285441	5.583016	0.386519	NA	0.529368	0.157097	NA
hsa-miR-1294|MIMAT0005884	NA	NA	NA	NA	NA	NA	NA	0.450584	NA	NA	0.228392	1.706999	1.400934	NA	0.102441	NA	0.527865	NA	NA	0.424959	NA	NA	NA	NA	0.320816	0.873589	NA	NA	NA	NA	NA	NA	0.474888	NA	0.867041	0.357054	0.610246	NA	0.421708	0.371218	0.183556	0.150318	0.142721	NA	NA	0.724579	NA	NA	NA
hsa-miR-1295a|MIMAT0005885	1.98867	2.39207	2.260798	3.662715	0.834576	7.177874	NA	0.225292	1.022285	3.150435	2.512316	2.389798	1.400935	2.556906	0.307323	0.700184	0.527865	1.094769	3.479984	0.849918	0.827952	3.305884	1.580372	0.680813	0.641632	0.291196	NA	3.89379	1.15668	0.456211	1.251194	11.00768	0.831053	NA	0.693633	10.71161	0.610246	1.465805	0.843417	0.742436	1.468445	1.503177	1.569927	0.22332	0.773038	8.332656	0.926394	1.099676	3.270048
hsa-miR-1297|MIMAT0005886	NA	NA	NA	NA	NA	NA	NA	NA	NA	NA	NA	NA	NA	NA	NA	NA	NA	NA	NA	NA	NA	NA	NA	NA	NA	NA	NA	NA	NA	NA	NA	NA	NA	NA	NA	NA	NA	NA	NA	NA	NA	NA	NA	NA	NA	NA	NA	NA	NA
hsa-miR-1299|MIMAT0005887	NA	NA	NA	NA	NA	NA	NA	NA	NA	NA	NA	NA	NA	NA	NA	NA	NA	NA	NA	NA	NA	NA	NA	NA	NA	NA	NA	NA	NA	NA	NA	NA	NA	NA	NA	NA	NA	NA	NA	NA	NA	NA	NA	NA	NA	NA	NA	NA	NA
hsa-miR-548l|MIMAT0005889	NA	NA	0.22608	0.332974	NA	NA	NA	NA	1.022285	NA	NA	NA	NA	NA	NA	NA	NA	NA	NA	0.141653	NA	NA	0.158037	NA	NA	0.291196	NA	NA	NA	NA	NA	NA	0.118722	0.366692	NA	0.178527	0.305123	NA	0.421708	NA	NA	0.150318	NA	NA	NA	NA	0.132342	0.157097	NA
hsa-miR-1302|MIMAT0005890	NA	NA	NA	NA	NA	NA	NA	NA	NA	NA	NA	NA	NA	NA	NA	NA	NA	NA	NA	NA	NA	NA	NA	NA	NA	NA	NA	NA	NA	NA	NA	NA	NA	NA	NA	NA	NA	NA	NA	NA	NA	NA	NA	NA	NA	NA	NA	NA	NA
hsa-miR-1303|MIMAT0005891	NA	NA	NA	NA	NA	NA	NA	NA	NA	NA	NA	NA	NA	NA	NA	NA	NA	NA	NA	NA	NA	NA	0.158037	NA	NA	NA	NA	NA	NA	NA	NA	NA	NA	NA	NA	NA	NA	NA	NA	NA	NA	NA	NA	NA	NA	NA	NA	NA	NA
hsa-miR-1304-5p|MIMAT0005892	NA	NA	0.904319	NA	0.278192	1.794469	1.144546	NA	NA	NA	NA	0.6828	NA	NA	NA	NA	1.055729	0.729846	NA	NA	NA	0.826471	1.10626	NA	1.604081	NA	NA	0.259586	NA	0.456211	0.417065	0.530491	NA	2.566841	NA	1.785269	1.220492	0.586322	0.843417	0.928046	0.917779	0.601271	1.141765	NA	1.546076	0.362289	NA	1.256773	0.726678
hsa-miR-1305|MIMAT0005893	NA	1.196035	0.22608	1.331896	0.278192	1.196312	NA	0.225292	1.022285	NA	NA	NA	0.700467	NA	NA	NA	NA	7.663381	NA	NA	0.827952	0.826471	5.215227	2.723252	NA	NA	NA	1.29793	NA	NA	NA	NA	NA	NA	0.173408	NA	0.305123	NA	NA	NA	0.550667	NA	0.428162	0.22332	1.932595	NA	0.529368	0.628386	0.545008
hsa-miR-1243|MIMAT0005894	NA	NA	NA	NA	NA	NA	NA	NA	NA	0.286403	NA	NA	NA	NA	NA	NA	NA	NA	NA	NA	NA	NA	1.264298	NA	0.320816	NA	NA	NA	NA	NA	NA	NA	0.118722	NA	0.173408	NA	NA	NA	0.210854	NA	NA	NA	NA	NA	NA	NA	NA	0.157097	NA
hsa-miR-548f-3p|MIMAT0005895	0.994335	NA	NA	NA	NA	2.99078	1.144546	0.450584	1.022285	0.286403	NA	0.3414	NA	NA	NA	NA	1.583595	0.729846	NA	NA	0.275984	2.479413	0.316074	NA	0.802041	NA	1.239085	1.29793	NA	NA	NA	1.856718	NA	2.200152	NA	NA	NA	NA	0.210854	NA	NA	NA	0.713604	0.11166	2.319114	NA	NA	0.157097	6.358426
hsa-miR-1244|MIMAT0005896	NA	NA	NA	NA	NA	NA	NA	NA	NA	NA	NA	NA	NA	NA	NA	NA	NA	NA	NA	NA	NA	NA	NA	NA	NA	NA	NA	NA	NA	NA	NA	NA	NA	NA	NA	NA	NA	NA	NA	NA	NA	NA	NA	NA	NA	NA	NA	NA	NA
hsa-miR-1245a|MIMAT0005897	NA	NA	NA	NA	NA	NA	NA	NA	NA	0.286403	NA	0.3414	NA	NA	0.102441	0.700184	NA	NA	0.579997	NA	NA	NA	NA	NA	NA	NA	NA	0.259586	NA	NA	NA	NA	0.118722	NA	NA	NA	NA	NA	NA	0.185609	NA	NA	NA	NA	NA	NA	0.132342	0.628387	0.363338
hsa-miR-1246|MIMAT0005898	NA	1.196035	0.45216	0.665948	NA	0.598156	NA	NA	NA	NA	NA	NA	NA	NA	NA	0.700184	0.527865	NA	1.159994	NA	1.931888	NA	NA	NA	0.481224	NA	NA	NA	NA	NA	0.417065	0.265246	NA	NA	NA	NA	NA	NA	0.843418	NA	NA	0.150318	1.427206	0.558302	NA	1.086868	NA	1.099677	0.363339
hsa-miR-1247-5p|MIMAT0005899	0.994335	2.39207	2.939037	16.648708	6.398421	22.729937	1.144546	4.05526	3.066855	23.771465	14.160333	44.381962	9.106077	7.670718	13.419775	0.700184	4.222918	5.108921	3.479983	7.93257	14.903137	18.182359	0.158037	4.765691	3.528979	25.625278	3.717255	26.737357	9.831784	3.193479	23.355619	0.397869	14.365347	NA	9.017224	8.212234	0.305123	0.879483	1.265126	3.712182	4.956005	16.384631	2.283529	1.004943	4.638227	6.521209	8.999264	5.655476	4.905073
hsa-miR-1248|MIMAT0005900	2.983005	7.17621	1.582559	0.998922	1.947344	2.392624	9.156368	0.901169	NA	0.286403	1.370353	0.3414	3.502336	1.704604	NA	2.100552	1.05573	1.459692	1.159994	NA	9.935425	8.26471	2.68663	2.042439	NA	0.291196	1.239085	2.076688	3.47004	1.824844	0.417065	0.397868	NA	NA	0.173408	9.283395	1.220492	2.052127	7.590754	2.598527	0.367112	3.457309	4.995222	1.898223	NA	0.362289	0.264684	0.157097	0.181669
hsa-miR-1249-3p|MIMAT0005901	4.971676	2.39207	5.878076	1.331896	3.060114	2.392624	2.289092	3.154092	3.066855	4.009644	1.598747	1.024199	2.101402	1.704604	0.921969	2.100553	3.167188	2.554461	2.319989	1.274877	5.51968	2.479413	3.634856	8.850569	2.566529	1.747177	11.151766	2.59586	6.361741	3.193479	2.085323	0.92836	0.237444	1.466767	0.693633	5.712858	5.492215	2.052127	2.108544	1.484872	9.361341	1.503178	3.425293	2.344866	3.478669	4.709762	0.66171	3.927414	2.906709
hsa-miR-1250-5p|MIMAT0005902	NA	NA	NA	0.332974	0.278192	NA	NA	NA	NA	NA	NA	0.3414	NA	NA	0.102441	NA	NA	NA	NA	NA	0.275984	NA	NA	NA	NA	0.291196	1.239085	NA	NA	NA	NA	NA	0.237444	NA	0.173408	1.963795	NA	NA	NA	2.0417	NA	0.150318	NA	0.334981	NA	NA	NA	NA	NA
hsa-miR-1251-5p|MIMAT0005903	NA	1.196035	1.808638	NA	1.669153	0.598156	NA	NA	NA	0.572806	1.141962	3.413996	NA	7.670718	0.307323	NA	NA	3.284306	NA	0.283306	NA	NA	0.474112	NA	NA	6.40632	1.239085	NA	0.57834	0.456211	NA	3.050321	NA	1.100075	NA	0.357054	NA	NA	1.054272	2.784137	NA	0.450954	NA	NA	NA	NA	0.529369	NA	NA
hsa-miR-1253|MIMAT0005904	NA	NA	NA	NA	NA	NA	NA	NA	NA	NA	NA	NA	NA	NA	NA	NA	NA	NA	NA	NA	NA	NA	NA	NA	NA	NA	NA	NA	NA	NA	NA	NA	NA	NA	NA	NA	NA	NA	NA	NA	NA	NA	NA	NA	NA	NA	NA	NA	NA
hsa-miR-1254|MIMAT0005905	2.983006	2.39207	2.260798	2.330818	0.556384	7.177874	9.156367	0.901168	4.08914	1.718418	0.228392	0.3414	0.700467	2.556906	NA	3.50092	1.583594	4.379076	2.319989	0.141653	0.551968	0.826471	1.422335	0.680813	0.320816	1.164785	NA	0.519172	4.62672	3.649689	9.592487	1.458849	0.118722	2.933533	NA	1.606742	0.305123	NA	0.843417	0.371218	0.183556	1.653496	1.141765	1.004942	1.546076	0.362289	0.264684	NA	0.181669
hsa-miR-1255a|MIMAT0005906	NA	NA	NA	NA	NA	NA	NA	NA	NA	NA	NA	NA	NA	NA	0.102441	NA	NA	NA	NA	0.141653	NA	NA	1.264298	NA	NA	NA	NA	NA	NA	NA	NA	NA	NA	NA	NA	NA	NA	NA	0.210854	NA	0.183556	NA	0.285442	0.11166	NA	NA	0.264684	0.157097	0.545008
hsa-miR-1256|MIMAT0005907	NA	NA	NA	NA	NA	NA	NA	NA	NA	NA	NA	NA	NA	NA	NA	NA	NA	NA	NA	NA	NA	NA	0.474112	NA	0.320816	NA	NA	NA	0.57834	NA	NA	NA	NA	NA	NA	NA	NA	NA	NA	NA	NA	NA	0.285441	NA	NA	NA	NA	NA	NA
hsa-miR-1257|MIMAT0005908	NA	NA	NA	0.998922	NA	NA	NA	NA	NA	NA	NA	NA	NA	NA	NA	0.700184	NA	NA	NA	NA	NA	NA	NA	NA	NA	NA	NA	NA	NA	NA	NA	0.265245	NA	NA	NA	NA	NA	NA	NA	NA	0.183556	NA	0.142721	NA	0.773038	NA	NA	NA	NA
hsa-miR-1258|MIMAT0005909	0.994335	NA	NA	0.998922	1.390961	NA	NA	0.225292	NA	0.859209	NA	2.048398	2.101401	NA	2.04882	NA	1.05573	0.729846	NA	2.83306	0.275984	NA	0.474111	NA	0.320816	2.038374	NA	2.59586	NA	1.824844	0.417065	0.132623	6.529703	NA	2.947938	0.357054	0.305123	NA	NA	0.742437	NA	0.300636	0.285442	0.11166	0.386519	0.724578	0.926394	NA	0.726677
hsa-miR-1260a|MIMAT0005911	NA	NA	NA	NA	NA	NA	NA	NA	NA	NA	NA	NA	NA	NA	NA	NA	NA	NA	NA	NA	NA	NA	NA	NA	NA	NA	NA	NA	NA	NA	NA	NA	NA	NA	NA	NA	NA	NA	NA	NA	NA	NA	NA	NA	NA	NA	NA	NA	NA
hsa-miR-548g-3p|MIMAT0005912	NA	NA	NA	NA	NA	NA	NA	NA	NA	NA	NA	NA	NA	NA	NA	NA	NA	NA	NA	NA	NA	NA	NA	NA	NA	NA	NA	NA	NA	NA	NA	NA	NA	NA	NA	NA	NA	NA	NA	NA	NA	NA	NA	NA	NA	NA	NA	NA	NA
hsa-miR-1261|MIMAT0005913	NA	NA	NA	NA	NA	NA	NA	NA	NA	NA	NA	NA	NA	NA	NA	NA	NA	NA	NA	NA	NA	NA	NA	NA	NA	NA	NA	NA	NA	NA	NA	NA	NA	NA	NA	NA	NA	NA	NA	NA	NA	NA	NA	NA	NA	NA	NA	NA	NA
hsa-miR-1262|MIMAT0005914	2.983005	9.56828	1.808639	0.998922	1.390961	4.187092	NA	0.450584	2.04457	0.286403	0.456785	0.682799	0.700467	3.409208	0.819528	0.700184	1.583594	1.459692	1.739991	1.133224	0.827952	3.305884	0.474111	2.042439	0.80204	1.164785	6.195426	0.519172	1.73502	2.737266	2.085324	0.397869	1.780829	1.466767	1.560673	0.178527	0.915369	0.293161	1.897688	0.556827	1.652002	NA	1.569928	0.669962	2.319114	2.536026	1.852789	2.042255	1.635024
hsa-miR-1263|MIMAT0005915	NA	NA	NA	NA	NA	NA	NA	NA	NA	NA	NA	NA	NA	NA	NA	NA	NA	NA	NA	NA	NA	NA	NA	NA	NA	NA	NA	NA	NA	NA	NA	NA	NA	NA	NA	NA	NA	NA	NA	NA	NA	NA	NA	NA	NA	NA	NA	NA	NA
hsa-miR-548n|MIMAT0005916	NA	NA	NA	NA	0.278192	NA	NA	NA	NA	NA	NA	NA	NA	NA	NA	NA	NA	0.364923	NA	NA	NA	NA	0.316074	NA	NA	NA	NA	NA	NA	NA	NA	NA	NA	NA	NA	NA	NA	NA	0.210854	0.185609	NA	NA	0.142721	NA	NA	NA	NA	NA	NA
hsa-miR-548m|MIMAT0005917	NA	NA	NA	NA	NA	NA	NA	NA	NA	NA	NA	NA	NA	NA	NA	NA	NA	NA	NA	NA	NA	NA	NA	NA	NA	NA	NA	NA	NA	NA	NA	NA	NA	NA	NA	NA	NA	NA	NA	NA	NA	NA	NA	NA	NA	NA	NA	NA	NA
hsa-miR-1265|MIMAT0005918	NA	NA	NA	NA	NA	NA	NA	NA	NA	NA	NA	NA	NA	NA	NA	NA	NA	NA	NA	NA	NA	NA	NA	NA	NA	NA	NA	NA	NA	NA	NA	NA	NA	NA	NA	NA	NA	NA	NA	NA	NA	NA	NA	NA	NA	NA	NA	NA	NA
hsa-miR-548o-3p|MIMAT0005919	0.994335	NA	NA	1.331896	1.669153	1.196312	1.144546	NA	NA	0.286403	0.228392	NA	0.700467	NA	0.409764	NA	NA	1.094769	1.739992	0.424959	NA	NA	1.580373	NA	0.962449	0.873589	3.717256	0.259586	1.73502	0.456211	0.417065	1.724095	0.712331	0.733383	0.173408	0.892634	NA	0.293161	1.265126	0.556827	0.917778	0.601271	0.428162	0.446641	0.386519	0.724579	0.132342	0.314194	NA
hsa-miR-1266-5p|MIMAT0005920	3.977341	43.057257	12.660469	7.99138	6.954805	5.383405	52.649109	2.252923	7.155994	7.732886	4.111064	6.827994	4.202804	16.193738	4.097641	5.601475	10.029428	9.123073	20.879902	9.490753	3.035824	2.479413	75.69983	1.361626	22.938362	7.862302	28.498959	7.527994	12.723485	34.215843	7.507163	11.670793	7.360756	111.840909	8.150183	57.48564	3.9666	3.22477	4.427941	19.674567	1.835557	10.522239	2.997132	1.786565	22.031575	7.245789	7.411159	5.655475	2.361701
hsa-miR-1267|MIMAT0005921	NA	NA	NA	NA	NA	NA	NA	NA	NA	NA	NA	NA	NA	NA	NA	NA	NA	NA	NA	NA	NA	0.826471	NA	NA	NA	NA	NA	NA	NA	NA	NA	NA	NA	NA	NA	NA	NA	NA	NA	NA	NA	NA	NA	NA	NA	NA	NA	NA	NA
hsa-miR-1268a|MIMAT0005922	NA	NA	NA	NA	NA	NA	NA	NA	NA	NA	NA	NA	NA	NA	NA	NA	NA	NA	NA	NA	NA	NA	NA	NA	NA	NA	NA	NA	NA	NA	NA	NA	NA	NA	NA	NA	NA	NA	NA	NA	NA	NA	NA	NA	NA	NA	NA	NA	NA
hsa-miR-1269a|MIMAT0005923	192.901044	2.39207	1072.296476	0.998922	313.800809	298.479965	5.72273	97.326254	1373.950752	644.120814	869.718537	NA	222.748661	11.932228	0.307323	103.627306	69.678134	764.513441	4598.218481	1.558183	187.393159	2590.159709	2670.513082	1072.961371	126.72242	1.164785	6.195426	391.455676	577.183554	245.441651	2.085323	2853.508999	10.684969	4.033607	0.173408	1.606742	304.207707	1.758966	659.974149	17.818477	10.095565	NA	7.136026	179.996513	86.58022	2.898315	4.764316	67.08021	350.985175
hsa-miR-1270|MIMAT0005924	NA	NA	0.22608	6.659483	1.390961	NA	1.144546	1.351754	1.022285	0.572806	1.141961	2.731198	NA	6.818416	0.614646	1.400368	0.527865	1.094769	20.299905	0.283306	0.551968	1.652942	11.37868	0.680813	0.962449	0.582392	1.239085	1.29793	0.57834	1.368633	2.502388	0.397869	1.305941	1.466768	0.173408	7.3196	0.305123	0.586322	0.210854	0.185609	1.652001	0.300636	1.141766	1.674905	NA	0.362289	0.397026	0.785483	0.545007
hsa-miR-1272|MIMAT0005925	NA	NA	NA	NA	NA	NA	NA	NA	NA	NA	NA	NA	NA	NA	NA	NA	NA	NA	NA	NA	NA	NA	NA	NA	0.160408	NA	NA	NA	NA	NA	NA	NA	NA	NA	NA	NA	NA	NA	NA	NA	NA	NA	NA	NA	NA	NA	NA	NA	NA
hsa-miR-1273a|MIMAT0005926	NA	NA	NA	NA	NA	NA	NA	NA	NA	NA	NA	NA	NA	NA	NA	NA	NA	NA	NA	NA	NA	NA	NA	NA	NA	NA	NA	NA	NA	NA	NA	NA	NA	NA	NA	NA	NA	NA	NA	NA	NA	NA	NA	NA	NA	NA	NA	NA	NA
hsa-miR-548h-5p|MIMAT0005928	NA	NA	NA	NA	NA	NA	NA	NA	NA	NA	NA	NA	NA	NA	NA	NA	NA	NA	NA	NA	NA	NA	NA	NA	NA	NA	NA	NA	NA	NA	NA	NA	NA	NA	NA	NA	NA	NA	NA	NA	NA	NA	NA	NA	NA	NA	NA	NA	NA
hsa-miR-1275|MIMAT0005929	NA	NA	0.22608	0.665948	NA	NA	NA	0.225292	NA	0.286403	0.685177	0.682799	NA	NA	0.102441	0.700184	0.527865	0.364923	1.739992	NA	0.275984	0.826471	0.158037	NA	NA	0.873589	NA	0.259586	NA	NA	NA	3.182944	0.118722	0.366692	0.173408	1.428214	NA	NA	NA	NA	0.367112	0.150318	0.142721	NA	0.386519	NA	NA	NA	NA
hsa-miR-1276|MIMAT0005930	NA	NA	0.45216	1.331896	NA	NA	NA	NA	NA	0.286403	0.228392	NA	NA	NA	0.102441	NA	NA	NA	NA	NA	NA	NA	0.158037	NA	0.962448	NA	1.239085	0.259586	NA	0.456211	0.834129	1.060982	0.118722	NA	NA	0.178527	0.915369	NA	0.210854	0.371218	NA	0.450953	0.428162	NA	NA	0.362289	0.132342	NA	0.181669
hsa-miR-302e|MIMAT0005931	NA	NA	NA	NA	NA	NA	NA	NA	NA	NA	NA	NA	NA	NA	NA	NA	NA	NA	NA	NA	NA	NA	NA	NA	NA	NA	NA	NA	NA	NA	NA	NA	NA	NA	NA	NA	NA	NA	NA	NA	NA	NA	NA	NA	NA	NA	NA	NA	NA
hsa-miR-302f|MIMAT0005932	NA	NA	NA	NA	NA	NA	NA	NA	NA	NA	NA	NA	NA	NA	NA	NA	NA	NA	NA	NA	NA	NA	NA	NA	NA	NA	NA	NA	NA	NA	NA	NA	NA	NA	NA	NA	NA	NA	NA	NA	NA	NA	NA	NA	NA	NA	NA	NA	NA
hsa-miR-1277-3p|MIMAT0005933	5.966011	4.78414	2.260798	0.665948	2.225537	4.187093	5.72273	0.675877	NA	0.286403	1.141962	0.682799	5.603739	1.704604	NA	11.903135	1.583594	9.487996	3.479983	0.283306	3.311808	4.132355	4.899154	2.723252	0.641632	2.620766	6.195426	2.336274	1.73502	5.474534	2.085323	1.458849	0.118722	0.366692	NA	1.249688	1.220492	0.293161	2.108544	3.155355	2.569781	3.457307	1.427205	1.116604	0.773038	0.362289	0.794052	0.47129	0.726677
hsa-miR-548p|MIMAT0005934	NA	NA	NA	NA	NA	NA	NA	NA	NA	NA	NA	NA	NA	NA	NA	NA	NA	NA	NA	NA	NA	NA	NA	NA	NA	NA	NA	NA	NA	NA	NA	NA	NA	NA	NA	NA	NA	NA	NA	NA	NA	NA	NA	NA	NA	NA	NA	NA	NA
hsa-miR-548i|MIMAT0005935	NA	NA	NA	NA	NA	NA	NA	NA	NA	NA	NA	NA	NA	NA	NA	NA	NA	NA	NA	NA	NA	NA	NA	NA	NA	NA	NA	NA	NA	NA	NA	NA	NA	NA	NA	NA	NA	NA	NA	NA	NA	NA	NA	NA	NA	NA	NA	NA	NA
hsa-miR-1278|MIMAT0005936	NA	NA	NA	NA	0.556384	NA	NA	NA	NA	NA	NA	0.3414	NA	NA	0.102441	NA	NA	NA	NA	NA	0.275984	NA	0.158037	NA	NA	NA	NA	NA	NA	NA	0.417065	NA	NA	NA	NA	0.178527	NA	NA	NA	NA	0.183556	0.150318	NA	NA	NA	NA	0.132342	NA	NA
hsa-miR-1279|MIMAT0005937	NA	NA	NA	NA	NA	NA	NA	NA	NA	NA	NA	NA	NA	NA	NA	NA	NA	NA	NA	NA	NA	NA	NA	NA	NA	NA	NA	NA	NA	NA	NA	NA	NA	NA	NA	NA	NA	NA	NA	NA	NA	NA	NA	NA	NA	NA	NA	NA	NA
hsa-miR-1281|MIMAT0005939	NA	NA	NA	NA	NA	NA	NA	NA	NA	NA	NA	NA	NA	NA	NA	NA	NA	NA	NA	NA	NA	NA	NA	NA	NA	NA	NA	NA	NA	NA	NA	NA	NA	NA	NA	NA	NA	NA	NA	NA	NA	NA	NA	NA	NA	NA	NA	NA	NA
hsa-miR-1282|MIMAT0005940	NA	NA	NA	NA	NA	NA	NA	NA	NA	NA	NA	NA	NA	NA	NA	NA	NA	NA	NA	NA	NA	NA	NA	NA	NA	NA	NA	NA	NA	NA	NA	NA	NA	NA	NA	NA	NA	NA	NA	NA	NA	NA	NA	NA	NA	NA	NA	NA	NA
hsa-miR-1284|MIMAT0005941	NA	NA	0.22608	NA	NA	1.794469	NA	0.450585	NA	NA	0.685177	NA	NA	NA	NA	NA	0.527865	0.364923	NA	0.424959	NA	NA	1.896446	NA	0.481224	0.582392	NA	0.519172	NA	NA	0.417065	0.530491	0.118722	1.100075	0.346816	0.535581	NA	NA	1.054272	0.371218	0.183556	0.150318	NA	0.33498	NA	0.362289	NA	NA	0.181669
hsa-miR-1288-3p|MIMAT0005942	NA	4.78414	0.904319	0.332974	NA	NA	NA	0.450584	NA	0.85921	NA	NA	1.400935	1.704604	0.204882	NA	1.583594	1.094769	NA	0.566612	0.551968	NA	0.632149	NA	0.962448	1.164785	NA	0.259586	0.57834	NA	0.417065	0.663113	0.59361	1.466767	NA	0.178527	NA	NA	0.843417	0.185609	NA	0.751589	0.713603	0.334981	0.773038	1.811447	0.529368	0.47129	1.090016
hsa-miR-1292-5p|MIMAT0005943	NA	2.39207	1.58256	0.998922	0.834576	1.196312	1.144546	1.577045	3.066855	1.145612	0.228392	NA	2.101401	NA	0.102441	NA	NA	1.824615	2.899985	0.141653	NA	0.826471	2.844669	0.680813	0.481224	0.582392	2.47817	NA	0.57834	NA	2.919454	0.265246	NA	4.766991	0.173408	0.892635	0.610246	0.586322	0.632562	0.742436	0.734224	1.052225	NA	0.33498	1.546076	NA	0.264684	NA	0.181669
hsa-miR-1252-5p|MIMAT0005944	NA	NA	NA	NA	NA	NA	NA	NA	NA	NA	NA	NA	NA	NA	NA	NA	NA	NA	NA	NA	NA	NA	NA	NA	NA	NA	NA	NA	NA	NA	NA	NA	NA	NA	NA	0.357054	NA	NA	NA	NA	NA	NA	NA	0.11166	NA	NA	NA	NA	NA
hsa-miR-1255b-5p|MIMAT0005945	NA	NA	NA	NA	NA	NA	NA	NA	NA	NA	NA	NA	NA	NA	NA	NA	NA	NA	NA	NA	NA	NA	NA	NA	NA	NA	NA	NA	NA	NA	NA	NA	NA	NA	NA	NA	NA	NA	NA	NA	NA	NA	NA	NA	NA	NA	NA	NA	NA
hsa-miR-664a-5p|MIMAT0005948	1.988671	NA	3.391197	0.998922	4.172883	2.392624	5.72273	1.802338	2.04457	1.718418	3.197491	2.389798	5.603739	6.818416	0.921969	4.90129	5.278649	4.743999	0.579997	2.408101	2.75984	0.826471	8.850085	3.404065	3.208162	1.455981	3.717255	3.374618	3.470042	1.368633	5.838906	1.193604	3.205492	2.566841	2.77453	4.284643	0.915369	2.345288	1.265125	1.484872	2.019114	2.555401	0.856324	2.009887	4.638227	6.883498	5.558369	2.984835	2.725039
hsa-miR-664a-3p|MIMAT0005949	35.796071	8.372245	17.408146	19.978449	27.541028	23.328092	22.890916	27.710948	28.623976	37.80522	25.12317	48.478757	34.322907	32.387477	13.112452	23.106088	26.393233	27.734139	20.299903	11.332242	14.075186	30.579423	31.291369	36.083092	10.747344	43.970647	42.128896	25.958599	35.278753	18.248448	57.971984	16.312589	22.082267	31.535471	13.352428	28.20724	26.545707	36.058792	22.35056	17.261649	14.133792	17.58717	13.843893	13.399243	26.669801	21.375076	15.881054	13.196109	13.261862
hsa-miR-1306-3p|MIMAT0005950	5.966012	2.39207	3.617277	4.328663	0.834576	1.794468	3.433638	0.675876	6.133709	2.577627	1.370354	1.024199	NA	1.704604	0.921969	1.400368	3.695054	9.487996	1.159994	0.991571	1.37992	0.826471	22.757358	0.680813	4.331019	0.291196	6.195425	1.29793	2.8917	1.368633	2.502388	3.315568	0.59361	0.733384	1.560672	4.106117	0.305123	0.879483	3.584523	2.969746	3.487559	1.202541	3.568013	1.004942	3.092152	3.260603	1.323421	1.099677	1.816693
hsa-miR-1307-3p|MIMAT0005951	1938.95378	3010.41986	2206.538818	1675.193022	801.471747	1984.682412	4343.55146	1376.085092	2410.547528	1761.379729	957.649635	916.31679	1516.512117	1884.439775	605.836291	1382.864381	1567.758026	2380.756889	2076.970278	626.389704	1021.416912	1156.23275	3658.08772	1887.894597	892.992057	986.28203	2656.598686	2886.596227	2375.243335	2841.283647	3128.401683	1430.998427	368.156514	1825.39031	469.93614	1424.108514	2484.312097	1803.525905	1310.45985	2056.177943	1179.529059	1186.157062	887.436188	1076.070968	1392.627386	2062.876053	343.030792	612.047988	600.780524
hsa-miR-513b-5p|MIMAT0005788	NA	NA	NA	NA	NA	NA	NA	NA	NA	NA	NA	NA	2.101401	NA	NA	0.700184	NA	1.094769	NA	NA	NA	NA	NA	4.084878	NA	0.291196	NA	NA	NA	NA	NA	NA	NA	NA	NA	NA	0.305123	0.293161	6.958193	NA	0.183556	NA	NA	0.11166	NA	NA	NA	NA	NA
hsa-miR-513c-5p|MIMAT0005789	NA	NA	0.22608	NA	NA	NA	NA	NA	NA	0.572806	1.141961	0.3414	17.511686	1.704604	NA	15.404058	NA	5.10892	NA	NA	0.275984	NA	0.158037	46.9761	NA	NA	2.47817	0.519172	0.57834	NA	0.417065	0.132623	0.118722	NA	0.346816	0.178527	NA	0.586322	44.068562	NA	0.183556	NA	NA	0.446641	NA	0.362289	0.794053	NA	NA
hsa-miR-1321|MIMAT0005952	NA	NA	NA	NA	NA	NA	NA	NA	NA	NA	NA	NA	NA	NA	NA	NA	NA	NA	NA	NA	NA	NA	NA	NA	NA	NA	NA	NA	NA	NA	NA	NA	NA	NA	NA	NA	NA	NA	NA	NA	NA	NA	NA	NA	NA	NA	NA	NA	NA
hsa-miR-1322|MIMAT0005953	NA	NA	NA	NA	NA	NA	NA	NA	NA	NA	NA	NA	NA	NA	NA	NA	NA	NA	NA	NA	NA	NA	NA	NA	NA	NA	NA	NA	NA	NA	NA	NA	NA	NA	NA	NA	NA	NA	NA	NA	NA	NA	NA	NA	NA	NA	NA	NA	NA
hsa-miR-1197|MIMAT0005955	NA	NA	1.582559	NA	NA	NA	NA	NA	NA	NA	NA	NA	NA	NA	NA	NA	NA	NA	1.159995	NA	NA	NA	NA	NA	NA	NA	NA	NA	NA	NA	0.83413	NA	NA	NA	NA	NA	NA	NA	NA	0.371218	NA	NA	NA	NA	NA	NA	0.264684	NA	NA
hsa-miR-1324|MIMAT0005956	NA	NA	NA	NA	NA	NA	NA	NA	NA	NA	NA	NA	NA	NA	NA	NA	NA	NA	NA	NA	NA	NA	NA	NA	NA	NA	NA	NA	NA	NA	NA	NA	NA	NA	NA	NA	NA	NA	NA	NA	NA	NA	NA	NA	NA	NA	NA	NA	NA
hsa-miR-1469|MIMAT0007347	NA	NA	NA	NA	NA	NA	NA	NA	NA	NA	NA	NA	NA	NA	NA	NA	NA	NA	NA	NA	NA	NA	NA	NA	NA	NA	NA	NA	NA	NA	NA	NA	NA	NA	NA	NA	NA	NA	NA	NA	NA	NA	NA	NA	NA	NA	NA	NA	NA
hsa-miR-1470|MIMAT0007348	NA	NA	NA	NA	NA	NA	NA	NA	NA	NA	NA	NA	NA	NA	NA	NA	NA	NA	NA	NA	NA	NA	NA	NA	NA	NA	NA	NA	NA	NA	NA	NA	NA	NA	NA	NA	NA	NA	NA	NA	NA	NA	NA	NA	NA	NA	NA	NA	NA
hsa-miR-1471|MIMAT0007349	NA	NA	NA	NA	NA	NA	NA	NA	NA	NA	NA	NA	NA	NA	NA	NA	NA	NA	NA	NA	NA	NA	NA	NA	NA	NA	NA	NA	NA	NA	NA	NA	NA	NA	NA	NA	NA	NA	NA	NA	NA	NA	NA	NA	NA	NA	NA	NA	NA
hsa-miR-1537-3p|MIMAT0007399	NA	NA	0.22608	0.332974	NA	0.598156	NA	NA	NA	NA	NA	NA	NA	NA	0.204882	NA	NA	NA	NA	NA	NA	NA	NA	NA	NA	NA	NA	NA	NA	NA	NA	0.132623	NA	NA	NA	NA	NA	NA	0.210854	NA	0.367112	0.601271	NA	0.11166	NA	NA	NA	NA	NA
hsa-miR-1538|MIMAT0007400	NA	NA	0.90432	0.665948	0.278192	0.598156	NA	NA	2.04457	0.859209	0.456784	NA	NA	NA	0.307323	NA	0.527865	0.729846	NA	0.141653	0.275984	2.479413	0.790185	NA	0.320816	NA	NA	0.519172	0.57834	NA	1.251194	0.663114	0.118722	0.733383	NA	0.178527	NA	NA	0.210854	0.185609	0.550668	0.300636	0.856324	0.22332	NA	1.086868	0.397026	NA	NA
hsa-miR-1539|MIMAT0007401	NA	NA	0.22608	NA	NA	NA	NA	NA	NA	NA	NA	NA	NA	NA	NA	NA	NA	NA	NA	NA	NA	NA	NA	NA	NA	NA	NA	NA	NA	0.456211	NA	NA	NA	NA	NA	NA	NA	NA	NA	NA	NA	NA	NA	NA	NA	NA	NA	NA	NA
hsa-miR-103b|MIMAT0007402	NA	NA	NA	NA	NA	NA	NA	NA	NA	NA	NA	NA	NA	NA	NA	NA	NA	NA	NA	NA	NA	NA	NA	NA	NA	NA	NA	NA	NA	NA	NA	NA	NA	NA	NA	NA	NA	NA	NA	NA	NA	NA	NA	NA	NA	NA	NA	NA	NA
hsa-miR-320d|MIMAT0006764	2.983005	NA	0.67824	0.998922	1.39096	0.598156	1.144546	1.126461	1.022285	0.859209	1.141961	0.6828	1.400934	5.113812	0.409764	0.700184	2.111459	0.729846	NA	0.566612	4.691728	0.826471	1.73841	0.680813	0.641632	0.582393	NA	1.557516	0.57834	1.368633	NA	0.928358	0.59361	2.566843	0.520224	1.963795	0.305123	NA	0.632563	0.742436	1.101335	0.901906	0.713604	0.22332	7.730377	2.536025	0.397026	1.885158	2.543371
hsa-miR-1825|MIMAT0006765	NA	NA	NA	NA	NA	NA	NA	NA	NA	NA	NA	NA	NA	NA	NA	NA	NA	NA	NA	NA	NA	NA	NA	NA	0.160408	NA	NA	NA	NA	NA	NA	NA	NA	NA	NA	NA	NA	NA	NA	NA	NA	NA	0.142721	NA	NA	NA	NA	NA	NA
hsa-miR-1827|MIMAT0006767	NA	NA	NA	NA	NA	NA	NA	NA	NA	NA	NA	NA	NA	NA	NA	NA	NA	NA	NA	NA	NA	NA	NA	NA	NA	NA	NA	NA	NA	NA	NA	NA	NA	NA	NA	NA	NA	NA	NA	NA	NA	NA	NA	NA	NA	NA	NA	NA	NA
hsa-miR-1908-5p|MIMAT0007881	NA	1.196035	NA	NA	NA	NA	NA	NA	NA	NA	0.228392	NA	NA	NA	NA	0.700184	NA	NA	0.579997	NA	0.275984	NA	NA	NA	0.160408	NA	NA	0.259586	NA	NA	NA	NA	NA	NA	NA	0.178527	NA	NA	NA	NA	NA	NA	NA	NA	NA	NA	NA	NA	0.181669
hsa-miR-1909-5p|MIMAT0007882	NA	NA	NA	NA	NA	NA	NA	NA	2.04457	NA	NA	NA	NA	NA	NA	NA	NA	NA	NA	NA	NA	0.826471	NA	NA	NA	NA	NA	NA	NA	NA	NA	NA	NA	NA	NA	0.178527	NA	NA	NA	NA	NA	NA	0.142721	NA	NA	NA	NA	NA	NA
hsa-miR-1909-3p|MIMAT0007883	NA	NA	NA	NA	NA	NA	NA	NA	NA	NA	NA	NA	NA	NA	NA	NA	NA	0.729846	NA	NA	NA	NA	0.158037	NA	NA	NA	NA	NA	NA	NA	NA	NA	NA	NA	NA	NA	NA	NA	NA	NA	NA	NA	NA	NA	NA	NA	NA	NA	NA
hsa-miR-1910-5p|MIMAT0007884	1.98867	3.588105	1.130399	0.998922	0.278192	0.598156	1.144546	0.675877	1.022285	3.436839	1.827139	NA	NA	0.852302	NA	0.700184	NA	0.729846	NA	NA	4.13976	NA	0.158037	NA	0.320816	NA	3.717255	NA	1.15668	NA	1.668259	0.132623	NA	6.600448	NA	1.963796	3.661476	1.465805	1.897689	1.856091	2.202669	1.954131	0.142721	NA	2.319113	2.898315	0.264684	1.728063	0.363338
hsa-miR-1911-5p|MIMAT0007885	NA	NA	3.391197	0.332974	NA	NA	NA	0.225292	NA	3.150435	NA	1.365599	2.101402	NA	0.102441	NA	0.527865	191.949437	9.859954	0.283306	NA	NA	0.474112	2.042439	0.160408	NA	1.239085	NA	12.723484	NA	1.251194	NA	0.356166	23.101565	NA	1.606742	1.525615	12.019597	0.632563	1.484873	NA	3.006354	13.41573	15.40913	33.240621	1.086868	NA	1.256773	NA
hsa-miR-1911-3p|MIMAT0007886	NA	NA	NA	NA	NA	NA	NA	NA	NA	NA	NA	NA	NA	NA	NA	NA	NA	1.824615	NA	NA	NA	NA	NA	NA	NA	NA	NA	NA	NA	NA	NA	NA	NA	0.366692	NA	NA	NA	NA	NA	NA	NA	NA	0.142721	NA	NA	NA	NA	NA	NA
hsa-miR-1912|MIMAT0007887	NA	NA	NA	NA	NA	NA	NA	NA	NA	NA	NA	NA	NA	NA	NA	NA	NA	0.364923	NA	NA	NA	NA	NA	NA	NA	NA	NA	NA	NA	NA	NA	NA	NA	0.366692	0.173408	NA	NA	NA	NA	NA	NA	NA	24.405209	NA	1.932595	NA	NA	NA	NA
hsa-miR-1913|MIMAT0007888	NA	NA	NA	NA	NA	NA	NA	NA	NA	NA	NA	NA	NA	NA	NA	NA	NA	NA	NA	NA	NA	NA	0.158037	NA	NA	0.291196	NA	NA	NA	NA	NA	0.397869	NA	NA	NA	NA	NA	NA	NA	0.185609	NA	NA	NA	NA	NA	NA	NA	0.157097	0.181669
hsa-miR-1914-5p|MIMAT0007889	NA	NA	0.22608	0.665948	NA	NA	NA	0.225292	NA	NA	NA	NA	NA	NA	NA	NA	NA	NA	1.739992	0.141653	NA	NA	0.948223	1.361626	0.160408	NA	NA	NA	NA	NA	0.83413	0.132623	NA	NA	NA	0.178527	NA	NA	NA	0.556827	0.550668	NA	0.142721	NA	0.773038	NA	NA	NA	NA
hsa-miR-1914-3p|MIMAT0007890	0.994335	NA	NA	0.332974	NA	NA	NA	NA	NA	NA	NA	NA	NA	NA	NA	NA	NA	NA	NA	NA	NA	NA	NA	NA	NA	NA	NA	NA	NA	NA	NA	0.265245	NA	NA	NA	NA	NA	NA	NA	NA	NA	0.150318	NA	NA	NA	NA	NA	NA	NA
hsa-miR-1915-5p|MIMAT0007891	NA	NA	NA	0.332974	NA	NA	NA	NA	NA	NA	0.228392	NA	NA	NA	NA	NA	NA	NA	0.579997	NA	NA	NA	1.106261	0.680813	NA	NA	NA	NA	NA	NA	NA	NA	0.118722	0.733384	NA	NA	NA	NA	NA	0.185609	NA	0.150318	NA	NA	NA	NA	NA	NA	NA
hsa-miR-1915-3p|MIMAT0007892	NA	NA	NA	0.332974	NA	NA	NA	NA	NA	NA	NA	NA	NA	NA	NA	NA	NA	NA	0.579997	NA	NA	NA	0.632148	NA	NA	NA	NA	NA	NA	NA	NA	0.132623	NA	NA	NA	NA	NA	NA	NA	NA	NA	NA	NA	NA	NA	NA	NA	NA	NA
hsa-miR-1972|MIMAT0009447	NA	NA	NA	NA	NA	NA	NA	NA	NA	NA	NA	NA	NA	NA	NA	NA	NA	NA	NA	NA	NA	NA	NA	NA	NA	NA	NA	NA	NA	NA	NA	NA	NA	NA	NA	NA	NA	NA	NA	NA	NA	NA	NA	NA	NA	NA	NA	NA	NA
hsa-miR-1973|MIMAT0009448	NA	NA	NA	NA	NA	NA	NA	NA	NA	NA	NA	NA	NA	NA	NA	NA	NA	NA	NA	NA	NA	NA	NA	NA	NA	NA	NA	NA	NA	NA	NA	NA	NA	NA	NA	NA	NA	NA	NA	NA	NA	NA	NA	NA	NA	NA	NA	NA	NA
hsa-miR-1976|MIMAT0009451	10.937688	25.116734	15.825586	9.65625	16.413339	10.168655	24.035464	7.209352	14.311988	19.189015	24.666385	41.650762	13.30888	18.750644	15.775917	5.601475	19.003128	13.86707	12.179944	36.971441	14.627154	8.264708	12.801016	8.850569	6.095508	29.119633	24.781703	14.536816	11.566803	17.336028	12.929003	8.089983	26.474978	22.368184	22.543062	17.138575	8.848569	3.811093	11.386135	9.651674	9.177786	9.620334	5.566102	14.62751	8.116897	22.461944	10.190344	10.525468	13.625202
hsa-miR-2052|MIMAT0009977	NA	NA	NA	NA	NA	NA	NA	NA	NA	NA	NA	NA	NA	NA	NA	NA	NA	NA	NA	NA	NA	NA	NA	NA	NA	NA	NA	NA	NA	NA	NA	NA	NA	NA	NA	NA	NA	NA	NA	NA	NA	NA	NA	NA	NA	NA	NA	NA	NA
hsa-miR-2053|MIMAT0009978	NA	NA	NA	NA	NA	NA	NA	NA	NA	NA	NA	NA	NA	NA	NA	NA	NA	NA	NA	NA	NA	NA	NA	NA	NA	NA	NA	NA	NA	NA	NA	NA	NA	NA	NA	NA	NA	NA	NA	NA	NA	NA	NA	NA	NA	NA	NA	NA	NA
hsa-miR-2054|MIMAT0009979	NA	NA	NA	NA	NA	NA	NA	NA	NA	NA	NA	NA	NA	NA	NA	NA	NA	NA	NA	NA	NA	NA	NA	NA	NA	NA	NA	NA	NA	NA	NA	NA	NA	NA	NA	NA	NA	NA	NA	NA	NA	NA	NA	NA	NA	NA	NA	NA	NA
hsa-miR-2110|MIMAT0010133	NA	2.39207	1.808638	0.665948	0.834576	0.598156	1.144546	0.450584	2.04457	1.145612	1.598745	1.706998	0.700467	NA	0.614646	0.700184	0.527865	1.094769	NA	NA	4.13976	NA	2.212519	0.680813	4.651835	1.747178	NA	1.817102	0.57834	3.649689	1.251194	0.530492	1.068497	2.200149	0.693632	1.785268	1.830738	2.052127	0.843417	1.299264	0.917778	0.751589	0.428162	0.781622	1.546076	2.173735	0.264684	0.785484	1.271685
hsa-miR-2114-5p|MIMAT0011156	NA	NA	0.45216	NA	0.278192	NA	NA	NA	NA	0.572806	NA	0.3414	NA	NA	0.204882	NA	0.527865	0.364923	1.159995	0.283306	0.827952	NA	NA	0.680813	NA	1.164785	NA	NA	1.735021	NA	NA	0.132623	NA	NA	0.346816	0.357054	1.220492	NA	NA	NA	1.101333	0.150318	0.142721	NA	NA	NA	0.132342	0.314193	NA
hsa-miR-2114-3p|MIMAT0011157	NA	NA	NA	NA	NA	NA	NA	NA	NA	NA	NA	NA	NA	0.852302	NA	NA	NA	NA	0.579997	0.283306	NA	NA	NA	0.680813	NA	NA	NA	NA	1.15668	NA	NA	NA	NA	0.366692	0.173408	0.892634	NA	NA	NA	NA	0.183556	NA	NA	0.223321	NA	NA	NA	NA	0.181669
hsa-miR-2115-5p|MIMAT0011158	NA	NA	NA	NA	NA	0.598156	NA	NA	NA	0.286403	NA	NA	NA	NA	0.102441	NA	NA	NA	NA	0.141653	NA	NA	NA	NA	NA	NA	1.239085	NA	0.57834	NA	NA	NA	0.118722	NA	NA	NA	NA	NA	NA	0.742436	NA	NA	NA	NA	1.159557	NA	NA	NA	NA
hsa-miR-2115-3p|MIMAT0011159	NA	NA	0.45216	NA	0.278192	NA	NA	0.450585	NA	0.572806	0.456784	NA	NA	1.704604	NA	NA	NA	NA	NA	0.141653	0.275984	NA	NA	NA	NA	NA	NA	NA	NA	0.456211	0.417065	0.132623	NA	2.933532	NA	0.892634	0.305123	NA	0.210854	0.742437	NA	0.150318	NA	0.558302	4.251707	0.362289	NA	0.314194	NA
hsa-miR-2116-5p|MIMAT0011160	NA	NA	0.67824	0.332974	0.278192	0.598156	NA	0.225292	NA	0.286403	NA	0.682799	0.700467	0.852302	NA	NA	NA	NA	0.579997	NA	NA	NA	3.002706	0.680813	NA	NA	2.47817	NA	NA	0.456211	0.417065	0.132623	NA	1.466767	NA	1.785268	NA	NA	0.421708	0.185609	NA	0.901906	0.142721	0.11166	NA	NA	0.397026	0.314194	0.181669
hsa-miR-2116-3p|MIMAT0011161	0.994335	1.196035	0.22608	0.998922	NA	1.794468	2.289092	0.901169	NA	1.432016	0.913569	0.6828	1.400934	1.704604	0.102441	NA	1.05573	NA	NA	0.283306	1.655904	NA	6.163452	1.361626	0.80204	0.291196	NA	1.29793	1.15668	0.912422	NA	0.663114	NA	2.566842	0.173408	3.392009	0.610246	NA	0.632563	1.85609	0.550667	0.901906	0.999045	0.11166	1.159557	0.724579	0.132342	1.570966	0.908347
hsa-miR-2117|MIMAT0011162	NA	NA	NA	NA	NA	NA	NA	NA	NA	NA	NA	NA	NA	NA	NA	NA	NA	NA	NA	NA	NA	NA	NA	0.680813	NA	NA	NA	NA	NA	NA	NA	NA	NA	NA	NA	NA	NA	NA	NA	NA	NA	NA	NA	NA	NA	NA	NA	NA	NA
hsa-miR-548q|MIMAT0011163	0.994335	NA	0.22608	NA	0.278192	NA	NA	NA	2.04457	NA	0.228392	NA	NA	0.852302	0.409764	0.700184	1.583594	1.094769	NA	NA	NA	NA	0.474111	0.680813	0.320816	0.291196	1.239085	NA	NA	NA	NA	NA	0.237444	0.366692	0.173408	1.071161	0.305123	NA	NA	0.556827	NA	NA	0.142721	0.11166	0.386519	0.362289	0.661711	NA	NA
hsa-miR-2276-3p|MIMAT0011775	NA	NA	NA	NA	NA	NA	NA	NA	NA	0.286403	NA	0.3414	NA	NA	0.102441	NA	NA	NA	NA	NA	0.275984	NA	0.158037	NA	0.641632	NA	NA	NA	NA	NA	NA	0.132623	NA	2.200151	0.173408	NA	0.305123	NA	NA	0.556827	0.183556	0.300635	0.142721	NA	NA	0.362289	NA	NA	NA
hsa-miR-2277-5p|MIMAT0017352	2.983006	4.78414	4.521597	2.996767	2.225537	1.196312	2.289092	0.675876	4.089139	3.723241	1.141961	0.6828	2.80187	4.26151	0.409764	6.30166	0.527865	5.108921	2.319989	0.283306	0.551968	1.652942	5.215228	2.723252	0.641632	0.582392	21.064448	1.557516	5.783402	2.281056	2.085323	1.856718	0.237444	1.100075	0.173408	3.570537	1.830738	0.879483	1.054272	0.928046	1.652002	NA	1.569927	0.334981	1.546076	1.086867	1.191079	0.157097	0.181669
hsa-miR-2277-3p|MIMAT0011777	NA	NA	2.260798	0.665948	1.112769	1.794469	1.144546	NA	NA	1.432016	0.685177	NA	NA	0.852302	0.102441	0.700184	NA	2.189538	1.159994	0.141653	0.551968	NA	0.790186	0.680813	0.641632	0.291196	2.47817	NA	1.73502	NA	1.251194	0.530491	0.118722	0.366692	NA	1.785269	0.610246	NA	1.265126	0.371218	0.183556	0.150318	0.999046	NA	NA	0.724579	0.264684	0.314194	NA
hsa-miR-2278|MIMAT0011778	NA	NA	NA	NA	NA	0.598156	NA	0.225292	NA	NA	NA	0.3414	NA	NA	NA	NA	NA	0.729846	0.579997	NA	NA	NA	0.316074	NA	NA	NA	NA	NA	NA	NA	NA	NA	NA	NA	NA	0.357054	NA	NA	0.421708	NA	NA	NA	0.142721	0.11166	NA	NA	0.132342	0.157097	NA
hsa-miR-711|MIMAT0012734	NA	NA	NA	NA	NA	NA	NA	NA	NA	NA	NA	NA	NA	NA	NA	NA	NA	NA	NA	NA	NA	NA	NA	NA	NA	NA	NA	NA	NA	NA	NA	NA	NA	NA	NA	NA	NA	NA	NA	NA	NA	NA	NA	NA	NA	NA	NA	NA	NA
hsa-miR-718|MIMAT0012735	NA	NA	NA	NA	NA	NA	NA	NA	NA	NA	NA	NA	NA	NA	NA	NA	NA	NA	NA	NA	NA	NA	NA	NA	NA	NA	NA	NA	NA	NA	NA	NA	NA	NA	NA	NA	NA	NA	NA	NA	NA	NA	NA	NA	NA	NA	NA	NA	NA
hsa-miR-2861|MIMAT0013802	NA	NA	NA	NA	NA	NA	NA	NA	NA	NA	NA	NA	NA	NA	NA	NA	NA	NA	NA	NA	NA	NA	NA	NA	NA	NA	NA	NA	NA	NA	NA	NA	NA	NA	NA	NA	NA	NA	NA	NA	NA	NA	NA	NA	NA	NA	NA	NA	NA
hsa-miR-2909|MIMAT0013863	NA	NA	NA	NA	NA	NA	NA	NA	NA	NA	NA	NA	NA	NA	NA	NA	NA	NA	NA	NA	NA	NA	NA	NA	NA	NA	NA	NA	NA	NA	NA	NA	NA	NA	NA	NA	NA	NA	NA	NA	NA	NA	NA	NA	NA	NA	NA	NA	NA
hsa-miR-3115|MIMAT0014977	NA	NA	NA	0.332974	NA	NA	NA	NA	NA	0.286403	NA	NA	NA	NA	NA	NA	NA	NA	NA	NA	NA	NA	0.948223	NA	0.160408	NA	NA	NA	NA	0.456211	NA	0.132623	NA	0.366692	NA	0.178527	NA	NA	0.210854	NA	NA	0.150318	NA	NA	NA	NA	0.132342	NA	NA
hsa-miR-3116|MIMAT0014978	NA	NA	NA	0.332974	NA	NA	NA	NA	NA	NA	NA	NA	NA	NA	NA	NA	NA	NA	NA	NA	NA	NA	NA	NA	NA	NA	NA	NA	NA	0.456211	NA	0.397868	NA	NA	NA	NA	NA	NA	0.210854	NA	0.183556	NA	NA	NA	NA	NA	NA	NA	NA
hsa-miR-3117-3p|MIMAT0014979	NA	NA	0.67824	1.997844	0.556384	NA	NA	0.675876	1.022285	NA	2.055532	1.706999	NA	0.852302	1.02441	NA	NA	NA	1.159995	1.274877	0.827952	NA	0.474111	2.042439	0.160408	0.873589	NA	0.259586	NA	NA	2.502387	NA	1.780828	NA	2.774529	NA	0.915369	NA	0.843417	0.371218	1.652002	NA	2.140809	NA	0.386519	NA	0.397026	1.570967	NA
hsa-miR-3118|MIMAT0014980	NA	NA	NA	NA	NA	NA	NA	NA	NA	NA	NA	NA	NA	NA	NA	NA	NA	NA	NA	NA	NA	NA	NA	NA	NA	NA	NA	NA	NA	NA	NA	NA	NA	NA	NA	NA	NA	NA	NA	NA	NA	NA	NA	NA	NA	NA	NA	NA	NA
hsa-miR-3119|MIMAT0014981	NA	NA	NA	NA	NA	NA	NA	NA	NA	NA	NA	NA	NA	NA	NA	NA	NA	NA	NA	NA	NA	NA	NA	NA	NA	NA	NA	NA	NA	NA	NA	NA	NA	NA	NA	NA	NA	NA	NA	NA	NA	NA	NA	NA	NA	NA	NA	NA	NA
hsa-miR-3120-3p|MIMAT0014982	NA	NA	NA	NA	NA	NA	NA	NA	NA	NA	NA	NA	NA	NA	NA	NA	NA	NA	NA	NA	NA	NA	NA	NA	NA	NA	NA	NA	NA	NA	NA	NA	0.118722	NA	NA	NA	NA	NA	NA	0.185609	NA	NA	NA	NA	NA	NA	NA	NA	NA
hsa-miR-3121-3p|MIMAT0014983	NA	NA	NA	NA	NA	NA	NA	NA	NA	NA	NA	NA	NA	NA	NA	NA	NA	NA	NA	NA	NA	NA	NA	NA	NA	NA	NA	NA	NA	NA	NA	NA	NA	NA	NA	NA	NA	NA	NA	NA	NA	NA	NA	NA	NA	NA	NA	NA	NA
hsa-miR-3122|MIMAT0014984	NA	NA	NA	NA	NA	NA	NA	NA	NA	NA	NA	NA	NA	NA	NA	NA	NA	NA	NA	NA	NA	NA	NA	NA	NA	NA	NA	NA	NA	NA	NA	NA	NA	NA	NA	NA	NA	NA	NA	NA	NA	NA	0.142721	NA	NA	NA	NA	NA	NA
hsa-miR-3123|MIMAT0014985	NA	NA	NA	NA	NA	NA	NA	NA	NA	NA	NA	NA	NA	NA	NA	NA	NA	NA	NA	NA	NA	NA	NA	NA	NA	NA	NA	NA	NA	NA	NA	NA	NA	NA	NA	NA	NA	NA	NA	NA	NA	NA	NA	NA	NA	NA	NA	NA	NA
hsa-miR-3124-5p|MIMAT0014986	NA	NA	0.22608	NA	NA	NA	NA	NA	NA	NA	NA	NA	NA	NA	NA	NA	NA	NA	NA	NA	NA	NA	NA	NA	NA	NA	NA	NA	NA	NA	NA	NA	NA	NA	NA	NA	NA	NA	NA	NA	NA	NA	NA	NA	NA	NA	NA	NA	NA
hsa-miR-548s|MIMAT0014987	NA	NA	0.45216	1.66487	0.556384	1.196312	NA	0.225292	NA	0.572806	0.228392	NA	0.700467	0.852302	0.204882	2.100553	NA	1.094769	NA	0.566612	0.275984	1.652942	29.394922	0.680813	0.481224	NA	1.239085	0.778758	0.57834	0.912422	0.417065	0.397868	0.118722	NA	0.520224	1.785268	0.610246	NA	0.421708	0.185609	0.183556	0.300636	0.142721	0.11166	0.386519	0.724579	0.794052	0.314193	NA
hsa-miR-3125|MIMAT0014988	NA	NA	NA	NA	NA	NA	NA	NA	NA	NA	NA	NA	NA	NA	NA	NA	NA	0.729846	NA	NA	0.551968	NA	NA	NA	0.160408	NA	NA	NA	NA	NA	NA	NA	NA	NA	NA	NA	0.305123	NA	NA	NA	NA	NA	NA	NA	NA	NA	NA	NA	NA
hsa-miR-3126-5p|MIMAT0014989	NA	NA	NA	NA	NA	NA	NA	NA	NA	NA	NA	NA	NA	NA	NA	NA	NA	NA	NA	NA	NA	NA	NA	NA	NA	NA	NA	NA	NA	NA	NA	0.132623	NA	NA	NA	NA	NA	NA	NA	NA	NA	NA	NA	NA	NA	NA	NA	NA	NA
hsa-miR-3126-3p|MIMAT0015377	NA	NA	NA	0.332974	NA	NA	1.144546	0.450585	1.022285	NA	0.456784	NA	NA	NA	0.204882	0.700184	0.527865	0.729846	NA	NA	NA	NA	NA	NA	NA	NA	NA	0.259586	NA	NA	0.417065	0.132623	NA	NA	NA	NA	NA	NA	NA	0.185609	0.183556	NA	0.285441	0.223321	NA	NA	0.132342	0.314194	0.181669
hsa-miR-3127-5p|MIMAT0014990	8.949018	21.528628	5.199836	5.993534	3.894691	16.748374	33.19183	2.02763	14.311988	4.868854	3.654277	4.438196	3.502337	2.556906	1.536615	6.30166	6.86224	8.393226	13.919935	0.991571	2.75984	5.785297	25.127919	7.488943	5.614285	2.038375	44.607068	7.527994	8.096762	10.949069	20.019102	7.294246	2.136993	12.100822	2.601122	29.099873	3.9666	7.915345	7.379903	2.227309	6.975118	2.254766	6.136984	1.563245	5.024745	5.796631	1.985132	5.498378	4.905071
hsa-miR-3128|MIMAT0014991	NA	NA	0.22608	NA	NA	NA	NA	NA	NA	0.286403	NA	NA	NA	1.704604	NA	NA	NA	0.364923	NA	NA	0.551968	NA	NA	NA	NA	NA	1.239085	0.259586	1.15668	NA	NA	0.132623	NA	0.366692	NA	NA	0.305123	0.293161	NA	NA	0.183556	NA	0.570883	NA	NA	0.362289	NA	NA	NA
hsa-miR-3129-5p|MIMAT0014992	NA	NA	0.22608	NA	NA	NA	NA	NA	NA	0.286403	0.228392	NA	NA	0.852302	0.102441	NA	NA	NA	NA	NA	NA	NA	0.316074	0.680813	NA	NA	NA	NA	NA	NA	NA	NA	NA	NA	NA	0.53558	NA	NA	NA	NA	NA	NA	NA	NA	NA	NA	NA	0.157097	NA
hsa-miR-3130-5p|MIMAT0014995	6.960346	15.548454	3.391197	9.323275	4.172883	4.78525	3.433638	3.829969	13.289703	5.155257	8.45052	8.193593	4.903272	6.818416	7.580636	1.400369	2.639323	11.677533	1.159995	6.799345	14.075185	4.132354	5.373265	3.404065	33.044075	13.395031	9.912681	1.557516	7.518423	6.843168	2.919454	17.373569	8.904141	24.935023	13.699244	16.96005	3.966599	NA	7.169047	14.477511	8.810674	12.476371	NA	4.131433	10.04949	22.099655	NA	20.893837	18.711942
hsa-miR-3130-3p|MIMAT0014994	0.994335	NA	1.130399	0.332974	0.278192	NA	1.144546	NA	1.022285	0.572806	NA	NA	0.700467	0.852302	0.102441	1.400369	NA	NA	NA	0.141653	NA	NA	1.10626	0.680813	NA	NA	NA	0.519172	NA	NA	NA	NA	NA	NA	0.520224	1.606742	NA	NA	0.421709	0.185609	0.550667	0.601271	0.285441	NA	NA	0.724579	0.397026	0.471291	NA
hsa-miR-3131|MIMAT0014996	NA	NA	NA	NA	NA	NA	NA	0.225292	NA	NA	NA	0.3414	NA	NA	NA	NA	NA	NA	NA	NA	NA	NA	0.474111	NA	0.320816	0.291196	NA	NA	NA	NA	NA	0.397869	NA	0.366692	NA	NA	NA	0.293161	NA	NA	NA	NA	NA	NA	NA	0.362289	0.132342	NA	0.181669
hsa-miR-3132|MIMAT0014997	NA	NA	NA	NA	NA	NA	NA	NA	NA	NA	NA	NA	NA	NA	NA	NA	NA	NA	NA	NA	NA	NA	NA	NA	NA	NA	NA	NA	NA	NA	0.417065	NA	NA	NA	NA	NA	NA	NA	NA	NA	NA	NA	NA	NA	NA	NA	NA	NA	NA
hsa-miR-3133|MIMAT0014998	NA	NA	NA	NA	NA	NA	NA	NA	NA	NA	NA	NA	NA	NA	NA	NA	NA	NA	NA	NA	NA	NA	NA	NA	NA	NA	NA	NA	NA	0.456211	NA	NA	NA	NA	NA	NA	NA	NA	NA	NA	NA	NA	NA	0.11166	NA	NA	NA	NA	NA
hsa-miR-378b|MIMAT0014999	NA	NA	NA	NA	NA	NA	NA	NA	NA	0.286403	0.456784	NA	NA	NA	NA	NA	NA	NA	NA	NA	NA	NA	0.158037	NA	NA	NA	NA	NA	NA	NA	NA	0.132623	NA	NA	NA	NA	NA	0.293161	NA	NA	0.183556	0.150318	NA	NA	NA	NA	NA	NA	NA
hsa-miR-3134|MIMAT0015000	NA	NA	NA	NA	NA	NA	NA	NA	NA	NA	NA	NA	NA	NA	NA	NA	NA	NA	NA	NA	NA	NA	NA	NA	NA	NA	NA	NA	NA	NA	NA	NA	NA	NA	NA	NA	NA	NA	NA	NA	NA	NA	NA	NA	NA	NA	NA	NA	NA
hsa-miR-3135a|MIMAT0015001	NA	NA	NA	NA	NA	NA	NA	NA	NA	NA	NA	NA	NA	NA	NA	NA	NA	NA	NA	NA	NA	NA	NA	NA	0.160408	NA	NA	NA	NA	NA	NA	NA	NA	NA	NA	NA	NA	NA	0.210854	NA	NA	NA	NA	NA	NA	NA	NA	0.314193	NA
hsa-miR-466|MIMAT0015002	NA	NA	NA	NA	NA	NA	NA	NA	NA	NA	0.228392	NA	NA	NA	NA	NA	NA	0.364923	NA	0.141653	NA	NA	0.158037	NA	NA	NA	NA	NA	0.57834	NA	0.417065	NA	NA	NA	NA	2.499377	0.305123	0.293161	0.421709	0.928045	NA	NA	0.142721	0.334981	NA	NA	NA	NA	NA
hsa-miR-3136-5p|MIMAT0015003	NA	NA	0.45216	0.332974	1.669152	2.990781	2.289092	0.450584	NA	0.286403	0.913569	0.3414	NA	0.852302	NA	2.100553	1.055729	0.364923	0.579997	0.141653	1.103936	0.826471	1.896446	0.680813	NA	0.582393	2.47817	0.259586	NA	2.737267	NA	1.060983	NA	1.833458	0.346816	0.892634	NA	NA	0.632563	0.185609	0.917778	0.450953	0.285442	0.22332	0.386519	1.086868	0.66171	0.157097	0.181669
hsa-miR-544b|MIMAT0015004	NA	NA	NA	NA	NA	0.598156	NA	NA	NA	0.572806	NA	NA	0.700467	NA	NA	NA	NA	NA	NA	NA	NA	NA	NA	NA	0.160408	NA	NA	NA	NA	NA	NA	NA	0.237444	NA	NA	NA	NA	NA	NA	NA	NA	0.150318	NA	NA	NA	NA	NA	NA	NA
hsa-miR-3137|MIMAT0015005	0.994335	NA	0.67824	NA	0.278192	NA	NA	NA	NA	0.286403	0.228392	NA	0.700467	NA	NA	NA	NA	NA	0.579997	NA	0.275984	NA	NA	NA	NA	NA	NA	0.259586	NA	NA	NA	0.132623	NA	NA	NA	0.178527	0.305123	NA	0.632562	0.371218	0.550667	NA	0.142721	NA	NA	0.724578	0.132342	0.314193	NA
hsa-miR-3138|MIMAT0015006	NA	NA	NA	NA	NA	NA	NA	NA	NA	NA	NA	NA	NA	NA	NA	NA	NA	NA	NA	NA	NA	NA	0.158037	NA	NA	NA	NA	NA	NA	NA	NA	0.132623	NA	0.733383	NA	0.357054	NA	0.293161	NA	0.185609	NA	NA	0.142721	NA	NA	NA	NA	NA	NA
hsa-miR-3139|MIMAT0015007	NA	NA	NA	NA	NA	NA	NA	NA	NA	NA	NA	0.3414	NA	NA	NA	NA	NA	NA	0.579997	NA	NA	NA	NA	NA	NA	NA	1.239085	NA	NA	NA	NA	0.265246	0.118722	NA	NA	NA	NA	NA	0.632563	NA	0.183556	NA	NA	NA	NA	NA	NA	NA	NA
hsa-miR-3140-3p|MIMAT0015008	0.994335	NA	0.67824	NA	0.278192	0.598156	NA	NA	NA	0.85921	0.456785	0.3414	NA	NA	0.102441	0.700184	1.055729	0.729846	NA	NA	1.103936	NA	0.632148	NA	NA	NA	1.239085	0.259586	NA	NA	1.251194	0.265245	NA	NA	0.173408	0.357054	NA	NA	0.632563	0.185609	NA	0.300635	0.142721	0.223321	0.386519	NA	0.264684	NA	0.181669
hsa-miR-548t-5p|MIMAT0015009	NA	NA	NA	NA	NA	NA	1.144546	NA	NA	NA	0.228392	NA	NA	0.852302	0.102441	0.700184	0.527865	0.364923	NA	NA	NA	NA	0.158037	0.680813	NA	NA	NA	NA	NA	0.456211	0.417065	0.132623	0.118722	NA	NA	0.53558	0.610246	NA	0.210854	NA	NA	0.450953	0.285442	0.11166	NA	NA	NA	NA	NA
hsa-miR-3141|MIMAT0015010	NA	NA	NA	0.332974	NA	NA	NA	NA	NA	NA	NA	NA	NA	NA	NA	NA	NA	NA	NA	NA	NA	NA	NA	NA	NA	NA	NA	NA	NA	NA	NA	NA	NA	NA	NA	NA	NA	NA	NA	NA	NA	NA	NA	NA	NA	NA	NA	NA	NA
hsa-miR-3142|MIMAT0015011	NA	NA	NA	NA	NA	NA	NA	NA	NA	NA	NA	NA	NA	NA	NA	NA	NA	NA	NA	NA	NA	NA	NA	NA	NA	NA	NA	NA	NA	NA	NA	NA	NA	NA	NA	NA	NA	NA	NA	NA	NA	NA	NA	NA	NA	NA	NA	NA	NA
hsa-miR-3143|MIMAT0015012	NA	NA	NA	NA	NA	NA	NA	NA	NA	NA	0.228392	NA	NA	NA	NA	NA	NA	0.729846	NA	NA	NA	NA	NA	NA	NA	NA	NA	0.259586	NA	NA	0.417065	0.132623	NA	0.366692	NA	0.714108	NA	NA	0.210854	NA	NA	NA	0.142721	0.22332	0.386519	NA	NA	NA	NA
hsa-miR-548u|MIMAT0015013	NA	NA	NA	NA	NA	NA	NA	NA	NA	NA	NA	NA	NA	NA	NA	NA	NA	NA	NA	NA	NA	NA	NA	NA	NA	NA	NA	NA	NA	NA	NA	NA	NA	NA	NA	NA	NA	NA	NA	NA	NA	NA	NA	NA	NA	NA	NA	NA	NA
hsa-miR-3144-5p|MIMAT0015014	NA	NA	NA	NA	NA	NA	NA	NA	NA	0.286403	NA	NA	NA	NA	NA	NA	NA	NA	NA	NA	NA	NA	NA	NA	NA	NA	NA	NA	NA	NA	NA	NA	NA	0.366692	NA	NA	NA	0.293161	NA	NA	NA	NA	NA	NA	NA	NA	NA	NA	NA
hsa-miR-3144-3p|MIMAT0015015	NA	NA	NA	0.998922	NA	NA	NA	NA	1.022285	1.718418	0.228392	NA	NA	0.852302	NA	NA	NA	NA	1.159994	NA	NA	NA	NA	NA	1.122856	0.582392	NA	NA	NA	NA	0.83413	NA	0.118722	NA	NA	NA	0.305123	NA	1.05427	NA	1.28489	NA	0.285442	NA	NA	NA	NA	0.157097	NA
hsa-miR-3145-3p|MIMAT0015016	NA	NA	NA	NA	NA	NA	NA	0.450584	NA	NA	NA	0.3414	NA	NA	NA	NA	NA	1.459692	NA	NA	NA	NA	NA	NA	0.160408	NA	NA	0.259586	NA	NA	NA	NA	0.118722	NA	NA	NA	NA	0.293161	NA	NA	NA	NA	NA	NA	NA	NA	NA	NA	NA
hsa-miR-1273c|MIMAT0015017	NA	NA	NA	NA	NA	NA	NA	NA	NA	NA	NA	NA	NA	NA	NA	NA	NA	NA	NA	NA	NA	NA	0.316074	NA	NA	0.291196	NA	NA	NA	NA	NA	NA	NA	NA	NA	NA	NA	NA	NA	NA	NA	NA	NA	NA	NA	NA	NA	NA	NA
hsa-miR-3146|MIMAT0015018	NA	NA	NA	NA	NA	NA	NA	NA	NA	NA	NA	NA	NA	1.704604	NA	NA	NA	0.364923	NA	NA	NA	NA	0.158037	0.680813	NA	NA	NA	NA	NA	0.456211	0.417065	NA	NA	0.366692	NA	NA	NA	NA	0.210854	NA	NA	0.150318	NA	NA	NA	NA	NA	NA	NA
hsa-miR-3147|MIMAT0015019	NA	NA	NA	NA	NA	NA	NA	NA	NA	NA	NA	NA	NA	NA	NA	NA	NA	NA	NA	NA	NA	NA	NA	NA	NA	NA	NA	NA	NA	NA	NA	NA	NA	NA	NA	NA	0.305123	NA	NA	NA	NA	NA	NA	NA	NA	NA	NA	NA	NA
hsa-miR-548v|MIMAT0015020	2.983005	7.17621	2.034719	0.332974	3.338306	2.990781	4.578184	0.450584	NA	0.286403	0.913569	1.024199	0.700467	6.818416	0.102441	2.800738	1.583595	3.284307	2.899986	0.708265	0.827952	1.652942	0.158037	2.723252	0.962448	2.329571	6.195425	4.153376	2.313361	4.1059	0.834129	0.795736	0.474887	2.566841	NA	3.034957	2.440984	1.172644	0.421708	1.113654	1.835557	0.300636	0.999045	0.669962	1.932595	1.811446	2.117474	0.94258	NA
hsa-miR-3148|MIMAT0015021	NA	NA	NA	NA	NA	NA	NA	NA	NA	NA	NA	NA	NA	NA	NA	NA	NA	NA	NA	NA	NA	NA	NA	NA	0.160408	NA	NA	NA	NA	NA	NA	NA	NA	NA	NA	NA	NA	NA	NA	NA	NA	NA	NA	NA	NA	NA	NA	NA	NA
hsa-miR-3149|MIMAT0015022	NA	NA	NA	NA	NA	NA	NA	NA	NA	NA	NA	NA	NA	NA	NA	NA	NA	1.459692	NA	NA	NA	NA	NA	NA	NA	NA	NA	NA	NA	NA	0.417065	NA	NA	NA	NA	NA	NA	NA	0.210854	NA	NA	NA	NA	NA	0.386519	0.362289	NA	NA	0.181669
hsa-miR-3150a-3p|MIMAT0015023	NA	NA	NA	0.665948	NA	NA	NA	NA	NA	NA	NA	NA	NA	NA	NA	NA	NA	NA	NA	NA	0.275984	NA	0.158037	NA	0.160408	NA	NA	NA	NA	NA	NA	NA	NA	NA	NA	NA	NA	NA	NA	NA	NA	NA	NA	NA	NA	0.362289	NA	NA	NA
hsa-miR-3151-5p|MIMAT0015024	NA	NA	NA	NA	NA	NA	NA	NA	1.022285	NA	NA	NA	NA	NA	NA	NA	NA	0.364923	NA	NA	NA	NA	NA	NA	0.160408	NA	NA	NA	0.57834	NA	0.417065	NA	NA	NA	NA	0.178527	NA	NA	NA	NA	NA	NA	NA	NA	NA	NA	NA	NA	NA
hsa-miR-3152-3p|MIMAT0015025	NA	NA	NA	NA	NA	NA	NA	NA	NA	NA	NA	NA	NA	NA	NA	NA	NA	NA	NA	NA	NA	NA	NA	NA	0.320816	NA	NA	NA	NA	NA	NA	NA	NA	NA	NA	NA	NA	NA	NA	NA	NA	NA	NA	NA	NA	NA	0.132342	NA	NA
hsa-miR-3153|MIMAT0015026	NA	NA	NA	NA	NA	NA	NA	NA	NA	NA	NA	NA	NA	NA	NA	NA	NA	NA	NA	NA	NA	NA	NA	NA	NA	NA	NA	NA	NA	NA	NA	NA	NA	NA	NA	NA	NA	NA	NA	NA	NA	NA	NA	NA	NA	NA	NA	NA	NA
hsa-miR-3074-3p|MIMAT0015027	NA	NA	NA	NA	NA	NA	NA	NA	NA	NA	NA	NA	NA	NA	0.102441	NA	NA	NA	NA	NA	NA	NA	0.158037	NA	NA	NA	NA	NA	NA	NA	NA	0.132623	0.118722	NA	NA	NA	NA	NA	NA	0.185609	NA	0.150318	NA	0.11166	NA	NA	NA	NA	0.363339
hsa-miR-3154|MIMAT0015028	NA	NA	0.45216	0.998922	NA	NA	NA	NA	NA	NA	NA	1.365598	NA	NA	0.307323	NA	NA	NA	NA	0.141653	NA	NA	NA	NA	NA	0.291196	NA	NA	NA	NA	0.417065	NA	0.118722	NA	0.173408	0.357054	0.305123	0.293161	0.210854	NA	NA	NA	0.285441	NA	NA	NA	NA	NA	NA
hsa-miR-3155a|MIMAT0015029	NA	NA	NA	NA	NA	NA	NA	NA	NA	NA	0.228392	NA	NA	NA	NA	NA	NA	NA	1.159995	NA	0.551968	NA	NA	NA	NA	NA	NA	NA	0.57834	0.912422	NA	NA	0.118722	NA	NA	NA	NA	NA	NA	0.185609	0.367111	NA	NA	NA	NA	NA	NA	NA	NA
hsa-miR-3156-5p|MIMAT0015030	NA	NA	NA	NA	NA	NA	NA	NA	NA	NA	NA	NA	NA	NA	NA	NA	NA	NA	NA	NA	NA	NA	NA	NA	NA	NA	NA	NA	NA	NA	NA	NA	NA	NA	NA	NA	NA	NA	NA	NA	NA	NA	NA	NA	NA	NA	NA	NA	NA
hsa-miR-3157-5p|MIMAT0015031	NA	1.196035	0.22608	NA	0.278192	NA	NA	NA	NA	0.286403	NA	NA	0.700467	2.556906	0.204882	0.700184	NA	0.364923	0.579997	0.566612	0.827952	NA	0.790185	NA	0.962448	NA	1.239085	NA	0.57834	0.912422	NA	0.397868	0.237444	NA	0.173408	1.071161	0.305123	NA	0.210854	0.185609	0.183556	0.300636	0.285442	0.11166	0.773038	1.086868	NA	0.157097	0.181669
hsa-miR-3158-3p|MIMAT0015032	0.994335	1.196035	0.22608	0.998922	0.278192	NA	NA	NA	NA	NA	NA	NA	NA	NA	NA	NA	0.527865	NA	NA	NA	NA	NA	0.790186	0.680813	0.320816	NA	NA	NA	NA	0.456211	NA	0.132623	NA	NA	0.346816	0.357054	NA	0.586322	0.632563	0.371218	0.183556	NA	NA	0.11166	NA	NA	0.132342	NA	0.181669
hsa-miR-3159|MIMAT0015033	NA	NA	NA	NA	NA	NA	NA	NA	NA	NA	0.228392	NA	NA	NA	NA	NA	NA	NA	NA	NA	NA	NA	NA	NA	NA	NA	NA	NA	NA	NA	NA	NA	NA	0.366692	0.173408	0.178527	NA	NA	NA	NA	NA	NA	0.142721	NA	0.386519	NA	NA	NA	NA
hsa-miR-3160-3p|MIMAT0015034	NA	NA	NA	NA	NA	NA	NA	NA	NA	NA	NA	NA	NA	NA	NA	NA	NA	NA	NA	NA	NA	NA	NA	NA	NA	NA	NA	0.259586	NA	NA	NA	NA	NA	NA	NA	NA	NA	NA	0.210854	NA	NA	NA	NA	NA	NA	NA	NA	NA	NA
hsa-miR-3161|MIMAT0015035	NA	NA	NA	0.332974	1.947346	NA	4.578184	0.450585	NA	NA	0.228392	1.024199	2.101402	NA	NA	NA	2.111459	1.094769	NA	NA	0.275984	0.826471	27.814551	NA	0.481224	NA	8.673596	2.336274	3.470041	NA	NA	NA	NA	NA	NA	NA	2.746108	NA	NA	2.22731	NA	0.60127	NA	1.004944	NA	1.086867	NA	NA	NA
hsa-miR-3162-5p|MIMAT0015036	NA	NA	NA	NA	NA	NA	NA	NA	NA	NA	NA	NA	NA	NA	NA	NA	NA	NA	NA	NA	NA	NA	0.158037	NA	NA	NA	NA	NA	NA	NA	NA	NA	NA	NA	NA	NA	NA	NA	NA	NA	NA	NA	0.142721	NA	NA	NA	NA	NA	NA
hsa-miR-3163|MIMAT0015037	NA	NA	NA	NA	NA	NA	NA	NA	NA	NA	NA	NA	NA	NA	NA	NA	NA	NA	NA	NA	NA	NA	NA	NA	NA	NA	NA	NA	NA	NA	NA	NA	0.118722	NA	NA	NA	NA	NA	NA	NA	NA	NA	0.142721	NA	NA	NA	NA	NA	NA
hsa-miR-3164|MIMAT0015038	NA	NA	1.356479	NA	NA	0.598156	NA	NA	NA	NA	NA	NA	NA	NA	NA	NA	NA	0.364923	NA	NA	NA	NA	0.316074	NA	NA	NA	1.239085	NA	NA	NA	NA	0.397868	NA	NA	NA	0.178527	NA	NA	0.210854	NA	0.550668	0.150318	NA	NA	NA	NA	0.132342	NA	NA
hsa-miR-3165|MIMAT0015039	NA	NA	NA	NA	NA	NA	NA	NA	NA	NA	NA	NA	NA	NA	NA	NA	NA	NA	NA	NA	NA	NA	NA	NA	NA	NA	NA	NA	NA	NA	NA	NA	NA	NA	NA	NA	NA	NA	NA	NA	NA	NA	NA	NA	NA	NA	NA	0.157097	NA
hsa-miR-3166|MIMAT0015040	NA	NA	0.22608	NA	0.278192	NA	NA	NA	NA	NA	NA	NA	NA	NA	NA	NA	NA	NA	NA	NA	NA	NA	NA	NA	NA	NA	NA	NA	0.57834	NA	NA	NA	NA	NA	NA	NA	NA	NA	NA	NA	NA	NA	NA	NA	NA	NA	NA	NA	NA
hsa-miR-1260b|MIMAT0015041	NA	NA	NA	NA	NA	NA	NA	NA	NA	0.286403	NA	0.3414	NA	NA	NA	NA	NA	NA	NA	NA	NA	NA	NA	NA	0.481224	NA	NA	0.259586	NA	NA	NA	0.265245	NA	0.733383	NA	NA	NA	NA	NA	0.371218	0.183556	NA	NA	0.11166	NA	NA	NA	NA	NA
hsa-miR-3167|MIMAT0015042	NA	NA	NA	NA	NA	NA	NA	NA	NA	NA	NA	NA	NA	NA	NA	NA	NA	NA	NA	NA	NA	NA	NA	NA	NA	NA	NA	NA	NA	NA	NA	NA	NA	NA	NA	NA	NA	NA	NA	NA	NA	NA	NA	NA	NA	NA	NA	NA	NA
hsa-miR-3168|MIMAT0015043	NA	NA	NA	NA	NA	NA	NA	NA	NA	NA	NA	NA	NA	NA	NA	NA	NA	0.364923	NA	NA	NA	NA	NA	NA	NA	NA	NA	NA	NA	NA	NA	NA	NA	NA	NA	NA	NA	NA	NA	NA	NA	NA	NA	NA	NA	NA	NA	NA	NA
hsa-miR-3169|MIMAT0015044	NA	NA	NA	NA	NA	NA	NA	NA	NA	NA	NA	NA	NA	NA	NA	NA	NA	NA	NA	NA	NA	NA	NA	NA	NA	NA	NA	NA	NA	NA	NA	NA	NA	NA	NA	NA	NA	NA	NA	NA	NA	NA	NA	NA	NA	NA	NA	NA	NA
hsa-miR-3170|MIMAT0015045	1.988671	2.39207	4.295516	0.998922	0.556384	2.392625	1.144546	0.675877	5.111425	0.572806	1.370355	0.682799	1.400935	NA	0.204882	3.500922	NA	1.824614	2.899986	0.849918	0.827952	NA	8.217936	1.361626	1.122857	NA	1.239085	2.076688	1.15668	3.64969	NA	3.050321	NA	9.900671	0.693632	5.891386	1.220492	NA	0.632563	2.0417	1.28489	0.450953	1.284485	0.11166	0.773038	0.724579	1.191079	2.513545	0.181669
hsa-miR-3171|MIMAT0015046	0.994335	NA	0.45216	NA	NA	NA	NA	NA	NA	NA	NA	NA	NA	NA	NA	NA	NA	0.364923	NA	NA	0.275984	NA	0.158037	NA	NA	NA	NA	NA	NA	NA	NA	NA	NA	0.366692	NA	NA	NA	0.293161	NA	NA	NA	1.052224	0.999045	NA	1.159557	NA	0.132342	NA	NA
hsa-miR-3173-3p|MIMAT0015048	0.994335	NA	NA	0.332974	NA	NA	1.144546	NA	NA	NA	NA	NA	NA	NA	NA	NA	NA	NA	NA	NA	NA	NA	0.158037	NA	NA	NA	NA	NA	0.57834	NA	NA	0.265245	NA	NA	NA	0.178527	NA	NA	NA	NA	0.183556	NA	NA	0.11166	NA	NA	NA	0.157097	NA
hsa-miR-1193|MIMAT0015049	NA	NA	NA	NA	0.278192	NA	NA	NA	NA	NA	NA	NA	NA	NA	NA	NA	NA	NA	NA	NA	NA	NA	NA	NA	NA	NA	NA	NA	NA	NA	1.251194	NA	NA	NA	NA	NA	NA	NA	NA	NA	NA	NA	NA	NA	NA	NA	NA	0.157097	NA
hsa-miR-323b-5p|MIMAT0001630	NA	NA	NA	NA	NA	NA	NA	NA	NA	NA	NA	NA	NA	NA	NA	NA	NA	NA	NA	NA	NA	NA	NA	NA	NA	NA	NA	NA	NA	NA	NA	NA	NA	NA	NA	NA	NA	NA	NA	NA	NA	NA	NA	NA	NA	NA	NA	NA	NA
hsa-miR-323b-3p|MIMAT0015050	5.966011	3.588105	121.404852	2.330819	6.676613	47.254343	8.011821	4.95643	NA	2.864032	8.222129	1.365599	10.507012	12.78453	0.102441	5.601476	8.9737	2.55446	6.37997	NA	4.691728	9.917651	0.790186	15.6587	1.122857	1.164785	11.151766	5.451306	3.470041	7.755591	112.607447	0.928359	NA	2.200149	NA	2.499376	2.440984	NA	2.951961	4.640228	4.588893	5.110802	2.71169	1.451584	0.386519	1.811447	9.131607	4.712896	2.543371
hsa-miR-3174|MIMAT0015051	NA	NA	NA	NA	0.278192	NA	NA	NA	NA	NA	NA	NA	NA	NA	NA	NA	NA	NA	NA	NA	NA	NA	0.474111	NA	0.320816	NA	NA	NA	NA	NA	NA	NA	0.118722	1.833458	NA	0.178527	0.305123	0.586322	0.210854	0.742436	NA	0.300636	NA	0.334981	NA	NA	NA	NA	NA
hsa-miR-3175|MIMAT0015052	NA	NA	NA	NA	NA	NA	NA	NA	NA	NA	NA	NA	NA	NA	NA	NA	NA	NA	NA	NA	NA	NA	0.158037	NA	NA	NA	NA	NA	NA	NA	NA	NA	NA	NA	NA	NA	0.305123	NA	NA	NA	NA	NA	NA	NA	1.546076	NA	NA	0.157097	NA
hsa-miR-3176|MIMAT0015053	0.994335	NA	1.582559	0.665948	0.556384	NA	1.144546	0.225292	NA	0.286403	NA	NA	0.700467	0.852302	NA	0.700184	1.05573	1.459692	0.579997	NA	0.275984	0.826471	0.790185	NA	0.641632	0.291196	NA	0.519172	1.15668	0.456211	NA	0.663114	NA	NA	0.173408	0.714108	NA	NA	0.843417	0.742436	NA	0.150318	0.570883	NA	0.386519	1.449158	0.132342	NA	NA
hsa-miR-3177-3p|MIMAT0015054	NA	NA	0.45216	NA	NA	NA	1.144546	NA	NA	0.286403	0.228392	NA	NA	NA	NA	NA	NA	NA	0.579997	0.141653	NA	NA	0.790186	NA	0.80204	NA	NA	NA	NA	NA	NA	0.265245	NA	NA	NA	0.357054	NA	NA	0.421708	0.185609	NA	NA	0.285442	NA	1.159557	NA	NA	0.314193	NA
hsa-miR-3178|MIMAT0015055	0.994335	NA	NA	NA	NA	NA	NA	NA	NA	NA	NA	NA	NA	NA	NA	NA	NA	NA	NA	NA	NA	NA	NA	NA	NA	NA	NA	NA	NA	NA	NA	NA	NA	0.366692	NA	NA	NA	NA	NA	NA	NA	NA	NA	NA	NA	NA	0.132342	NA	NA
hsa-miR-3179|MIMAT0015056	NA	NA	NA	NA	NA	NA	NA	NA	NA	NA	NA	NA	NA	NA	NA	NA	NA	NA	NA	NA	NA	NA	NA	NA	NA	NA	NA	NA	NA	NA	NA	NA	NA	NA	NA	NA	NA	NA	NA	0.185609	NA	NA	NA	NA	NA	NA	NA	NA	NA
hsa-miR-3180-5p|MIMAT0015057	NA	NA	NA	NA	NA	NA	NA	NA	NA	NA	NA	NA	NA	NA	NA	NA	NA	NA	NA	NA	NA	NA	NA	NA	NA	NA	NA	NA	NA	NA	NA	NA	NA	NA	NA	NA	NA	NA	NA	NA	NA	NA	NA	NA	NA	NA	NA	NA	NA
hsa-miR-3180-3p|MIMAT0015058	NA	NA	NA	NA	NA	NA	NA	NA	NA	NA	NA	NA	NA	NA	NA	NA	NA	NA	NA	NA	NA	NA	NA	NA	NA	NA	NA	NA	NA	NA	NA	NA	NA	NA	NA	NA	NA	NA	NA	NA	NA	NA	NA	NA	NA	NA	NA	NA	NA
hsa-miR-548w|MIMAT0015060	NA	NA	NA	NA	NA	NA	NA	NA	NA	NA	NA	NA	NA	NA	NA	NA	NA	NA	NA	NA	NA	NA	NA	NA	NA	NA	NA	NA	NA	NA	NA	NA	NA	NA	NA	NA	NA	NA	NA	NA	NA	NA	NA	NA	NA	NA	NA	NA	NA
hsa-miR-3181|MIMAT0015061	NA	NA	NA	0.332974	NA	NA	NA	NA	NA	NA	0.228392	NA	NA	NA	NA	NA	NA	NA	NA	NA	NA	NA	NA	NA	NA	NA	NA	NA	NA	NA	NA	NA	NA	NA	NA	0.178527	NA	NA	NA	NA	NA	0.150318	NA	NA	NA	NA	NA	NA	NA
hsa-miR-3182|MIMAT0015062	NA	NA	NA	NA	NA	NA	NA	NA	NA	NA	NA	NA	NA	NA	NA	NA	NA	NA	NA	NA	NA	NA	NA	NA	NA	NA	NA	NA	NA	NA	NA	NA	NA	NA	NA	NA	NA	NA	NA	NA	NA	NA	NA	NA	NA	NA	NA	NA	NA
hsa-miR-3183|MIMAT0015063	NA	NA	NA	NA	NA	NA	NA	NA	NA	NA	NA	NA	NA	NA	0.204882	NA	NA	NA	NA	0.141653	NA	NA	0.632149	NA	0.160408	0.291196	1.239085	NA	NA	NA	NA	0.132623	NA	NA	NA	NA	NA	0.586322	0.210854	0.185609	0.183556	NA	NA	0.11166	NA	0.362289	NA	NA	NA
hsa-miR-3184-5p|MIMAT0015064	NA	NA	NA	NA	NA	NA	NA	NA	NA	NA	NA	NA	NA	NA	NA	NA	NA	NA	NA	NA	NA	NA	NA	NA	NA	NA	NA	NA	NA	NA	NA	NA	NA	NA	NA	NA	NA	NA	NA	NA	NA	NA	NA	NA	NA	NA	NA	NA	NA
hsa-miR-3185|MIMAT0015065	NA	NA	NA	NA	NA	NA	NA	NA	NA	NA	NA	NA	NA	NA	NA	NA	NA	NA	NA	NA	NA	NA	NA	NA	NA	NA	NA	NA	NA	NA	NA	NA	NA	NA	NA	NA	NA	NA	NA	0.185609	NA	NA	NA	NA	NA	NA	NA	NA	NA
hsa-miR-3065-5p|MIMAT0015066	46.733757	3.588105	4.069438	12.320043	8.067573	1.794469	8.011821	1.351754	1.022285	4.868855	6.623379	17.411387	5.603738	11.932228	3.585436	19.605163	14.780211	11.312611	23.77989	8.074222	5.243696	6.611766	3.476819	10.212195	0.802041	23.295708	8.673596	1.557516	8.675102	7.299378	7.924227	0.530491	6.767147	11.000746	10.404489	20.530586	2.440984	7.035862	8.645028	4.0834	4.588893	3.457308	3.139851	5.359697	3.865189	1.449157	5.161342	3.456125	0.181669
hsa-miR-3065-3p|MIMAT0015378	195.884048	62.193815	21.025422	127.529105	95.97631	26.91703	72.106387	6.308183	17.378842	63.295108	100.492687	384.074659	37.124777	98.014732	104.89962	119.031364	76.012511	81.742726	158.339259	277.498287	33.118085	25.620596	20.702876	34.040652	14.917956	274.015763	76.823282	14.017644	91.956096	72.537586	143.053164	5.835398	359.727265	120.274815	236.181926	205.305854	20.443245	111.694306	70.636209	35.265735	33.590697	33.370531	34.966529	59.514976	54.499157	19.92592	52.936849	52.156042	4.723403
hsa-miR-3186-5p|MIMAT0015067	NA	NA	NA	NA	NA	NA	NA	NA	NA	NA	NA	NA	NA	NA	0.102441	NA	NA	NA	NA	NA	NA	NA	0.474111	NA	NA	NA	NA	NA	NA	NA	NA	NA	NA	NA	NA	NA	NA	NA	NA	NA	NA	NA	NA	NA	NA	NA	NA	NA	NA
hsa-miR-3186-3p|MIMAT0015068	NA	NA	NA	NA	NA	NA	NA	NA	NA	NA	NA	NA	NA	NA	NA	NA	NA	NA	NA	NA	NA	NA	0.158037	NA	NA	NA	NA	NA	NA	NA	NA	NA	NA	NA	NA	NA	NA	NA	NA	NA	NA	NA	NA	NA	NA	NA	NA	NA	NA
hsa-miR-3187-3p|MIMAT0015069	0.994335	1.196035	0.67824	2.330819	NA	0.598156	NA	0.225292	2.04457	0.286403	0.456785	0.3414	NA	NA	0.204882	0.700184	NA	0.729846	2.319989	NA	NA	0.826471	3.002707	NA	NA	0.873588	2.47817	NA	NA	0.456211	1.668259	1.326226	NA	2.20015	NA	0.714108	0.305123	NA	1.47598	0.185609	NA	1.503177	0.428163	NA	NA	0.724579	NA	NA	NA
hsa-miR-3188|MIMAT0015070	NA	2.39207	0.67824	NA	NA	NA	NA	0.450585	1.022285	NA	0.228392	NA	NA	NA	NA	NA	NA	NA	NA	0.283306	0.551968	NA	0.948223	NA	NA	NA	NA	0.259586	NA	NA	0.417065	NA	NA	0.733384	0.520224	0.357054	NA	NA	0.210854	NA	NA	0.150318	0.142721	0.11166	NA	NA	NA	0.157097	0.181669
hsa-miR-3189-3p|MIMAT0015071	NA	NA	0.45216	0.332974	0.556384	NA	NA	NA	NA	NA	0.228392	NA	NA	NA	NA	NA	0.527865	NA	NA	0.141653	NA	NA	NA	NA	1.283265	0.291196	NA	NA	NA	NA	NA	NA	NA	NA	NA	2.499376	NA	NA	NA	0.556827	NA	0.300636	NA	0.11166	NA	NA	0.132342	NA	NA
hsa-miR-320e|MIMAT0015072	NA	NA	NA	0.332974	0.278192	NA	1.144546	0.225292	NA	NA	0.228392	1.0242	NA	NA	NA	0.700184	NA	NA	NA	0.141653	2.207872	NA	0.158037	2.042439	0.160408	NA	NA	NA	NA	NA	NA	0.132623	0.118722	NA	0.520224	0.357054	NA	NA	0.210854	NA	0.183556	NA	0.142721	NA	0.386519	NA	0.132342	NA	NA
hsa-miR-3190-5p|MIMAT0015073	NA	NA	NA	NA	NA	NA	NA	NA	NA	NA	0.228392	0.6828	NA	NA	NA	NA	NA	NA	NA	NA	NA	NA	NA	NA	NA	NA	NA	NA	NA	NA	NA	NA	0.118722	NA	NA	NA	NA	NA	NA	NA	NA	NA	NA	NA	NA	NA	0.132342	NA	NA
hsa-miR-3191-3p|MIMAT0015075	NA	NA	NA	NA	0.834577	1.196312	NA	NA	NA	NA	NA	NA	NA	NA	0.307323	NA	NA	0.364923	0.579997	0.566612	0.275984	0.826471	0.632149	NA	NA	0.873589	NA	0.778758	NA	NA	NA	NA	NA	1.833459	NA	0.535581	NA	0.586322	0.210854	0.371218	0.367112	0.150318	0.285442	0.11166	1.159557	1.086868	0.132342	NA	0.181669
hsa-miR-3192-5p|MIMAT0015076	NA	NA	0.22608	NA	0.278192	NA	NA	NA	NA	NA	NA	NA	NA	NA	NA	NA	NA	0.364923	0.579997	NA	NA	NA	0.316074	NA	0.160408	NA	NA	NA	NA	0.456211	NA	NA	NA	NA	NA	0.178527	NA	NA	0.210854	0.185609	NA	0.150318	0.142721	0.11166	NA	NA	0.132342	NA	NA
hsa-miR-3193|MIMAT0015077	NA	1.196035	0.22608	NA	0.556384	1.196312	3.433638	NA	2.04457	0.859209	1.598746	1.0242	NA	2.556906	0.819528	NA	NA	NA	NA	1.558183	0.551968	0.826471	0.158037	NA	1.443672	0.291196	2.47817	0.519172	NA	0.456211	0.83413	NA	0.356166	5.133683	0.346816	0.892635	NA	0.586322	1.054271	0.556827	1.28489	0.300635	0.285442	0.446641	0.386519	NA	0.264684	NA	0.363339
hsa-miR-3194-5p|MIMAT0015078	NA	NA	NA	0.998922	0.278192	0.598156	NA	0.450585	NA	0.286403	0.456784	NA	0.700467	NA	NA	NA	0.527865	NA	NA	NA	0.275984	NA	3.160744	NA	NA	0.582393	NA	0.259586	NA	0.456211	0.417065	0.92836	NA	NA	NA	0.357054	NA	NA	0.210854	0.928045	NA	0.150318	NA	NA	NA	NA	0.397026	NA	NA
hsa-miR-3195|MIMAT0015079	0.994335	NA	NA	NA	NA	NA	NA	NA	NA	2.004822	0.228392	0.3414	NA	NA	1.843938	NA	NA	NA	NA	2.83306	0.275984	NA	NA	NA	NA	NA	NA	NA	NA	NA	NA	0.132623	1.424663	NA	0.346816	NA	NA	NA	NA	NA	0.183556	NA	NA	0.11166	NA	NA	NA	0.157097	NA
hsa-miR-3196|MIMAT0015080	NA	NA	NA	0.332974	NA	NA	NA	NA	NA	NA	NA	NA	NA	NA	NA	NA	NA	NA	NA	NA	0.551968	NA	NA	NA	NA	NA	NA	NA	NA	NA	0.417065	NA	NA	0.366692	NA	0.178527	NA	NA	0.210854	NA	NA	NA	0.142721	NA	NA	NA	NA	NA	NA
hsa-miR-548x-3p|MIMAT0015081	NA	NA	NA	2.330819	NA	0.598156	NA	NA	NA	NA	NA	NA	NA	NA	NA	NA	NA	NA	1.739992	NA	NA	NA	NA	NA	0.641632	NA	NA	1.038344	NA	3.64969	NA	NA	NA	NA	NA	1.606742	0.610246	NA	NA	0.556827	0.550667	NA	NA	NA	NA	NA	NA	0.314193	NA
hsa-miR-3197|MIMAT0015082	NA	NA	NA	NA	NA	NA	NA	NA	NA	NA	NA	NA	NA	NA	NA	NA	NA	NA	NA	NA	NA	NA	0.316074	NA	NA	NA	NA	NA	NA	NA	0.417065	0.132623	NA	NA	NA	NA	NA	NA	0.210854	0.556827	NA	NA	NA	NA	NA	NA	NA	NA	NA
hsa-miR-3198|MIMAT0015083	NA	NA	0.45216	NA	NA	NA	NA	NA	NA	NA	0.228392	NA	NA	NA	NA	NA	NA	NA	NA	NA	NA	NA	1.73841	NA	NA	NA	1.239085	NA	NA	NA	NA	NA	NA	NA	NA	NA	NA	NA	NA	NA	NA	0.150318	NA	0.11166	NA	NA	NA	NA	NA
hsa-miR-3199|MIMAT0015084	1.98867	NA	0.45216	1.997845	0.556384	1.196312	1.144546	0.225292	3.066855	1.718419	0.913569	1.365599	1.400934	1.704604	1.02441	1.400368	1.05573	0.729846	0.579997	0.991571	0.827952	NA	2.054482	1.361626	0.320816	2.329569	1.239085	1.817102	NA	1.368633	0.83413	1.326227	0.949776	1.833458	1.560673	1.428215	1.220492	NA	1.897688	0.556827	1.835557	0.300636	0.999047	0.11166	7.730378	0.362289	2.117473	0.47129	0.908346
hsa-miR-3200-5p|MIMAT0017392	NA	NA	NA	NA	NA	0.598156	NA	NA	NA	NA	NA	NA	NA	NA	NA	NA	NA	0.364923	NA	NA	NA	NA	NA	NA	NA	NA	1.239085	NA	0.57834	NA	0.417065	NA	0.118722	NA	NA	NA	NA	NA	0.210854	0.185609	NA	NA	NA	NA	NA	NA	NA	NA	NA
hsa-miR-3200-3p|MIMAT0015085	4.971676	NA	12.886548	13.984915	0.556384	14.355749	5.72273	2.02763	9.200563	3.436839	2.055531	2.048398	3.502336	4.26151	0.614646	3.500922	4.222917	20.070759	40.019813	1.41653	1.655904	2.479413	22.125211	7.488944	1.764489	2.620768	76.823282	1.038344	17.928547	3.64969	30.028653	16.577832	1.068496	5.867065	1.040448	16.960048	8.848569	7.329024	12.229552	20.417004	8.810674	2.856037	2.997131	0.781622	2.319114	2.173736	0.529368	1.570966	0.181669
hsa-miR-3201|MIMAT0015086	NA	NA	NA	NA	NA	NA	NA	NA	NA	NA	NA	NA	NA	NA	NA	NA	NA	NA	NA	NA	NA	NA	NA	NA	NA	NA	NA	NA	NA	NA	NA	NA	NA	NA	NA	NA	NA	NA	NA	NA	NA	NA	NA	NA	NA	NA	NA	NA	NA
hsa-miR-514b-5p|MIMAT0015087	0.994335	NA	NA	NA	NA	NA	NA	0.225292	NA	NA	NA	NA	6.304206	1.704604	NA	17.504611	NA	5.108921	NA	NA	NA	NA	0.158037	79.655127	NA	NA	NA	NA	NA	NA	NA	0.132623	NA	NA	NA	0.178527	NA	0.293161	71.479627	0.371218	0.183556	NA	NA	0.334981	0.386519	NA	NA	NA	NA
hsa-miR-514b-3p|MIMAT0015088	NA	NA	NA	NA	0.278192	NA	NA	NA	NA	NA	NA	NA	NA	NA	NA	NA	NA	0.364923	NA	NA	NA	NA	NA	1.361626	NA	NA	NA	NA	0.57834	NA	NA	NA	NA	NA	NA	NA	NA	0.879483	2.530252	NA	NA	NA	NA	NA	NA	NA	NA	NA	NA
hsa-miR-3202|MIMAT0015089	NA	NA	NA	NA	NA	NA	NA	0.225292	NA	NA	NA	NA	NA	NA	NA	NA	0.527865	NA	NA	NA	NA	NA	0.790186	NA	NA	NA	NA	NA	NA	NA	NA	NA	NA	NA	NA	NA	0.305123	NA	NA	NA	NA	0.150318	NA	0.11166	NA	NA	NA	0.314193	NA
hsa-miR-1273d|MIMAT0015090	NA	NA	NA	NA	NA	NA	NA	NA	NA	NA	NA	NA	NA	NA	NA	NA	NA	NA	NA	NA	NA	NA	NA	NA	NA	NA	NA	NA	NA	NA	NA	NA	NA	NA	NA	NA	NA	NA	NA	NA	NA	NA	NA	NA	NA	NA	NA	NA	NA
hsa-miR-4295|MIMAT0016844	NA	NA	NA	NA	NA	NA	NA	NA	NA	NA	NA	NA	NA	NA	NA	NA	NA	NA	NA	NA	NA	NA	NA	NA	NA	NA	NA	NA	NA	NA	NA	NA	NA	NA	NA	NA	NA	NA	NA	NA	NA	NA	NA	NA	NA	NA	NA	NA	NA
hsa-miR-4296|MIMAT0016845	NA	NA	NA	NA	NA	NA	NA	NA	NA	NA	NA	NA	NA	NA	NA	NA	NA	NA	NA	NA	NA	NA	NA	NA	NA	NA	NA	NA	NA	NA	NA	NA	NA	NA	NA	NA	NA	NA	NA	NA	NA	NA	NA	NA	NA	NA	NA	NA	NA
hsa-miR-4297|MIMAT0016846	NA	NA	NA	NA	NA	NA	NA	NA	NA	NA	NA	NA	NA	NA	NA	NA	NA	NA	NA	NA	NA	NA	NA	NA	NA	NA	NA	NA	NA	NA	NA	NA	NA	NA	NA	NA	NA	NA	NA	NA	NA	NA	NA	NA	NA	NA	NA	NA	NA
hsa-miR-378c|MIMAT0016847	7.954682	10.764314	5.878075	1.997845	1.669153	5.981562	9.156367	2.02763	6.133709	5.728064	7.308559	7.510794	7.004675	9.375322	4.404964	1.400368	5.806512	5.473844	5.799973	6.232733	6.071649	0.826471	8.53401	9.531383	3.849796	6.406319	8.673597	3.89379	15.615186	14.59876	1.668258	1.989339	6.885869	3.666916	3.81498	5.891386	8.848569	3.517931	5.271359	2.412918	5.13956	5.26112	7.421468	7.257924	10.436009	17.027603	4.36729	3.141931	4.905073
hsa-miR-4293|MIMAT0016848	NA	NA	NA	NA	NA	NA	NA	NA	NA	NA	NA	NA	NA	NA	NA	NA	NA	NA	NA	NA	NA	NA	NA	NA	NA	NA	NA	NA	NA	NA	NA	NA	NA	NA	NA	NA	NA	NA	NA	NA	NA	NA	NA	NA	NA	NA	NA	NA	NA
hsa-miR-4294|MIMAT0016849	NA	NA	NA	NA	NA	NA	NA	NA	NA	NA	NA	NA	NA	NA	NA	NA	NA	NA	NA	NA	NA	NA	NA	NA	NA	NA	NA	NA	NA	NA	NA	NA	NA	NA	NA	NA	NA	NA	NA	NA	NA	NA	NA	NA	NA	NA	NA	NA	NA
hsa-miR-4301|MIMAT0016850	NA	NA	NA	NA	NA	NA	NA	NA	NA	NA	NA	NA	NA	NA	NA	NA	NA	NA	NA	NA	NA	NA	NA	NA	NA	NA	NA	NA	NA	NA	NA	NA	NA	NA	NA	NA	NA	NA	NA	NA	NA	NA	NA	NA	NA	NA	NA	NA	NA
hsa-miR-4299|MIMAT0016851	NA	NA	NA	NA	NA	NA	NA	NA	NA	NA	NA	NA	NA	NA	NA	NA	NA	NA	NA	NA	NA	NA	NA	NA	NA	NA	NA	NA	NA	NA	NA	NA	NA	NA	NA	NA	NA	NA	NA	NA	NA	NA	NA	NA	NA	NA	NA	NA	NA
hsa-miR-4298|MIMAT0016852	NA	NA	NA	NA	NA	NA	NA	NA	NA	NA	NA	NA	NA	NA	NA	NA	NA	NA	NA	NA	NA	NA	NA	NA	NA	NA	NA	NA	NA	NA	NA	NA	NA	NA	NA	NA	NA	NA	NA	NA	NA	NA	NA	NA	NA	NA	NA	NA	NA
hsa-miR-4300|MIMAT0016853	NA	NA	NA	NA	NA	NA	NA	NA	NA	NA	NA	NA	NA	NA	NA	NA	NA	NA	NA	NA	NA	NA	NA	NA	NA	NA	NA	NA	NA	NA	NA	NA	NA	NA	NA	NA	NA	NA	NA	NA	NA	NA	NA	NA	NA	NA	NA	NA	NA
hsa-miR-4304|MIMAT0016854	NA	NA	NA	NA	NA	NA	NA	NA	NA	NA	NA	NA	NA	NA	NA	NA	NA	NA	NA	NA	NA	NA	NA	NA	NA	NA	NA	NA	NA	NA	NA	NA	NA	NA	NA	NA	NA	NA	NA	NA	NA	NA	NA	NA	NA	NA	NA	NA	NA
hsa-miR-4302|MIMAT0016855	NA	NA	NA	NA	NA	NA	NA	NA	NA	NA	NA	NA	NA	NA	NA	NA	NA	NA	NA	NA	NA	NA	NA	NA	NA	NA	NA	NA	NA	NA	NA	NA	NA	NA	NA	NA	NA	NA	NA	NA	NA	NA	NA	NA	NA	NA	NA	NA	NA
hsa-miR-4303|MIMAT0016856	NA	NA	NA	NA	NA	NA	NA	NA	NA	NA	NA	NA	NA	NA	NA	NA	NA	NA	NA	NA	NA	NA	NA	NA	NA	NA	NA	NA	NA	NA	NA	NA	NA	NA	NA	NA	NA	NA	NA	NA	NA	NA	NA	NA	NA	NA	NA	NA	NA
hsa-miR-4305|MIMAT0016857	NA	NA	NA	NA	NA	NA	NA	NA	NA	NA	NA	NA	NA	NA	NA	NA	NA	NA	NA	NA	NA	NA	NA	NA	NA	NA	NA	NA	NA	NA	NA	NA	NA	NA	NA	NA	NA	NA	NA	NA	NA	NA	NA	NA	NA	NA	NA	NA	NA
hsa-miR-4306|MIMAT0016858	NA	NA	NA	NA	NA	NA	NA	NA	NA	NA	NA	NA	NA	NA	0.102441	NA	NA	NA	NA	NA	NA	NA	NA	NA	NA	NA	NA	NA	NA	NA	NA	NA	0.118722	NA	0.173408	0.357054	NA	NA	NA	NA	NA	0.300635	0.142721	0.11166	NA	NA	NA	NA	NA
hsa-miR-4309|MIMAT0016859	NA	NA	NA	NA	NA	NA	NA	NA	NA	NA	NA	NA	NA	NA	NA	NA	NA	NA	NA	NA	NA	NA	NA	NA	NA	NA	NA	NA	NA	NA	NA	NA	NA	NA	NA	NA	NA	NA	NA	NA	NA	NA	NA	NA	NA	NA	NA	NA	NA
hsa-miR-4307|MIMAT0016860	NA	NA	NA	NA	NA	NA	NA	NA	NA	NA	NA	NA	NA	NA	NA	NA	NA	NA	NA	NA	NA	NA	NA	NA	NA	NA	NA	NA	NA	NA	NA	NA	NA	NA	NA	NA	NA	NA	NA	NA	NA	NA	NA	NA	NA	NA	NA	NA	NA
hsa-miR-4308|MIMAT0016861	NA	NA	NA	NA	NA	NA	NA	NA	NA	NA	NA	NA	NA	NA	NA	NA	NA	NA	NA	NA	NA	NA	NA	NA	NA	NA	NA	NA	NA	NA	NA	NA	NA	NA	NA	NA	NA	NA	NA	NA	NA	NA	NA	NA	NA	NA	NA	NA	NA
hsa-miR-4310|MIMAT0016862	NA	NA	NA	NA	NA	NA	NA	NA	NA	NA	NA	NA	NA	NA	NA	NA	NA	NA	NA	NA	NA	NA	NA	NA	NA	NA	NA	NA	NA	NA	NA	NA	NA	NA	NA	NA	NA	NA	NA	NA	NA	NA	NA	NA	NA	NA	NA	NA	NA
hsa-miR-4311|MIMAT0016863	NA	NA	NA	NA	NA	NA	NA	NA	NA	NA	NA	NA	NA	NA	NA	NA	NA	NA	NA	NA	NA	NA	NA	NA	NA	NA	NA	NA	NA	NA	NA	NA	NA	NA	NA	NA	NA	NA	NA	NA	NA	NA	NA	NA	NA	NA	NA	NA	NA
hsa-miR-4312|MIMAT0016864	NA	NA	NA	NA	NA	NA	NA	NA	NA	NA	NA	NA	NA	NA	NA	NA	NA	NA	NA	NA	NA	NA	NA	NA	NA	NA	NA	NA	NA	NA	NA	NA	NA	NA	NA	NA	NA	NA	NA	NA	NA	NA	NA	NA	NA	NA	NA	NA	NA
hsa-miR-4313|MIMAT0016865	NA	NA	NA	NA	NA	NA	NA	NA	NA	NA	NA	NA	NA	NA	NA	NA	NA	NA	NA	NA	NA	NA	NA	NA	NA	NA	NA	NA	NA	NA	NA	NA	NA	NA	NA	NA	NA	NA	NA	NA	NA	NA	NA	NA	NA	NA	NA	NA	NA
hsa-miR-4315|MIMAT0016866	NA	NA	NA	NA	NA	NA	NA	NA	NA	NA	NA	NA	NA	NA	NA	NA	NA	NA	NA	NA	NA	NA	NA	NA	NA	NA	NA	NA	NA	NA	NA	NA	NA	NA	NA	NA	NA	NA	NA	NA	NA	NA	0.142721	NA	NA	NA	NA	NA	NA
hsa-miR-4316|MIMAT0016867	NA	NA	NA	NA	NA	NA	NA	NA	NA	NA	NA	NA	NA	NA	NA	NA	NA	NA	NA	NA	NA	NA	NA	NA	NA	NA	NA	NA	NA	NA	NA	NA	NA	NA	NA	NA	NA	NA	NA	NA	NA	NA	NA	NA	NA	NA	NA	NA	NA
hsa-miR-4314|MIMAT0016868	NA	NA	NA	NA	NA	NA	NA	NA	NA	NA	NA	NA	NA	NA	NA	NA	NA	NA	NA	NA	NA	NA	NA	NA	NA	NA	NA	NA	NA	NA	NA	NA	NA	NA	NA	NA	NA	NA	NA	NA	NA	NA	NA	NA	NA	NA	NA	NA	NA
hsa-miR-4318|MIMAT0016869	NA	NA	NA	NA	NA	NA	NA	NA	NA	NA	NA	NA	NA	NA	NA	NA	NA	NA	NA	NA	NA	NA	NA	NA	NA	NA	NA	NA	NA	NA	NA	NA	NA	NA	NA	NA	NA	NA	NA	NA	NA	NA	NA	NA	NA	NA	NA	NA	NA
hsa-miR-4319|MIMAT0016870	NA	NA	NA	NA	NA	NA	NA	NA	NA	NA	NA	NA	NA	NA	NA	NA	NA	NA	NA	NA	NA	NA	NA	NA	NA	NA	NA	NA	NA	NA	NA	NA	NA	NA	NA	NA	NA	NA	NA	NA	NA	NA	NA	NA	NA	NA	NA	NA	NA
hsa-miR-4320|MIMAT0016871	NA	NA	NA	NA	NA	NA	NA	NA	NA	NA	NA	NA	NA	NA	NA	NA	NA	NA	NA	NA	NA	NA	NA	NA	NA	NA	NA	NA	NA	NA	NA	NA	NA	NA	NA	NA	NA	NA	NA	NA	NA	NA	NA	NA	NA	NA	NA	NA	NA
hsa-miR-4317|MIMAT0016872	NA	NA	NA	NA	NA	NA	NA	NA	NA	NA	NA	NA	NA	NA	NA	NA	NA	NA	NA	NA	NA	NA	NA	NA	NA	NA	NA	NA	NA	NA	NA	NA	NA	NA	NA	NA	NA	NA	NA	NA	NA	NA	NA	NA	NA	NA	NA	NA	NA
hsa-miR-4322|MIMAT0016873	NA	NA	NA	NA	NA	NA	NA	NA	NA	NA	NA	NA	NA	NA	NA	NA	NA	NA	NA	NA	NA	NA	NA	NA	NA	NA	NA	NA	NA	NA	NA	NA	NA	NA	NA	NA	NA	NA	NA	NA	NA	NA	NA	NA	NA	NA	NA	NA	NA
hsa-miR-4321|MIMAT0016874	NA	NA	NA	NA	NA	NA	NA	NA	NA	NA	NA	NA	NA	NA	NA	NA	NA	NA	NA	NA	NA	NA	NA	NA	NA	NA	NA	NA	NA	NA	NA	NA	NA	NA	NA	NA	NA	NA	NA	NA	NA	NA	NA	NA	NA	NA	NA	NA	NA
hsa-miR-4323|MIMAT0016875	NA	NA	NA	NA	NA	NA	NA	NA	NA	NA	NA	NA	NA	NA	NA	NA	NA	NA	NA	NA	NA	NA	NA	NA	NA	NA	NA	NA	NA	NA	NA	NA	NA	NA	NA	NA	NA	NA	NA	NA	NA	NA	NA	NA	NA	NA	NA	NA	NA
hsa-miR-4324|MIMAT0016876	NA	NA	NA	NA	NA	NA	NA	NA	NA	NA	NA	NA	NA	NA	NA	NA	NA	NA	NA	NA	NA	NA	NA	NA	NA	NA	NA	NA	NA	NA	NA	NA	NA	NA	NA	NA	NA	NA	NA	NA	NA	NA	NA	NA	NA	NA	NA	NA	NA
hsa-miR-4256|MIMAT0016877	NA	NA	NA	NA	NA	NA	NA	NA	NA	NA	NA	NA	NA	NA	NA	NA	NA	NA	NA	NA	NA	NA	NA	NA	NA	NA	NA	NA	NA	NA	NA	NA	NA	NA	NA	NA	NA	NA	NA	NA	NA	NA	NA	NA	NA	NA	NA	NA	NA
hsa-miR-4257|MIMAT0016878	NA	NA	NA	NA	NA	NA	NA	NA	NA	NA	NA	NA	NA	NA	NA	NA	NA	NA	NA	NA	NA	NA	NA	NA	NA	NA	NA	NA	NA	NA	NA	NA	NA	NA	NA	NA	NA	NA	NA	NA	NA	NA	NA	NA	NA	NA	NA	NA	NA
hsa-miR-4258|MIMAT0016879	NA	NA	NA	NA	NA	NA	NA	NA	NA	NA	NA	NA	NA	NA	NA	NA	NA	NA	NA	NA	NA	NA	NA	NA	NA	NA	NA	NA	NA	NA	NA	NA	NA	NA	NA	NA	NA	NA	NA	NA	NA	NA	NA	NA	NA	NA	NA	NA	NA
hsa-miR-4259|MIMAT0016880	NA	NA	NA	NA	NA	NA	NA	NA	NA	NA	NA	NA	NA	NA	NA	NA	NA	NA	NA	NA	NA	NA	NA	NA	NA	NA	NA	NA	NA	NA	NA	NA	NA	NA	NA	NA	NA	NA	NA	NA	NA	NA	NA	NA	NA	NA	NA	NA	NA
hsa-miR-4260|MIMAT0016881	NA	NA	NA	NA	NA	NA	NA	NA	NA	NA	NA	NA	NA	NA	NA	NA	NA	NA	NA	NA	NA	NA	NA	NA	NA	NA	NA	NA	NA	NA	NA	NA	NA	NA	NA	NA	NA	NA	NA	NA	NA	NA	NA	NA	NA	NA	NA	NA	NA
hsa-miR-4253|MIMAT0016882	NA	NA	NA	NA	NA	NA	NA	NA	NA	NA	NA	NA	NA	NA	NA	NA	NA	NA	NA	NA	NA	NA	NA	NA	NA	NA	NA	NA	NA	NA	NA	NA	NA	NA	NA	NA	NA	NA	NA	NA	NA	NA	NA	NA	NA	NA	NA	NA	NA
hsa-miR-4251|MIMAT0016883	NA	NA	NA	NA	NA	NA	NA	NA	NA	NA	NA	NA	NA	NA	NA	NA	NA	NA	NA	NA	NA	NA	NA	NA	NA	NA	NA	NA	NA	NA	NA	NA	NA	NA	NA	NA	NA	NA	NA	NA	NA	NA	NA	NA	NA	NA	NA	NA	NA
hsa-miR-4254|MIMAT0016884	NA	NA	NA	NA	0.278192	NA	NA	NA	NA	NA	NA	NA	NA	NA	NA	NA	NA	NA	NA	NA	NA	NA	0.790185	NA	NA	NA	NA	0.259586	NA	0.456211	NA	NA	NA	NA	NA	0.535581	NA	NA	NA	NA	NA	NA	NA	NA	NA	NA	NA	NA	NA
hsa-miR-4255|MIMAT0016885	NA	NA	NA	NA	NA	NA	NA	NA	NA	NA	NA	NA	NA	NA	NA	NA	NA	NA	NA	NA	NA	NA	NA	NA	NA	NA	NA	NA	NA	NA	NA	NA	NA	NA	NA	NA	NA	NA	NA	NA	NA	NA	NA	NA	NA	NA	NA	NA	NA
hsa-miR-4252|MIMAT0016886	NA	NA	NA	NA	NA	NA	NA	NA	NA	NA	NA	NA	NA	NA	NA	NA	NA	NA	NA	NA	NA	NA	NA	NA	NA	NA	NA	NA	NA	NA	NA	NA	NA	NA	NA	NA	NA	NA	NA	NA	NA	NA	NA	NA	NA	NA	NA	NA	NA
hsa-miR-4325|MIMAT0016887	NA	NA	NA	NA	NA	NA	NA	NA	NA	NA	NA	NA	NA	NA	NA	NA	NA	NA	NA	NA	NA	NA	NA	NA	NA	NA	NA	NA	NA	NA	NA	NA	NA	NA	NA	NA	NA	NA	NA	NA	NA	NA	NA	NA	NA	NA	NA	NA	NA
hsa-miR-4326|MIMAT0016888	3.977341	8.372245	7.912793	NA	6.676613	7.177875	19.457279	9.462274	5.111424	7.16008	5.938204	5.462395	11.907945	7.670718	1.639057	9.802582	7.390106	8.393227	8.699959	1.133224	NA	1.652942	NA	6.127317	4.010203	3.20316	18.586278	NA	13.880166	5.474535	25.858006	12.599154	3.680379	6.600448	1.387265	0.357054	6.102461	8.501666	4.849649	6.867536	NA	3.757944	4.709778	6.25298	7.730377	4.347473	4.102605	6.283861	1.453354
hsa-miR-4327|MIMAT0016889	NA	NA	NA	NA	NA	NA	NA	NA	NA	NA	NA	NA	NA	NA	NA	NA	NA	NA	NA	NA	NA	NA	NA	NA	NA	NA	NA	NA	NA	NA	NA	NA	NA	NA	NA	NA	NA	NA	NA	NA	NA	NA	NA	NA	NA	NA	NA	NA	NA
hsa-miR-4261|MIMAT0016890	NA	NA	NA	NA	NA	NA	NA	NA	NA	NA	NA	NA	NA	NA	NA	NA	NA	NA	NA	NA	NA	NA	NA	NA	NA	NA	NA	NA	NA	NA	NA	NA	NA	NA	NA	NA	NA	NA	NA	NA	NA	NA	NA	NA	NA	NA	NA	NA	NA
hsa-miR-4265|MIMAT0016891	NA	NA	NA	NA	NA	NA	NA	NA	NA	NA	NA	NA	NA	NA	NA	NA	NA	NA	NA	NA	NA	NA	NA	NA	NA	NA	NA	NA	NA	NA	NA	NA	NA	NA	NA	NA	NA	NA	NA	NA	NA	NA	NA	NA	NA	NA	NA	NA	NA
hsa-miR-4266|MIMAT0016892	NA	NA	NA	NA	NA	NA	NA	NA	NA	NA	NA	NA	NA	NA	NA	NA	NA	NA	NA	NA	NA	NA	NA	NA	NA	NA	NA	NA	NA	NA	NA	NA	NA	NA	NA	NA	NA	NA	NA	NA	NA	NA	NA	NA	NA	NA	NA	NA	NA
hsa-miR-4267|MIMAT0016893	NA	NA	NA	NA	NA	NA	NA	NA	NA	NA	NA	NA	NA	NA	NA	NA	NA	NA	NA	NA	NA	NA	NA	NA	NA	NA	NA	NA	NA	NA	NA	NA	NA	NA	NA	NA	NA	NA	NA	NA	NA	NA	NA	NA	NA	NA	NA	NA	NA
hsa-miR-4262|MIMAT0016894	NA	NA	NA	NA	NA	NA	NA	NA	NA	NA	NA	NA	NA	NA	NA	NA	NA	NA	NA	NA	NA	NA	NA	NA	NA	NA	NA	NA	NA	NA	NA	NA	NA	NA	NA	NA	NA	NA	NA	NA	NA	NA	NA	NA	NA	NA	NA	NA	NA
hsa-miR-2355-5p|MIMAT0016895	71.59214	147.112295	47.928918	156.83083	58.976746	66.993498	53.793655	89.666317	43.958247	89.071398	89.986632	95.591916	62.341604	80.968692	54.088867	42.011069	34.311205	27.369216	58.579725	95.190838	35.601939	24.794127	103.830458	156.587002	49.245294	85.611726	151.168395	76.837454	28.917011	67.063052	29.611588	137.927559	52.831232	45.83644	95.721309	304.031189	32.953291	29.902412	88.55883	40.6484	190.530838	32.919579	24.976091	47.343995	25.896763	47.097627	83.772566	63.624086	33.790498
hsa-miR-2355-3p|MIMAT0017950	8.949017	13.156385	2.712959	6.326509	3.894691	7.177873	6.867276	6.533477	5.111424	5.728063	3.425886	1.3656	4.202805	5.966114	1.741497	4.201107	1.583594	2.919384	8.119961	2.266448	2.75984	7.438238	9.64027	18.381951	4.010202	11.356655	12.390851	3.634204	2.31336	5.930744	3.753583	7.426869	2.255718	1.466768	3.121347	39.454429	2.440984	3.224771	10.753572	7.981191	28.818247	5.862391	1.141766	3.68479	0.386519	3.260604	3.440895	7.38354	2.543371
hsa-miR-4268|MIMAT0016896	NA	NA	NA	NA	NA	NA	NA	NA	NA	NA	NA	NA	NA	NA	NA	NA	NA	NA	NA	NA	NA	NA	NA	NA	NA	NA	NA	NA	NA	NA	NA	NA	NA	NA	NA	NA	NA	NA	NA	NA	NA	NA	NA	NA	NA	NA	NA	NA	NA
hsa-miR-4269|MIMAT0016897	NA	NA	NA	NA	NA	NA	NA	NA	NA	NA	NA	NA	NA	NA	NA	NA	NA	NA	NA	NA	NA	NA	NA	NA	NA	NA	NA	NA	NA	NA	NA	NA	NA	NA	NA	NA	NA	NA	NA	NA	NA	NA	NA	NA	NA	NA	NA	NA	NA
hsa-miR-4263|MIMAT0016898	NA	NA	NA	NA	NA	NA	NA	NA	NA	NA	NA	NA	NA	NA	NA	NA	NA	NA	NA	NA	NA	NA	NA	NA	NA	NA	NA	NA	NA	NA	NA	NA	NA	NA	NA	NA	NA	NA	NA	NA	NA	NA	NA	NA	NA	NA	NA	NA	NA
hsa-miR-4264|MIMAT0016899	NA	NA	NA	NA	NA	NA	NA	NA	NA	NA	NA	NA	NA	NA	NA	NA	NA	NA	NA	NA	NA	NA	NA	NA	NA	NA	NA	NA	NA	NA	NA	NA	NA	NA	NA	NA	NA	NA	NA	NA	NA	NA	NA	NA	NA	NA	NA	NA	NA
hsa-miR-4270|MIMAT0016900	NA	NA	NA	NA	NA	NA	NA	NA	NA	NA	NA	NA	NA	NA	NA	NA	NA	NA	NA	NA	NA	NA	NA	NA	NA	NA	NA	NA	NA	NA	NA	NA	NA	NA	NA	NA	NA	NA	NA	NA	NA	NA	NA	NA	NA	NA	NA	NA	NA
hsa-miR-4271|MIMAT0016901	NA	NA	NA	NA	NA	NA	NA	NA	NA	NA	NA	NA	NA	NA	NA	NA	NA	NA	NA	NA	NA	NA	NA	NA	NA	NA	NA	NA	NA	NA	NA	NA	NA	NA	NA	NA	NA	NA	NA	NA	NA	NA	NA	NA	NA	NA	NA	NA	NA
hsa-miR-4272|MIMAT0016902	NA	NA	NA	NA	NA	NA	NA	NA	NA	NA	NA	NA	NA	NA	NA	NA	NA	NA	NA	NA	NA	NA	NA	NA	NA	NA	NA	NA	NA	NA	NA	NA	NA	NA	NA	NA	NA	NA	NA	NA	NA	NA	NA	NA	NA	NA	NA	NA	NA
hsa-miR-4273|MIMAT0016903	NA	NA	NA	NA	NA	NA	NA	NA	NA	NA	NA	NA	NA	NA	NA	NA	NA	NA	NA	NA	NA	NA	NA	NA	NA	NA	NA	NA	NA	NA	NA	NA	NA	NA	NA	NA	NA	NA	NA	NA	NA	NA	NA	NA	NA	NA	NA	NA	NA
hsa-miR-4276|MIMAT0016904	NA	NA	NA	NA	NA	NA	NA	NA	NA	NA	NA	NA	NA	NA	NA	NA	NA	NA	NA	NA	NA	NA	NA	NA	NA	NA	NA	NA	NA	NA	NA	NA	NA	NA	NA	NA	NA	NA	NA	NA	NA	NA	NA	NA	NA	NA	NA	NA	NA
hsa-miR-4275|MIMAT0016905	NA	NA	NA	NA	NA	NA	NA	NA	NA	NA	NA	NA	NA	NA	NA	NA	NA	NA	NA	NA	NA	NA	NA	NA	NA	NA	NA	NA	NA	NA	NA	NA	NA	NA	NA	NA	NA	NA	NA	NA	NA	NA	NA	NA	NA	NA	NA	NA	NA
hsa-miR-4274|MIMAT0016906	NA	NA	NA	NA	NA	NA	NA	NA	NA	NA	NA	NA	NA	NA	NA	NA	NA	NA	NA	NA	NA	NA	NA	NA	NA	NA	NA	NA	NA	NA	NA	NA	NA	NA	NA	NA	NA	NA	NA	NA	NA	NA	NA	NA	NA	NA	NA	NA	NA
hsa-miR-4281|MIMAT0016907	NA	NA	NA	NA	NA	NA	NA	NA	NA	NA	NA	NA	NA	NA	NA	NA	NA	NA	NA	NA	NA	NA	NA	NA	NA	NA	NA	NA	NA	NA	NA	NA	NA	NA	NA	NA	NA	NA	NA	NA	NA	NA	NA	NA	NA	NA	NA	NA	NA
hsa-miR-4277|MIMAT0016908	NA	NA	NA	NA	NA	NA	NA	NA	NA	NA	NA	NA	NA	NA	NA	NA	NA	NA	NA	NA	NA	NA	NA	NA	NA	NA	NA	NA	NA	NA	NA	NA	NA	NA	NA	NA	NA	NA	NA	NA	NA	NA	NA	NA	NA	NA	NA	NA	NA
hsa-miR-4279|MIMAT0016909	NA	NA	NA	NA	NA	NA	NA	NA	NA	NA	NA	NA	NA	NA	NA	NA	NA	NA	NA	NA	NA	NA	NA	NA	NA	NA	NA	NA	NA	NA	NA	NA	NA	NA	NA	NA	NA	NA	NA	NA	NA	NA	NA	NA	NA	NA	NA	NA	NA
hsa-miR-4278|MIMAT0016910	NA	NA	NA	NA	NA	NA	NA	NA	NA	NA	NA	NA	NA	NA	NA	NA	NA	NA	NA	NA	NA	NA	NA	NA	NA	NA	NA	NA	NA	NA	NA	NA	NA	NA	NA	NA	NA	NA	NA	NA	NA	NA	NA	NA	NA	NA	NA	NA	NA
hsa-miR-4280|MIMAT0016911	NA	NA	NA	NA	NA	NA	NA	NA	NA	NA	NA	NA	NA	NA	NA	NA	NA	NA	NA	NA	NA	NA	NA	NA	NA	NA	NA	NA	NA	NA	NA	NA	NA	NA	NA	NA	NA	NA	NA	NA	NA	NA	NA	NA	NA	NA	NA	NA	NA
hsa-miR-4282|MIMAT0016912	NA	NA	NA	NA	NA	NA	NA	NA	NA	NA	NA	NA	NA	NA	NA	NA	NA	NA	NA	NA	NA	NA	NA	NA	NA	NA	NA	NA	NA	NA	NA	NA	NA	NA	NA	NA	NA	NA	NA	NA	NA	NA	NA	NA	NA	NA	NA	NA	NA
hsa-miR-4285|MIMAT0016913	NA	NA	NA	NA	NA	NA	NA	NA	NA	NA	NA	NA	NA	NA	NA	NA	NA	NA	NA	NA	NA	NA	NA	NA	NA	NA	NA	NA	NA	NA	NA	NA	NA	NA	NA	NA	NA	NA	NA	NA	NA	NA	NA	NA	NA	NA	NA	NA	NA
hsa-miR-4283|MIMAT0016914	NA	NA	NA	NA	NA	NA	NA	NA	NA	NA	NA	NA	NA	NA	NA	NA	NA	NA	NA	NA	NA	NA	NA	NA	NA	NA	NA	NA	NA	NA	NA	NA	NA	NA	NA	NA	NA	NA	NA	NA	NA	NA	NA	NA	NA	NA	NA	NA	NA
hsa-miR-4284|MIMAT0016915	NA	NA	NA	NA	NA	NA	NA	NA	NA	NA	NA	NA	0.700467	NA	NA	NA	NA	NA	NA	NA	NA	NA	NA	NA	NA	NA	NA	NA	NA	NA	NA	0.132623	NA	NA	NA	NA	NA	NA	NA	NA	NA	NA	NA	NA	NA	NA	NA	NA	NA
hsa-miR-4286|MIMAT0016916	NA	1.196035	NA	NA	NA	0.598156	NA	NA	NA	0.572806	0.228392	NA	0.700467	NA	0.307323	1.400369	NA	NA	NA	NA	NA	NA	0.474112	NA	NA	1.455982	NA	NA	NA	NA	NA	0.265245	NA	0.366692	NA	0.178527	NA	NA	0.843417	0.371218	NA	NA	0.142721	0.11166	NA	0.362289	NA	NA	NA
hsa-miR-4287|MIMAT0016917	NA	NA	NA	NA	NA	NA	NA	NA	NA	NA	NA	NA	NA	NA	NA	NA	NA	NA	NA	NA	NA	NA	NA	NA	NA	NA	NA	NA	NA	NA	NA	NA	NA	NA	NA	NA	NA	NA	NA	NA	NA	NA	NA	NA	NA	NA	NA	NA	NA
hsa-miR-4288|MIMAT0016918	NA	NA	NA	NA	NA	NA	NA	NA	NA	NA	NA	NA	NA	NA	NA	NA	NA	NA	NA	NA	NA	NA	NA	NA	NA	NA	NA	NA	NA	NA	NA	NA	NA	NA	NA	NA	NA	NA	NA	NA	NA	NA	NA	NA	NA	NA	NA	NA	NA
hsa-miR-4292|MIMAT0016919	NA	NA	NA	NA	NA	NA	NA	NA	NA	NA	NA	NA	NA	NA	NA	NA	NA	NA	NA	NA	NA	NA	NA	NA	NA	NA	NA	NA	NA	NA	NA	NA	NA	NA	NA	NA	NA	NA	NA	NA	NA	NA	NA	NA	NA	NA	NA	NA	NA
hsa-miR-4289|MIMAT0016920	NA	NA	NA	NA	NA	NA	NA	NA	NA	NA	NA	NA	NA	NA	NA	NA	NA	NA	NA	NA	NA	NA	NA	NA	NA	NA	NA	NA	NA	NA	NA	NA	NA	NA	NA	NA	NA	NA	NA	NA	NA	NA	NA	NA	NA	NA	NA	NA	NA
hsa-miR-4290|MIMAT0016921	NA	NA	NA	NA	NA	NA	NA	NA	NA	NA	NA	NA	NA	NA	NA	NA	NA	NA	NA	NA	NA	NA	NA	NA	NA	NA	NA	NA	NA	NA	NA	NA	NA	NA	NA	NA	NA	NA	NA	NA	NA	NA	NA	NA	NA	NA	NA	NA	NA
hsa-miR-4291|MIMAT0016922	NA	NA	NA	NA	NA	NA	NA	NA	NA	NA	NA	NA	NA	NA	NA	NA	NA	NA	NA	NA	NA	NA	NA	NA	NA	NA	NA	NA	NA	NA	NA	NA	NA	NA	NA	NA	NA	NA	NA	NA	NA	NA	NA	NA	NA	NA	NA	NA	NA
hsa-miR-4329|MIMAT0016923	NA	NA	NA	NA	NA	NA	NA	NA	NA	NA	NA	NA	NA	NA	NA	NA	NA	NA	NA	NA	NA	NA	NA	NA	NA	NA	NA	NA	NA	NA	NA	NA	NA	NA	NA	NA	NA	NA	NA	NA	NA	NA	NA	NA	NA	NA	NA	NA	NA
hsa-miR-4330|MIMAT0016924	NA	NA	NA	NA	NA	NA	NA	NA	NA	NA	NA	NA	NA	NA	NA	NA	NA	NA	NA	NA	NA	NA	NA	NA	NA	NA	NA	NA	NA	NA	NA	NA	NA	NA	NA	NA	NA	NA	NA	NA	NA	NA	NA	NA	NA	NA	NA	NA	NA
hsa-miR-500b-5p|MIMAT0016925	5.966011	2.39207	4.295518	5.327585	5.00746	8.374187	3.433638	5.181722	1.022285	6.014466	3.197493	7.852194	6.304206	6.818416	2.458585	2.800738	2.111459	3.284306	8.119963	2.691407	3.311808	1.652942	24.653807	6.80813	0.80204	9.609479	18.586278	1.557516	7.518422	8.211801	39.204076	3.182944	4.273988	4.033608	3.121347	9.997503	5.187092	6.449541	3.37367	7.424364	4.038225	3.908261	2.14081	5.359697	6.57082	2.536026	3.176211	0.942579	0.908347
hsa-miR-4328|MIMAT0016926	NA	NA	NA	NA	NA	NA	NA	NA	NA	NA	NA	NA	NA	NA	NA	NA	NA	NA	NA	NA	NA	NA	NA	NA	NA	NA	NA	NA	NA	NA	NA	NA	NA	NA	NA	NA	NA	NA	NA	NA	NA	NA	NA	NA	NA	NA	NA	NA	NA
hsa-miR-3605-5p|MIMAT0017981	NA	NA	0.45216	0.998922	NA	0.598156	NA	0.225292	NA	0.572806	NA	NA	NA	NA	NA	NA	NA	0.364923	NA	NA	NA	0.826471	0.474111	0.680813	0.320816	NA	NA	NA	NA	NA	NA	0.530491	NA	0.366692	NA	NA	NA	NA	NA	0.185609	NA	NA	0.142721	NA	0.773038	NA	NA	0.157097	NA
hsa-miR-3605-3p|MIMAT0017982	4.971676	16.744489	9.721432	0.998922	5.285652	4.78525	5.722729	1.577046	2.04457	2.004823	2.512316	4.438196	4.903272	5.966114	0.819528	2.800738	5.806511	9.123072	12.759941	0.991571	1.931888	9.091179	8.850085	7.488943	0.802041	3.20316	14.869022	9.864268	4.048381	20.529505	1.251194	2.652452	0.118722	1.833459	0.346816	3.570538	0.915369	0.293161	1.265126	1.484873	3.120448	1.503178	1.141765	0.334981	1.546076	1.811447	3.705579	2.042256	1.998362
hsa-miR-3606-5p|MIMAT0017983	NA	NA	NA	NA	NA	NA	NA	NA	NA	NA	NA	NA	NA	NA	NA	NA	NA	NA	NA	NA	NA	NA	NA	0.680813	NA	NA	NA	NA	NA	NA	NA	NA	NA	NA	NA	NA	NA	NA	NA	NA	NA	NA	0.142721	NA	NA	NA	NA	NA	NA
hsa-miR-3607-5p|MIMAT0017984	0.994335	2.39207	0.67824	0.332974	0.556384	1.794468	NA	NA	1.022285	NA	0.456784	NA	NA	2.556906	0.102441	1.400368	1.055729	0.729846	1.739991	0.141653	0.827952	0.826471	2.528595	NA	0.160408	0.873589	NA	0.259586	1.15668	NA	NA	0.265246	NA	NA	0.346816	1.606742	0.305123	0.586322	0.421708	0.185609	0.183556	0.450954	0.142721	0.5583	NA	NA	0.264684	NA	0.181669
hsa-miR-3607-3p|MIMAT0017985	164.06532	239.206985	99.249033	28.302801	89.021503	116.640465	156.802781	9.462276	13.289703	38.378029	84.961994	27.653376	142.194894	144.039042	9.731898	95.925272	157.30367	120.059632	95.119555	20.256382	407.352433	267.776565	288.892051	104.164396	5.935101	41.349881	106.561326	150.819462	145.741737	116.790075	24.18975	35.277628	6.29226	6.600448	13.17902	242.975014	21.358614	45.14678	51.659317	47.515938	41.300037	58.473591	35.680133	42.430937	13.528161	15.216155	107.329465	2.827739	2.725038
hsa-miR-3609|MIMAT0017986	0.994335	1.196035	NA	0.332974	NA	NA	NA	NA	2.04457	NA	0.91357	NA	NA	NA	NA	0.700184	NA	NA	NA	0.141653	0.275984	1.652942	0.316074	NA	0.160408	0.582392	NA	NA	NA	0.456211	2.085323	1.060983	0.118722	0.733383	0.173408	0.714108	NA	1.758966	0.632562	NA	NA	0.450954	0.142721	0.334981	0.773038	NA	NA	0.157097	0.181669
hsa-miR-3610|MIMAT0017987	NA	NA	0.45216	3.662714	0.834576	1.196312	1.144546	0.675876	5.111425	1.718418	NA	0.3414	2.801868	0.852302	0.819528	NA	NA	0.729846	1.159994	0.283306	1.37992	0.826471	4.42504	2.042439	2.245713	0.291196	NA	0.519172	0.57834	1.824844	1.251194	1.989342	0.237444	2.933534	0.520224	1.428216	0.305123	NA	0.421708	0.928045	1.652003	0.150318	2.854419	0.66996	3.478671	10.86868	0.132342	0.471291	1.816692
hsa-miR-3611|MIMAT0017988	NA	NA	0.22608	0.998922	NA	NA	NA	NA	NA	NA	NA	NA	NA	NA	NA	NA	NA	0.364923	NA	NA	0.275984	NA	0.316074	NA	NA	NA	NA	NA	0.57834	NA	NA	0.132623	NA	NA	NA	NA	NA	NA	0.210854	0.371218	NA	0.300636	NA	NA	0.773038	NA	0.132342	NA	NA
hsa-miR-3612|MIMAT0017989	NA	NA	NA	NA	NA	NA	NA	NA	NA	NA	NA	NA	NA	NA	NA	NA	NA	NA	NA	NA	NA	NA	NA	NA	NA	NA	NA	NA	NA	NA	NA	NA	NA	NA	NA	NA	NA	NA	NA	NA	NA	NA	NA	0.11166	NA	NA	NA	NA	NA
hsa-miR-3613-5p|MIMAT0017990	21.875376	39.469152	22.607979	9.989225	25.037298	23.328093	25.180008	14.869288	7.155994	2.577628	2.740709	2.048399	25.917297	33.239779	3.482995	21.005534	16.891669	20.435682	31.89985	9.490753	27.874387	36.364718	29.236887	26.551709	4.170611	10.774264	30.977129	15.834746	13.880164	24.179195	13.763134	17.771436	4.986319	5.133682	6.762918	13.389511	9.153692	6.156379	18.344329	14.663121	29.919584	10.973193	15.556538	10.049434	4.638226	14.491576	22.233478	10.83966	7.811782
hsa-miR-3613-3p|MIMAT0017991	0.994335	NA	1.356479	0.665948	0.834577	0.598156	NA	1.126461	1.022285	1.145612	0.685177	0.6828	NA	0.852302	0.102441	NA	1.055729	NA	0.579997	0.283306	1.37992	1.652942	1.738409	NA	0.641632	1.455982	1.239085	0.259586	0.57834	NA	NA	1.193605	0.474888	NA	0.693632	2.499375	0.610246	0.293161	0.421709	1.113655	1.101334	0.450954	1.569927	0.22332	0.386519	0.724579	0.397026	0.628386	0.545008
hsa-miR-3614-5p|MIMAT0017992	0.994335	NA	1.356479	1.664871	5.285651	1.794468	4.578184	0.90117	1.022285	4.296047	4.111064	7.169393	4.903272	8.52302	2.97079	1.400369	1.583595	0.729846	0.579997	5.382815	3.863776	1.652942	1.422335	NA	1.60408	4.65914	3.717255	2.59586	3.470041	4.1059	1.251195	0.265245	5.10504	8.800598	5.722469	3.213484	0.915369	0.293161	3.795379	2.041701	0.550668	9.470015	1.99809	10.272753	18.552905	22.461943	5.823053	1.88516	9.083467
hsa-miR-3614-3p|MIMAT0017993	NA	NA	0.67824	0.998922	1.39096	NA	NA	0.225292	1.022285	1.718419	2.283923	2.731198	0.700467	1.704604	1.536615	0.700184	2.111459	0.729846	NA	3.541325	1.931888	0.826471	0.316074	NA	0.160408	4.367944	3.717255	2.336274	NA	0.912422	1.668259	0.265245	2.730603	1.466767	2.601122	1.963795	0.610246	0.879483	0.843416	0.371218	0.183556	1.954131	2.283531	3.573133	0.773038	0.724578	1.323421	0.628387	NA
hsa-miR-3615|MIMAT0017994	18.89237	7.17621	6.104156	6.992457	1.39096	1.196312	1.144546	12.165782	4.089139	12.315337	7.993736	7.169393	3.502337	0.852302	2.97079	3.500922	5.278646	7.298458	2.319989	5.099509	11.59133	4.132355	4.899153	2.042439	5.774693	8.444694	1.239085	6.230064	5.205062	10.949069	3.753581	9.150965	2.136993	4.033607	9.190632	11.604245	8.848569	6.44954	13.916388	7.053147	8.810675	10.371923	10.989483	7.704565	5.411264	9.057235	0.529368	1.570966	5.268411
hsa-miR-3616-5p|MIMAT0017995	NA	NA	NA	NA	NA	NA	NA	NA	NA	NA	NA	NA	NA	NA	NA	NA	NA	NA	0.579997	NA	NA	NA	NA	NA	NA	NA	NA	NA	NA	NA	NA	NA	NA	NA	NA	0.178527	NA	NA	NA	NA	NA	NA	NA	NA	NA	NA	0.264684	NA	NA
hsa-miR-3616-3p|MIMAT0017996	NA	2.39207	0.90432	NA	NA	1.794468	NA	0.450585	NA	0.572806	NA	NA	NA	0.852302	NA	NA	NA	NA	1.739991	NA	NA	NA	NA	NA	NA	NA	NA	NA	1.15668	0.912422	NA	0.132623	NA	NA	NA	4.820224	NA	0.879483	0.421708	0.371218	NA	1.202542	NA	NA	NA	0.362289	0.264684	NA	0.181669
hsa-miR-3617-5p|MIMAT0017997	NA	NA	NA	NA	NA	NA	NA	NA	NA	NA	NA	NA	NA	NA	NA	NA	NA	NA	NA	NA	NA	NA	NA	NA	NA	NA	NA	NA	NA	NA	NA	NA	NA	NA	0.173408	NA	NA	NA	0.210854	NA	NA	NA	NA	NA	NA	NA	NA	NA	NA
hsa-miR-3618|MIMAT0017998	NA	NA	NA	NA	NA	NA	NA	NA	NA	NA	NA	NA	NA	NA	NA	NA	NA	NA	NA	NA	NA	NA	NA	NA	NA	NA	NA	NA	0.57834	NA	NA	NA	NA	NA	NA	NA	NA	NA	NA	NA	NA	NA	NA	NA	NA	NA	NA	NA	NA
hsa-miR-3619-5p|MIMAT0017999	NA	NA	NA	NA	NA	NA	NA	0.225292	NA	NA	NA	NA	NA	NA	NA	NA	NA	0.729846	NA	NA	NA	NA	2.212521	NA	NA	NA	NA	NA	NA	NA	NA	NA	NA	NA	0.173408	0.357054	NA	0.293161	0.210854	1.670482	NA	0.901906	NA	0.11166	NA	NA	NA	NA	NA
hsa-miR-23c|MIMAT0018000	NA	1.196035	0.22608	0.332974	NA	NA	NA	0.901169	1.022285	NA	0.228392	0.6828	NA	NA	0.921969	NA	0.527865	0.729846	1.159995	0.991571	0.551968	NA	0.316074	0.680813	1.604081	0.291196	NA	0.259586	0.57834	0.456211	0.417065	0.928359	0.712331	0.733383	0.520225	1.428215	1.220492	0.879483	1.265126	NA	0.734223	0.450953	0.999045	1.451584	1.546076	1.449157	0.926395	1.099676	2.72504
hsa-miR-3620-3p|MIMAT0018001	1.988671	NA	0.45216	0.332974	NA	NA	NA	NA	NA	0.286403	0.228392	NA	0.700467	NA	NA	NA	NA	1.094769	0.579997	NA	0.551968	NA	0.316074	NA	NA	NA	NA	NA	0.57834	NA	0.83413	0.530491	NA	0.733383	NA	NA	0.305123	0.293161	0.210854	NA	0.367111	0.300636	NA	0.11166	NA	NA	0.132342	NA	0.545008
hsa-miR-3621|MIMAT0018002	NA	NA	NA	NA	NA	NA	NA	NA	NA	NA	NA	NA	NA	NA	NA	NA	NA	NA	NA	NA	NA	NA	NA	NA	NA	NA	NA	NA	NA	NA	NA	NA	NA	NA	NA	NA	NA	NA	NA	NA	NA	NA	NA	NA	NA	NA	NA	NA	NA
hsa-miR-3622a-5p|MIMAT0018003	NA	NA	NA	NA	NA	NA	NA	NA	NA	NA	0.228392	NA	NA	NA	NA	NA	NA	NA	NA	NA	NA	NA	NA	NA	NA	NA	NA	NA	NA	NA	NA	0.132623	NA	NA	NA	0.178527	NA	NA	NA	NA	0.183556	NA	NA	NA	NA	NA	NA	NA	0.181669
hsa-miR-3622a-3p|MIMAT0018004	0.994335	1.196035	NA	NA	0.278192	1.196312	NA	NA	NA	0.572806	0.228392	0.3414	NA	NA	0.819528	NA	NA	0.729846	1.159994	0.141653	0.551968	NA	0.316074	NA	0.481224	0.291196	1.239085	0.259586	NA	NA	0.417065	NA	0.237444	NA	NA	1.606741	NA	0.293161	NA	NA	1.101335	0.150318	1.284486	0.11166	0.386519	NA	0.264684	NA	0.181669
hsa-miR-3622b-5p|MIMAT0018005	NA	NA	NA	NA	NA	NA	NA	NA	NA	NA	NA	NA	NA	NA	NA	NA	NA	NA	NA	NA	NA	NA	NA	NA	NA	NA	NA	NA	NA	NA	NA	NA	NA	NA	0.173408	NA	NA	NA	NA	NA	NA	NA	NA	NA	NA	NA	NA	NA	NA
hsa-miR-3622b-3p|MIMAT0018006	NA	NA	NA	NA	NA	NA	NA	0.225292	NA	0.286403	NA	NA	NA	NA	NA	NA	NA	NA	NA	NA	NA	NA	NA	NA	NA	NA	NA	NA	NA	NA	NA	NA	NA	NA	NA	NA	NA	NA	NA	NA	NA	NA	NA	NA	NA	NA	NA	NA	NA
hsa-miR-3646|MIMAT0018065	NA	NA	NA	NA	NA	0.598156	NA	NA	NA	NA	0.228392	NA	0.700467	NA	NA	NA	NA	NA	NA	NA	NA	NA	NA	NA	NA	NA	NA	NA	NA	NA	NA	NA	NA	NA	NA	NA	NA	NA	NA	0.185609	0.183556	0.150318	NA	NA	NA	NA	0.264684	NA	NA
hsa-miR-3648|MIMAT0018068	3.97734	9.56828	1.35648	8.32435	0.278192	1.196312	8.011822	0.675876	6.13371	1.432015	0.685176	NA	3.502335	NA	0.204882	1.400368	1.583595	2.189538	8.119959	0.141653	5.243696	NA	5.689333	2.042439	4.0102	0.873588	1.239085	NA	1.15668	1.368633	5.421843	0.663114	NA	1.100075	0.520224	2.856432	0.610246	1.758966	2.10854	0.556827	0.367112	0.601272	7.136039	0.5583	2.319114	2.898314	0.794052	3.927419	1.453353
hsa-miR-3649|MIMAT0018069	NA	NA	NA	NA	NA	NA	NA	NA	NA	NA	NA	NA	NA	NA	NA	NA	NA	NA	NA	NA	NA	NA	NA	NA	NA	NA	NA	NA	NA	0.456211	NA	NA	NA	NA	NA	NA	NA	NA	NA	NA	NA	NA	NA	NA	NA	NA	NA	NA	NA
hsa-miR-3650|MIMAT0018070	NA	NA	0.45216	NA	NA	NA	NA	NA	NA	NA	NA	NA	NA	NA	NA	NA	NA	NA	0.579997	NA	NA	NA	NA	NA	NA	NA	NA	NA	NA	NA	0.417065	0.132623	NA	NA	NA	0.357054	NA	NA	0.210854	NA	NA	NA	NA	NA	NA	0.362289	NA	NA	0.363339
hsa-miR-3651|MIMAT0018071	5.966011	17.940525	0.67824	2.663793	1.947345	1.794468	10.300913	2.252922	NA	2.291225	1.598747	0.3414	8.405607	0.852302	0.102441	0.700184	1.05573	5.473845	1.159994	0.141653	5.795664	8.264709	12.959051	0.680813	3.368569	2.911963	1.239085	2.855446	1.73502	2.281055	2.085324	3.050323	0.237444	NA	0.173408	6.605493	0.610246	3.517932	5.060504	2.969746	0.550667	2.104449	3.282575	2.009885	0.773038	NA	0.397026	0.47129	0.181669
hsa-miR-3652|MIMAT0018072	NA	NA	0.45216	NA	NA	NA	NA	NA	NA	0.286403	NA	NA	NA	0.852302	0.102441	NA	NA	2.189538	NA	NA	0.551968	NA	NA	0.680813	NA	NA	NA	0.259586	0.57834	0.456211	0.417065	1.060982	0.118722	1.100075	NA	NA	NA	NA	0.421708	0.185609	0.183556	0.300636	NA	0.11166	1.546076	1.086868	0.132342	NA	0.363338
hsa-miR-3653-3p|MIMAT0018073	23.864046	49.037433	10.399672	2.330818	9.180342	8.972342	12.590005	5.857599	6.13371	10.024111	10.734444	4.438198	15.410282	14.489134	1.639056	8.402211	12.668753	19.705836	12.179941	3.258019	41.12162	9.917652	19.28054	11.573821	2.726937	5.532728	11.151766	14.27723	14.458505	15.967391	5.421842	2.9177	1.543386	2.566841	1.734081	44.274652	11.289553	13.485404	12.229548	5.197054	3.854671	9.019064	8.705954	8.039543	9.662973	4.709762	4.367289	6.755154	5.268408
hsa-miR-3654|MIMAT0018074	NA	NA	NA	0.332974	0.556384	NA	NA	NA	1.022285	NA	NA	NA	NA	NA	NA	NA	NA	NA	NA	NA	0.275984	NA	0.474111	NA	0.160408	NA	NA	NA	0.57834	NA	0.417065	NA	NA	0.733384	NA	0.178527	0.610246	0.293161	NA	0.371218	0.183556	0.150318	0.570884	0.22332	0.386519	NA	NA	0.47129	NA
hsa-miR-3655|MIMAT0018075	NA	NA	NA	NA	NA	0.598156	NA	NA	NA	NA	NA	NA	1.400934	0.852302	0.102441	NA	NA	NA	NA	NA	0.275984	NA	0.948222	NA	NA	NA	NA	NA	NA	NA	0.83413	0.132623	NA	NA	NA	NA	NA	0.293161	NA	NA	0.183556	0.150318	NA	0.11166	NA	NA	NA	NA	NA
hsa-miR-3656|MIMAT0018076	0.994335	NA	NA	0.665948	NA	NA	NA	NA	NA	NA	NA	NA	NA	NA	NA	0.700184	NA	NA	NA	0.141653	NA	NA	NA	NA	NA	NA	NA	NA	NA	NA	NA	NA	NA	NA	NA	NA	0.305123	NA	NA	NA	NA	NA	0.142721	NA	NA	NA	NA	NA	NA
hsa-miR-3657|MIMAT0018077	NA	NA	NA	NA	NA	NA	NA	NA	NA	NA	NA	NA	NA	NA	NA	NA	NA	NA	NA	NA	NA	NA	0.158037	NA	NA	NA	NA	NA	NA	NA	NA	NA	NA	NA	NA	NA	NA	NA	NA	NA	NA	NA	NA	NA	NA	NA	NA	NA	NA
hsa-miR-3658|MIMAT0018078	NA	NA	NA	NA	NA	NA	NA	NA	NA	NA	NA	NA	NA	NA	NA	NA	NA	NA	NA	NA	0.275984	NA	NA	NA	NA	NA	NA	NA	NA	NA	NA	NA	NA	NA	NA	NA	NA	NA	NA	NA	NA	NA	NA	NA	NA	NA	NA	NA	NA
hsa-miR-1273e|MIMAT0018079	NA	NA	NA	NA	NA	NA	NA	NA	NA	NA	NA	NA	NA	NA	NA	NA	NA	NA	NA	NA	NA	NA	NA	NA	NA	NA	NA	NA	NA	NA	NA	NA	NA	NA	NA	NA	NA	NA	NA	NA	NA	NA	NA	NA	NA	NA	NA	NA	NA
hsa-miR-3659|MIMAT0018080	NA	2.39207	NA	NA	NA	NA	NA	NA	NA	NA	NA	NA	NA	0.852302	NA	0.700184	NA	NA	NA	NA	NA	NA	NA	NA	NA	NA	NA	NA	NA	0.456211	NA	1.193605	0.118722	NA	NA	NA	NA	NA	NA	0.185609	NA	NA	NA	NA	NA	NA	0.264684	NA	NA
hsa-miR-3660|MIMAT0018081	NA	NA	0.22608	NA	NA	NA	NA	0.225292	1.022285	NA	NA	NA	NA	NA	NA	NA	0.527865	1.459692	NA	NA	NA	NA	2.370558	0.680813	NA	NA	NA	0.259586	NA	2.281056	0.417065	NA	NA	NA	NA	0.178527	0.610246	NA	0.210854	0.185609	NA	NA	0.285441	0.22332	NA	NA	NA	NA	0.363338
hsa-miR-3661|MIMAT0018082	NA	NA	NA	NA	NA	NA	NA	NA	NA	NA	0.228392	NA	NA	NA	NA	NA	NA	NA	NA	NA	NA	NA	NA	NA	NA	NA	NA	NA	NA	NA	NA	NA	NA	NA	NA	NA	NA	NA	NA	NA	NA	NA	NA	NA	NA	NA	NA	NA	NA
hsa-miR-3662|MIMAT0018083	2.983006	1.196035	1.356479	1.997845	NA	1.196312	3.433638	1.126461	NA	0.572806	0.228392	NA	1.400935	NA	NA	0.700184	NA	1.094769	NA	NA	NA	NA	2.370558	0.680813	1.283265	NA	3.717256	3.374618	1.15668	NA	11.677809	1.724095	NA	NA	NA	1.606741	0.610246	8.794827	0.843417	0.185609	0.550667	NA	0.713603	0.11166	2.319113	1.449157	0.397026	0.628386	0.181669
hsa-miR-3663-5p|MIMAT0018084	NA	NA	NA	NA	NA	NA	NA	NA	NA	NA	NA	NA	NA	NA	NA	NA	NA	NA	NA	NA	NA	NA	NA	NA	NA	NA	NA	NA	NA	NA	NA	NA	NA	NA	NA	NA	0.305123	NA	NA	NA	NA	NA	NA	NA	NA	NA	NA	NA	NA
hsa-miR-3663-3p|MIMAT0018085	NA	NA	NA	NA	NA	NA	NA	NA	NA	NA	NA	NA	NA	NA	NA	NA	NA	NA	NA	NA	NA	NA	NA	NA	NA	NA	NA	NA	NA	NA	NA	NA	NA	NA	NA	NA	1.220492	NA	NA	NA	NA	NA	0.142721	NA	NA	0.362289	NA	NA	NA
hsa-miR-3664-5p|MIMAT0018086	0.994335	NA	0.22608	0.332974	0.278192	0.598156	1.144546	0.225292	NA	NA	0.228392	1.024199	1.400935	NA	NA	NA	1.05573	0.364923	NA	NA	0.275984	NA	NA	1.361626	NA	0.291196	NA	0.519172	1.15668	2.281056	NA	0.795736	0.118722	NA	NA	0.535581	NA	NA	0.210854	1.856091	0.917779	0.901907	NA	0.558302	NA	NA	NA	0.157097	NA
hsa-miR-3665|MIMAT0018087	NA	NA	NA	NA	NA	NA	NA	NA	NA	NA	NA	NA	NA	NA	NA	NA	NA	NA	NA	NA	NA	NA	NA	NA	NA	NA	NA	NA	NA	NA	NA	NA	NA	NA	NA	NA	NA	NA	NA	NA	NA	NA	NA	NA	NA	NA	NA	NA	NA
hsa-miR-3666|MIMAT0018088	NA	NA	NA	NA	NA	NA	NA	NA	NA	NA	NA	NA	NA	NA	NA	NA	NA	NA	NA	NA	NA	NA	NA	NA	NA	NA	NA	NA	NA	NA	NA	NA	NA	NA	NA	NA	NA	NA	NA	NA	NA	NA	NA	NA	NA	NA	NA	NA	NA
hsa-miR-3667-5p|MIMAT0018089	NA	NA	0.22608	NA	NA	NA	NA	NA	NA	NA	0.456784	0.3414	NA	0.852302	NA	NA	NA	NA	NA	NA	0.275984	NA	1.264297	NA	NA	NA	NA	NA	0.57834	NA	NA	NA	NA	NA	0.173408	0.178527	NA	NA	1.054272	0.185609	0.183556	0.300636	0.142721	0.11166	NA	NA	0.132342	NA	NA
hsa-miR-3667-3p|MIMAT0018090	NA	NA	NA	NA	NA	NA	NA	NA	NA	NA	0.228392	0.6828	NA	NA	NA	NA	NA	NA	NA	0.141653	NA	NA	0.474111	NA	0.160408	NA	NA	NA	NA	NA	NA	NA	NA	NA	0.346816	0.178527	NA	NA	0.421708	0.185609	0.183556	NA	NA	NA	NA	NA	NA	0.157097	NA
hsa-miR-3668|MIMAT0018091	NA	NA	NA	NA	NA	NA	NA	NA	NA	NA	NA	NA	NA	NA	NA	NA	NA	NA	NA	NA	NA	NA	NA	NA	NA	NA	NA	NA	NA	NA	NA	NA	NA	NA	NA	NA	NA	NA	NA	NA	NA	NA	NA	NA	NA	NA	NA	NA	NA
hsa-miR-3670|MIMAT0018093	NA	NA	NA	NA	NA	NA	NA	NA	NA	NA	NA	NA	NA	NA	NA	NA	NA	NA	NA	NA	NA	NA	NA	NA	NA	NA	NA	NA	NA	NA	NA	NA	NA	NA	NA	NA	NA	NA	NA	NA	NA	NA	NA	NA	NA	NA	NA	NA	NA
hsa-miR-3671|MIMAT0018094	NA	NA	NA	NA	NA	NA	NA	NA	NA	NA	NA	NA	NA	NA	NA	NA	NA	NA	NA	NA	NA	NA	NA	NA	NA	NA	NA	NA	NA	NA	NA	NA	NA	NA	NA	NA	NA	NA	NA	NA	NA	NA	NA	NA	NA	NA	NA	NA	NA
hsa-miR-3672|MIMAT0018095	NA	NA	NA	NA	NA	NA	NA	NA	NA	NA	NA	NA	NA	NA	NA	NA	NA	NA	NA	NA	NA	NA	NA	NA	NA	NA	NA	NA	NA	NA	NA	NA	NA	NA	NA	NA	NA	NA	NA	NA	NA	NA	NA	NA	NA	NA	NA	NA	NA
hsa-miR-3674|MIMAT0018097	NA	NA	NA	NA	NA	NA	NA	NA	NA	NA	NA	NA	NA	NA	NA	NA	NA	NA	NA	NA	NA	NA	NA	NA	NA	NA	NA	NA	NA	NA	NA	NA	NA	NA	NA	NA	NA	NA	NA	NA	NA	NA	NA	NA	NA	NA	NA	NA	NA
hsa-miR-3675-5p|MIMAT0018098	NA	NA	NA	NA	NA	NA	NA	NA	NA	NA	NA	NA	NA	NA	0.102441	NA	NA	NA	NA	NA	NA	NA	NA	NA	NA	NA	NA	NA	NA	NA	NA	NA	NA	NA	NA	NA	NA	NA	NA	NA	NA	NA	NA	NA	NA	NA	NA	NA	NA
hsa-miR-3675-3p|MIMAT0018099	NA	NA	NA	NA	NA	NA	NA	NA	NA	NA	NA	NA	NA	NA	NA	NA	NA	NA	NA	NA	NA	NA	NA	NA	0.160408	NA	NA	NA	NA	NA	NA	NA	NA	NA	NA	0.178527	NA	NA	NA	NA	NA	NA	NA	NA	NA	NA	NA	NA	NA
hsa-miR-3677-3p|MIMAT0018101	4.971676	23.920698	7.008474	4.994612	5.00746	3.588938	26.324555	0.901169	17.378842	4.868854	4.111064	1.706999	10.507012	6.818416	1.229292	7.702029	7.390106	17.881221	8.699959	1.983142	14.903137	3.305883	57.683588	6.127317	16.842853	3.203159	33.455301	5.451306	22.555269	4.562112	5.838905	3.44819	2.136994	17.601194	2.080898	9.640448	1.220492	0.293161	17.500912	9.466065	1.835557	2.555401	3.853455	3.684792	18.166387	28.620866	8.602238	7.540633	4.723402
hsa-miR-3678-5p|MIMAT0018102	NA	1.196035	0.67824	NA	0.556384	0.598156	1.144546	NA	1.022285	0.572806	1.370353	NA	0.700467	NA	0.307323	NA	1.583594	0.729846	0.579997	0.141653	NA	NA	1.10626	0.680813	0.481224	0.291196	NA	0.259586	NA	0.456211	NA	0.663114	0.356166	2.566841	0.173408	0.892635	0.610246	0.586322	0.421708	0.371218	0.183556	0.751589	0.142721	0.446642	0.773038	0.724578	0.264684	0.785484	NA
hsa-miR-3678-3p|MIMAT0018103	NA	NA	0.22608	NA	NA	NA	NA	NA	NA	NA	NA	NA	0.700467	NA	NA	NA	NA	NA	NA	NA	NA	NA	0.158037	NA	NA	NA	NA	0.259586	NA	NA	0.417065	0.132623	NA	0.733383	0.173408	NA	NA	NA	NA	NA	NA	0.150318	0.428163	0.11166	NA	NA	0.132342	0.157097	0.363338
hsa-miR-3679-5p|MIMAT0018104	NA	NA	NA	NA	NA	NA	NA	0.675877	2.04457	0.286403	NA	NA	NA	NA	0.102441	NA	NA	NA	NA	NA	NA	NA	0.790185	NA	0.320816	NA	NA	NA	NA	NA	0.417065	0.530491	NA	NA	NA	0.714108	NA	0.293161	0.421708	NA	0.183556	0.300636	0.285442	NA	NA	NA	NA	NA	NA
hsa-miR-3679-3p|MIMAT0018105	NA	NA	NA	NA	NA	NA	NA	NA	NA	NA	NA	NA	NA	NA	NA	NA	NA	NA	0.579997	0.141653	NA	NA	0.316074	NA	0.160408	NA	NA	NA	NA	NA	NA	0.132623	0.118722	NA	NA	0.357054	NA	NA	NA	NA	NA	0.150318	NA	NA	NA	NA	NA	NA	NA
hsa-miR-3680-5p|MIMAT0018106	NA	NA	NA	NA	NA	0.598156	NA	NA	NA	NA	0.228392	NA	0.700467	NA	NA	NA	NA	NA	NA	0.141653	0.551968	NA	NA	NA	NA	NA	1.239085	NA	NA	0.456211	NA	0.132623	NA	NA	NA	0.178527	NA	NA	NA	0.185609	NA	NA	NA	NA	NA	NA	NA	NA	NA
hsa-miR-3680-3p|MIMAT0018107	NA	NA	NA	0.332974	NA	NA	1.144546	0.225292	NA	0.859209	0.456784	NA	1.400934	0.852302	0.102441	NA	0.527865	0.729846	1.159994	0.141653	0.551968	NA	0.948222	0.680813	NA	NA	NA	0.519172	0.57834	NA	0.834129	0.132623	0.118722	NA	0.520224	0.535581	0.305123	0.586322	1.265125	1.299263	0.734223	0.751589	0.285442	0.11166	0.773038	0.362289	0.397026	0.47129	0.181669
hsa-miR-3681-5p|MIMAT0018108	NA	NA	NA	NA	NA	0.598156	NA	NA	NA	NA	0.228392	0.3414	NA	NA	0.102441	NA	NA	NA	NA	NA	NA	5.785296	0.632148	NA	NA	NA	NA	1.038344	NA	NA	NA	NA	NA	NA	NA	NA	NA	NA	0.210854	NA	NA	NA	NA	NA	NA	0.362289	NA	NA	1.816692
hsa-miR-3681-3p|MIMAT0018109	NA	NA	NA	NA	NA	NA	NA	NA	NA	NA	NA	NA	NA	NA	NA	NA	NA	NA	NA	NA	NA	NA	NA	NA	NA	NA	NA	NA	NA	NA	NA	NA	NA	NA	NA	NA	NA	NA	NA	NA	NA	NA	NA	NA	NA	NA	NA	NA	NA
hsa-miR-3682-3p|MIMAT0018110	NA	NA	1.356479	4.661637	NA	2.990781	2.289092	0.675877	5.111424	1.432016	1.141961	0.6828	NA	1.704604	0.409764	NA	0.527865	1.824615	0.579997	0.424959	2.483856	NA	2.370558	1.361626	2.245713	1.164785	NA	1.557516	1.15668	2.281056	1.251194	1.060981	1.543385	4.400299	1.213857	7.3196	1.830738	1.465805	2.108544	2.227309	1.835558	0.901906	2.140808	1.004943	1.546076	3.985184	0.794052	1.885159	0.908347
hsa-miR-3683|MIMAT0018111	NA	NA	NA	NA	NA	NA	NA	NA	NA	NA	NA	NA	NA	NA	NA	NA	NA	NA	NA	NA	NA	NA	NA	NA	NA	NA	NA	NA	NA	NA	NA	NA	NA	NA	NA	NA	NA	NA	NA	NA	NA	NA	NA	NA	NA	NA	NA	NA	NA
hsa-miR-3684|MIMAT0018112	NA	1.196035	0.45216	0.998922	0.278192	1.196312	NA	0.225292	1.022285	1.145612	0.456784	0.6828	0.700467	2.556906	0.614646	1.400369	NA	3.284307	0.579997	0.141653	NA	0.826471	1.264297	NA	1.283265	NA	NA	0.519172	NA	1.368633	1.251194	0.795736	0.237444	0.366692	0.520224	0.535581	0.305123	0.293161	1.897689	0.556827	0.734223	0.150318	0.428162	0.446642	NA	0.362289	NA	0.157097	0.363339
hsa-miR-3685|MIMAT0018113	NA	NA	NA	NA	NA	NA	NA	NA	NA	NA	NA	NA	NA	NA	NA	NA	NA	NA	NA	NA	NA	NA	NA	NA	NA	NA	NA	0.259586	NA	NA	NA	NA	NA	NA	NA	NA	NA	NA	0.843418	NA	NA	NA	NA	NA	NA	NA	NA	NA	NA
hsa-miR-3686|MIMAT0018114	NA	NA	NA	NA	NA	NA	NA	NA	NA	NA	NA	NA	NA	NA	NA	NA	NA	NA	NA	NA	NA	NA	NA	NA	NA	NA	NA	NA	NA	NA	NA	NA	NA	NA	NA	NA	NA	NA	NA	NA	NA	NA	NA	NA	NA	NA	NA	NA	NA
hsa-miR-3687|MIMAT0018115	0.994335	11.96035	1.80864	13.318962	0.834576	0.598156	3.433638	0.675876	1.022285	0.859209	0.913568	0.6828	2.101402	NA	0.102441	1.400369	3.695054	2.919384	4.639976	NA	2.75984	10.744123	2.68663	1.361626	5.9351	0.291196	NA	2.59586	2.31336	2.737266	5.421844	1.326229	0.237444	2.200151	0.346816	1.963796	3.661476	0.293161	1.475978	0.371218	NA	0.601271	10.846773	1.116602	3.092152	3.260603	1.058736	3.141934	2.180031
hsa-miR-3688-3p|MIMAT0018116	NA	NA	NA	NA	0.556384	NA	NA	NA	NA	NA	NA	NA	NA	NA	0.102441	NA	NA	NA	NA	NA	NA	NA	NA	NA	NA	NA	NA	NA	NA	NA	NA	0.265245	0.237444	NA	0.693632	NA	0.305123	0.293161	0.421708	NA	NA	NA	0.142721	NA	NA	NA	0.132342	NA	NA
hsa-miR-3689a-5p|MIMAT0018117	NA	NA	NA	NA	NA	NA	NA	NA	NA	NA	NA	NA	NA	NA	NA	NA	NA	NA	NA	NA	NA	NA	6.321488	NA	NA	NA	NA	NA	NA	NA	NA	NA	NA	NA	NA	NA	NA	NA	NA	NA	NA	NA	NA	NA	NA	NA	0.132342	0.47129	NA
hsa-miR-3689a-3p|MIMAT0018118	NA	NA	NA	NA	NA	NA	NA	NA	NA	NA	NA	NA	NA	NA	NA	NA	NA	NA	NA	NA	NA	NA	NA	NA	NA	NA	NA	NA	NA	NA	NA	NA	NA	NA	NA	NA	NA	NA	NA	NA	NA	NA	NA	NA	NA	NA	NA	NA	NA
hsa-miR-3690|MIMAT0018119	0.994335	3.588105	0.67824	1.331896	1.947344	1.196312	NA	0.225292	1.022285	NA	0.456784	1.024199	NA	NA	0.409764	0.700184	0.527865	1.094769	NA	0.991571	0.551968	NA	4.741116	NA	1.924898	4.659141	NA	0.259586	1.15668	NA	2.085323	0.397868	0.356166	NA	0.693632	2.85643	0.610246	0.293161	0.421708	0.928045	0.367112	0.150318	NA	1.004942	1.159557	0.724579	NA	1.413869	NA
hsa-miR-3691-5p|MIMAT0018120	NA	NA	0.22608	0.332974	0.278192	NA	2.289092	0.450584	1.022285	0.286403	NA	0.3414	NA	NA	NA	NA	0.527865	0.364923	NA	0.141653	0.275984	NA	2.844669	NA	0.160408	NA	NA	0.259586	NA	0.912422	0.417065	0.53049	0.356166	3.300225	0.346816	1.963794	1.220492	2.052127	0.210854	2.598527	NA	0.450953	1.284487	0.33498	NA	0.362289	0.132342	0.785483	0.181669
hsa-miR-3692-5p|MIMAT0018121	NA	NA	NA	NA	NA	NA	NA	NA	NA	NA	NA	NA	NA	NA	NA	NA	NA	NA	NA	NA	NA	NA	NA	NA	NA	NA	NA	NA	NA	NA	NA	NA	NA	NA	NA	NA	NA	NA	NA	NA	NA	NA	NA	NA	NA	NA	NA	NA	NA
[truncated: 1,425 more rows]
[truncated: 338 more columns]
